# Supplementary material for: Genome-Wide Determination of Gene Essentiality by Transposon Insertion Sequencing in Yeast Pichia pastoris
Source: Sci Rep. 2018 Jul 5;8:10223. doi: 10.1038/s41598-018-28217-z (PMC6033949; doi:10.1038/s41598-018-28217-z)
Supplement: Supplementary file 3 — Dataset S1 [file 41598_2018_28217_MOESM3_ESM.xlsx]

## Sheet: Dataset S1
chromosome	insertion site	insertion direction	read
chr1	109	-	GCATCCAGCATCCAGCATCCAGCATCCAGCATCCAGCATCCAGCAACCAT
chr1	558	+	GAACTTGAAATTTCATTTTCATGCACCTACTGAACCGGCAATTACTACCA
chr1	590	+	AACCGGCAATTACTACCACAAGAGGGCGAAAATTGGCGTTGTTGCTGATT
chr1	708	+	CTCTAGTATACTCAGCCAGACTAATGAAAAGAGAGACCAACCTGAAAGTT
chr1	1036	-	TGAGTATTATTTGGGTAATTCGACCTTTGCATCATGCATTCCGTCTAAAA
chr1	1243	+	TATTCATGCATTATGAAGAAATAGGGACCTAGTTGTTGTTTGATAATTTT
chr1	1244	-	TCTTACTTCTTGTCAGGCGGGTAGTTGTTATCTTTGAGCAATTATATTTA
chr1	1740	+	CTTCAGAGCATTCGTCAAAAACAATTGTCCCGCCAAGAAATGAGTAAATT
chr1	1788	+	TATTTGTGCTGCAGCATACCCTTTTCAGCCTACACACTTCAAACTATGTG
chr1	1832	+	ACCTATGTGGTGATGTCACGTGTAC
chr1	1971	+	CTTTTATACCACATGAAATACAGACTAAGCTAGTAATACCATAGTGGAAA
chr1	2009	+	CCATAGTGGAAAATTGTGATTTCCTGTGCAATACTTAATAAATTCTCCTT
chr1	2010	-	ATTAAGCTAGTAATACCATAGTG
chr1	2079	-	ACTTAATAAATTCTCCTTCAAACTTGTCAAGGGAGAGCCTTAAAT
chr1	2132	+	TATACTCTCTATCTACGAATAGGCGTAGTTGGGTCTTTTAAAATGGCAGA
chr1	2209	+	CTATATGGGAAGAAACTTATCGTTCGGGGACTAAACAGTAGGTATCTTCT
chr1	2210	-	GTCTTTTAAAATGGCAGACACCTTTTTCCTTGTTATTAATGTCTATATGG
chr1	2244	+	TAGGTATCTTCTTGATCAATTAGTTCAGGACCAATTCTTTTGATGGGTTT
chr1	2248	+	TATCTTCTTGATCAATTAGTTCAGGACCAATTCTTTTGATGGGTTTATCG
chr1	2291	-	AAGTATCTTCTTGATCAATTAGTTCAGGACCAATTCTTTTGATGGGTCTC
chr1	2364	+	CTCTAGCCTATGACTTTTTAAGGTTAGTCTGTCTTTTCGAAGAGGCTTGA
chr1	2365	-	TTGCAGGATGGTTCTAGGCAGAGTTTGACACAGTACTTGCAACTCTAGCC
chr1	2448	-	GAAGAGGCTTGACCGCTATTTTGTACAGACTGGCAAGGGTATGCAATATA
chr1	2494	-	ATATTCTTGGCAAAACTTCACTTCACTAACAGTTGACGCTGAAAGAAAAA
chr1	2517	+	CGGTAGACCATTCTATTTGGTTGAGAAGCTAGCAAGGAGGAAT
chr1	2518	-	ACTAACAGTTGACGCTGAAAGAAAAATGGCATGTTATTGTATCGGTAGAC
chr1	2720	+	CATTAGTGTGTTTGATTTTGTTGTCTACGGAGGCCAAAGTGCGTATGAAG
chr1	2721	-	GCGATAGAAAGTCCTGAGGCTTTTTCAGATTGTGGAACAATCCATTAGTG
chr1	2956	+	TATATACCAATCGTAAATCAGATGCCGAATTTAATTCCCTTATAGGGTTA
chr1	2958	+	CTATATACCAATCGTAAATCAGATGCCGAATTTAATCC
chr1	2960	+	TACCAATCGTAAATCAGATGCCGAATTTAATCCCCTTATAGGGTTCTTTT
chr1	2996	+	CCTTATAGGGTTATTTTTTGTGGTCTCTTCAAATTAATGGTTCTCTTCGG
chr1	2997	-	ATACCAATCGTAAATCAGATGCCGAATTTAATCCCCTTATAG
chr1	3095	+	CGGTAAACTTTTGTCTTGAAGCCAGTGGCAGAAAAAAACGAACCTCAAAC
chr1	3472	+	TACATTCGCTGCAGTACAATGTT
chr1	3509	-	AATGTTTCTAATAAAAACATA
chr1	3512	+	TATCATGTTTGACCCACAAAGTCATAGCATTTTGAAAAGCGGCAGTGATA
chr1	3560	+	TATCTCTCTAGCCTTCAGCTTTAGGTCCAGTAATTATGCTCATCTACAGT
chr1	3848	+	ATCTACGCAACCTCAAGTGGTGGCAACAATTTAATTGAGTGCGCAGAGAC
chr1	3849	-	GAATAAACAACATATGATCATCTACGC
chr1	3921	+	TTCTAGACGCGCGCGCCTACATTCGAGAAGTAGACAATCAAAACAGATTG
chr1	3922	-	GAATTGAGTGCGCAGAGACTAACATGAATGTAACCAGCGAAGTTCTAGAC
chr1	3948	+	AAGTAGACAATCAAAACAGATTGTTTCACTAATCCTGATGATCAACAGTA
chr1	3949	-	ATGTAACCAGCGAAGTTCTAGACGCGCGCGCCTACATTCGAGAAGTAGAC
chr1	3963	+	TATTGTTTGACTAATCCTGATGATC
chr1	3974	+	GTCTAATCCTGATGATCAACAGTACTAACACGGGAATCAAAAATTGAGTA
chr1	3975	-	CGCGCCTACATTCGAGAAGTAGACAATCAAAACAGATTGTTTCACTAATC
chr1	4129	+	ATCTAATGTGTATCCCCGAGTAAAGGGTGGGGAATGTGATATC
chr1	4130	-	GCCTCAAATGTAATATTACCGCTTGATTTCGCCACGGTAAATATCTAATG
chr1	4175	+	AGATAATACTTCGCATGCAGCCTGCAAGTAATAAACCTTGACTCTGAATT
chr1	4176	-	GTATCCCCGAGTAAAGGGTGGGGAATGTGATATCATCAGATAATA
chr1	4234	+	TAAATTGGATATGCCAAGGCATGGCTATCCTCTCAGCGTAGCTTGTACCG
chr1	4248	+	TGCCAAGGCATGGCTATCCTCTCAGCGTAGCTTGTACCGCGAATAAACTA
chr1	4249	-	TAACCCTTGACTCTGAATTGACTTTTAAACCTAAATTGGATATGCCAAGG
chr1	4293	+	AACTAGATTAACTTTTAACTGATGTTTATCTATTAGATAATGCTGTCACG
chr1	4294	-	CAAGGCATGGCTATCCTCTCAGCGTAGCTTGTACCGCGAATAAACTAGAT
chr1	4305	+	TTTTAACTGATGTTTATCTATTAGATAATGCTGTCACGTGGATTGGAATA
chr1	4306	-	CCTGTACCGCGAATAAACTCGATCAACTTTTAACT
chr1	4320	+	ATCTATTAGATAATGCTGTCACGTGGATTGGAATAAAATTTTCTCTTGGC
chr1	4321	-	CTTGTACCGCGAATAAACTAGATTAACTTTTAACTGATGTTTATCTATTA
chr1	4323	+	TATTAGATAATGCTGTCACGTGGATTGGAATAAAATTTTCTCTTGGCTGC
chr1	4324	-	GTACCGCGAATAAACTAGATTAACTTTTAACTGATGTTTATCTATTAGAT
chr1	4565	-	ACTTTGTTGCCCCATAAAAGAATTTCATGATTTTCAGTAGAAAAGAAGTA
chr1	4605	-	AAAAGAAGTATCACAAATAAACCACTAAGGATTTCTGTCCGATGCAGCTA
chr1	4620	-	AATAAACCACTAAGGATTTCTGTCCGATGCAGCTATCAAAGTGGGACATA
chr1	4645	+	AGATAGAGAAAAACTTTTCACGTGCGAGTGACCGCGAAAAGAAAGAATTG
chr1	4646	-	CAGCTATCAAAGTGGGACATAATCATCCACATGCATCTTGTGAGATAGAG
chr1	4715	+	GCATAATGCTCAAATAGGATGTATTAATGCTTTCCAGAACAAGTTGGGCT
chr1	4733	+	TATTAATGCTTTCCAGAACAAGTTGGGCTACTTCATGTACGCCTTTCCTC
chr1	4736	+	TATTAATGCTTTCCAGAACAAGTTGGGCTACTTCATGTACGCCTTTCC
chr1	4737	-	GAAAACATTGCTGTGCATACTGCATAATGCTCAAATAGGATGCATTAATG
chr1	4853	-	TTTTTTTGTACATGCGCTACTG
chr1	4877	-	CCCTTTTTTTTGTACATGCGCTACTGAATTGTGGTACTGAACTCGTAAGC
chr1	4963	+	ACTCACACCAACTAGAGTTTTATTCA
chr1	4972	+	AACTAGAGTTTTATTCACTTTGAGCACTCTGTTCGCCGATACGTCAAAAA
chr1	5342	+	GTCTATTCCAGCATCCCACAAACAAGCTCAGTGCAATCGTTTATA
chr1	5343	-	ATGCTTACCAAAAACATATTCAACTCACAGTCTTCTATGTTTGTCTACTC
chr1	5380	+	GTTTATAGACACAAACACCTTTTCC
chr1	5381	-	GTTTGTCTATTCCAGCATCCCACAAACAAGCTCAGTGCAATCGTTTATAG
chr1	5544	+	CCTTAGTAAAATGTGACCCAGTAAGCATCATGAAAACATCCACAAACTCA
chr1	5632	+	GCTTAGACACCAAAATGAAATTGAGAGTCTCTATGTTTCTAGTGACATCG
chr1	5660	+	TATGTTTCTAGTGACATCGTT
chr1	5792	+	TATGTTACTGCCCGTCTACGATTGGAATACAGTAGCTGTGAAGATATGTG
chr1	5819	+	GAATACAGTAGCTGTGAAGATATGTGTTTACCGGAATGGAACGAGTATGA
chr1	5820	-	TTATTTCCTGGAGCGCGCTATGTTACTGCCCGTCTACGATTGGAATAGGG
chr1	5836	+	TATGTGTTTACCGGAATGGAACGAGTATGAAC
chr1	5837	-	GCGCTATGTTACTGCCCGTCTACGATTGGAATACAGTAGCTGTGAAGATA
chr1	5844	+	GTCTACCGGAATGGAACGAGTATGAACTCGAAGACAGTAGAAGAATCATT
chr1	5845	-	ATACAGTAGCTGTAAAGATATGTGTCTACCG
chr1	5956	-	ACTCCAACGAAATCGTAGCCTCCTTTTCCATTGTCGGGTCTGCTGTAGAG
chr1	6125	+	TATATTACCAGTGTTGAAGTCATAAAGATTATAGAATTACTGGTCGGAAG
chr1	6126	-	GGTTAAAGACTCAATTGGATGCAAGTACTA
chr1	6154	+	GATTATAGAATTACTGGTCGGAAGCTCTTCAATCTCAGATCCTCATCAAA
chr1	6258	+	GCCTAGTTTCTTCGTCCAGGAAAACCATGAAACAAGGTTTCTTGCCAACA
chr1	6406	+	GTCTAAACTTAAGCCAGCTCTGCAGCGGGCTATGCAAAGTTACTACATGG
chr1	6407	-	AAAACCACGATTATTTGACAAGTGTATAAAGATTTTGGAATGGTCTAAAC
chr1	6469	+	TAGCAACAAAATTGCAACAGCAAACAATTAGATTGAACTATAGTTATGAA
chr1	6477	-	TACTACATGGTTCGACTGGAAGAATCTAGCAACTA
chr1	6507	+	AACTATAGTTATGAATACGAGAGCCAAATTTTTCAAACGAAGCAGAATAA
chr1	6568	+	TATTTCCATCTTTCGATGACTCAAAATTTCTTGGAAACTCTAGATTGAAT
chr1	6652	-	AACTCTAGATTGAATTTTGGTTGCATAGCGCGGTTTGCTACATGCCTATA
chr1	6707	-	TACGAAGAAGCGCGTTCTCTCAACCACAATCCGATAGCTTTCCCCCGAAC
chr1	6741	+	GTCTAGGGGTTAATTAAAAAGGTGACTGCTTTACTACTCAAAAAGTAAGT
chr1	6742	-	ATGAAGTCATCTAGTTTTATCGTCTGTCTAGGG
chr1	6749	-	TTCCCCCAAACTAATGAAGTCATCTAGTTTTATCGTCTGTCTAGGGGTTA
chr1	6946	-	CGCAATTTTAGACGTAGCGGACAATCAGACAAGTCGCCGCGTACCATGTA
chr1	6989	+	TTGGGTTCTAAACTGGGAGTAGAATTGATATGGAATTCTCGAAAGGATGT
chr1	7057	+	TATTTCTATGTCACACTCCAATCTGCACCAGTGGCGCCTTACTGTACACA
chr1	7063	+	TATGTCACACTCCAATCTGCACCAGTGGCGCCGTACTGTACACATTCCTC
chr1	7064	-	ATGGAATTCTCGAAAGGATGTTCAAATTATGCCCGAGTGAGATATTTCTA
chr1	7101	+	CTGTACACATTCCTCATAAAATCTACTTTTAGGAAAAAAAAATAACCTCT
chr1	7311	+	TATATTCACGTCGCTTCCATGCCATTTTCCTGGAAACTTCAGTAATTACC
chr1	7393	+	TAGCACGACATAATGACACAAATTCGCATTGCAGCAAAATTCCTAAATAA
chr1	7403	+	TAATGACACAAATTCGCATTGCAGCAAAATTCCTAAATAATAGATGCGCT
chr1	7452	+	CGCTATAGTGTATGTCCGTATTGTAGCATTTGCAGTA
chr1	7453	-	GACACAAATTCGCATTGCAGCAAAATTCCTAAATAATAGATGCGCTATAG
chr1	7489	+	GGCTAAACCAAGTGATTTTTCTGGTACGTCACCGGAACAATAAAACGGAT
chr1	7490	-	AGATGCGCTATAGTGTATGTCCGTATTGTAGCATTTGCAGTAGGCTAAAC
chr1	7578	+	TAGGACCACTTTGTTGTTCAAGCCATAATCGGTCCTAGCATTTGAAAAGC
chr1	7597	-	AACCAAATTTAGGACCACTTTGTTGTTCAAGC
chr1	7779	-	ATGCTTGGCATGGCACCACATTTTCAATTAATAGTACTATTCGGGTAAAT
chr1	7784	+	TACCTTGCGCATCATGCAACTTCTGAAATGGCCAAACTCAAAAGAAAACG
chr1	7785	-	TTCAATTAATAGTACTATTCGGGTAAATCTA
chr1	7874	+	ATGTAGGAAATTGGTAACAAATAGTAACACTTTAGACCCTGCAATATCCT
chr1	7892	+	TAGTAACACTTTAGACCCTGCAATATCCTCACAGCCAAATGTAAAAGTAT
chr1	7903	+	CTTTAGACCCTGCAATATCCTCACAGCCAAATGTAAAAGTATACTTCGAG
chr1	7904	-	ATTCATGCTGGTAATGTAGGAAATTGGTAACAAATAGTAACACTTTAGAC
chr1	7914	+	GCAATATCCTCACAGCCAAATGTAAAAGTATACTTCGAGTTTTATTTATA
chr1	7922	+	CTCACAGCCAAATGTAAAAGTATACTTCGAGTTTTATTTATAGTAAGGTG
chr1	7957	+	ATTTATAGTAAGGTGGGTAGTCGCTATTTCTCTGAAATGATATCTATTCA
chr1	7958	-	CCTCACAGCCAAATGTAAAAGTATACTTCGAGTTTTATTTATAG
chr1	8006	+	ATTTATAGTGTTGCAAAGAGTCTTAGTTGTTGATTGATGATTTTGCTGCT
chr1	8007	-	GTAAGGTGGGTAGTCGCTATTTCTCTGAAATGATATCTATTCATTTATAG
chr1	8060	+	TATTCAATACGTTATACAAGGCTATTTCTACATGCACGCGATCTTAGATG
chr1	8067	+	CAATACGTTATACAAGGCTATTTCTACATGCACGCGATCTTAGATGCAAG
chr1	8068	-	AGAGTCTTAGTTGTTGATTGATGATTTTGCTGCTGTACAGATATTCAATA
chr1	8072	+	CGTTATACAAGGCTATTTCTACATGCACGCGATCTTAGATGCAAGGATCC
chr1	8073	-	AGTTGTTGATTGATGATTTTGCTGCTGTACAGATATTCAATACGTTATAC
chr1	8074	+	TACAAGGCTATTTCTACATGCACGCGATCTTAGATGCAAGGATCCCAAAA
chr1	8075	+	TATACAAGGCTATTTCTACATGCACGCGATCTTAGATGCAAGGATCCCAA
chr1	8083	-	GATTGATGATTTTGCTGCTGTACAGATATTCAATACGTTATACGAGGCTA
chr1	8104	+	TAGATGCAAGGATCCCAAAAAATACCGAATTGTCGTCTCATTCCCTAGCC
chr1	8105	-	CAGATATTCAATACGTTATACAAGGCTATTTCTACATGCACGCGATCTTA
chr1	8149	+	CCCTAGCCAAAATGAAATAGGCAACTATCAACCAAAAGTTAATCTAGTTA
chr1	8150	-	ATCCCAAAAAATACCGAATTGTCGTCTCATTCCCTAGCC
chr1	8217	+	TAGGGGTGTTTTCTGTTAAATATCACGGATTCAGGAAATACGGGGCTGGC
chr1	8501	+	GTGTAGAGGTTGGCAGTAACAGGAAAAAATTTATGGACATAGCTTTTCTT
chr1	8502	-	GTCTGAAAACATCAATTTTAGAACCTTCTCCTCGATTGATTTGTGTAGAG
chr1	8537	+	TAGCTTTTCTTTACCTTTGAATGTTGGGTTATCCAAAAGAGTTCCAGAAG
chr1	8538	-	GATTGATTTGTGTAGAGGTTGGCAGTAACAGGAAAAAATTTATGGACATA
chr1	8748	+	TAAGTTATTTCTTGATAAATTGCAAAGCAAGTTAGCACCCATGAAAAACT
chr1	8781	-	AGTTATTTCTTGATAAATTGCAAAGCAAGTTA
chr1	8810	+	TATTTCGTTATTGACCTTGACCCAATTAGCAGCATGAAGCCTGACGTACC
chr1	9073	-	ACATTAGCTTTCATTGACTCTTTGACCAAACTACGTTAAGCTGGCAAATA
chr1	9126	+	TATCATCAGTATCTCTAATATGCTGATCTTTAAAAACTTTCAATTCGTTC
chr1	9228	+	TAGCTTTCTTGACGTTATTAGCACCGTGGTCAATACCAATATCTGTCACG
chr1	9296	+	TACCTCAATACGCGCATGTAACTTACCATTTTTGAAGTCCAGACAAATTC
chr1	9297	-	GCACCGTGGTCAATACCAATATCTGTCACGCTGTTCAACGATTCTTTGTA
chr1	9314	+	TAACTTACCATTTTTAAAGTCCAGACAAATTCCCCCGTCACACTTGCCTT
chr1	9315	-	ATATCTGTCACGCTGTTCAACGATTCTTTGTACCTCAATACGCGCATGTA
chr1	9319	+	TACCATTTTTAAAGTCCAGACAAATTCCCCCGTCACACTTGCCTTATCTT
chr1	9320	-	TGTCACGCTGTTCAACGATTCTTTGTACCTCAATACGCGCATGTAACTTA
chr1	9340	-	TACCATTTTTAGTGTCCAGATA
chr1	9380	-	CCAGACAAATTCCCCCGTCACACTTGCCTTATCTTTCAATTGAGTCAGAA
chr1	9459	+	TAGCGACATAAATAGCAAGGATAAACTCAGATAAATTCAGCCATCAAGGA
chr1	9460	-	GGTACTGTCCATGATAAAGGCCACCGTTTATCAGAGTGACGTTGATTATA
chr1	9468	-	CCATGATAAAGGCCACCGTTTATCAGAGTGACGTTGATTATAGCGACATA
chr1	9647	+	ATGTATAGTGATAGCACACTATCATGATATG
chr1	9648	-	TAAAATTCAAGCTTGAAGCCCAAATATTTTGGTAATATTTTGATGTATAG
chr1	9671	+	TATGTCATAGAAATCTGCTCAACTAATAGT
chr1	9672	-	AAATATTTTGGTAATATTTTGATGTATAGTGATAGCACACTATCATGATA
chr1	9771	+	TACATAGAAATTCTTTGCGCATAT
chr1	9773	+	ATATAGAGAAATTCTTTGCCCATATCAGCAGTCTTCAAACTGTGGTGCTT
chr1	9774	-	TTGTCCCACCAACTTCTCCAACTTTGCAGTTTATCGTTGATAATATAGAG
chr1	9870	+	CTGTAAACAATCGTCAGTGGAAGAAGCCAGAGGTGGAAGCTCTAAACTAA
chr1	9871	-	GTCCTGCATTCCTAGCAAGATGGTTCATTGCCATGGTGGTTGCTGTAAAC
chr1	9909	+	CTCTAAACTAATAGGCAAATCGTAAATCCCAAAATCTTTTCCACTTTGAT
chr1	9910	-	TCGTGGTAAACAATCGTCAGTGGAAGAAGCCAGAGGTGGAAGCTCTAAAC
chr1	9963	+	GTATAGTTTATCCCACGTATAAACAGGCCAAAAAAGATTTTTACCATAAT
chr1	9964	-	AGGCAAATCGTAAATCCCAAAATCTTTTCCACTTTGATAATAGTATAGTT
chr1	9969	-	CTTTTCCACTCTGATAAGAGTATAATTTATCC
chr1	10173	+	TAGGTATGTAGATTAAACACCTTACAAATAAAACGATCAAAATCAAATAA
chr1	10174	-	CTCTCAAGTAAAGAGTTAGTAGACTTAGCGTTGTACATGAAACAACAATA
chr1	10177	+	TATGTAGATTAAACACCTTACAAATAAAACGATCAAAATCAAATAAATAT
chr1	10178	-	CAAGTAAAGAGTTAGTAGACTTAGCGTTGTACATGAAACAACAATAGGTA
chr1	10181	+	TAGATTAAACACCTTACAAAT
chr1	10182	-	TAAAGAGTTAGTAGACTTAGCGTTGTACATGAAACAACAATAGGTATGTA
chr1	10220	+	TAAATATAATAAGCCCAGCTCATTGTTTGTCAGACTTGCCTCTACCGTCA
chr1	10338	+	ATCTAGAGTTTCGAGTGAGACACCCTTCGTCTCAACCCACACAAAATAGA
chr1	10339	-	TAGTGACTCTTCATCCAGCACAACTGGACAACCAATCAATTCATCTAGAG
chr1	10378	+	TTCAAATAGATTATGGGCAAAAAAATGATATCATATCCTGCATTCAGCAT
chr1	10382	-	TCATCTAGAGTTTCGAGTGAGACACCCTTCGTCTCAACCCACACAAAATA
chr1	10440	+	TAAGTTCGACATACCTATTGGTAAGATGAAAGTTCCGAAAAGACC
chr1	10441	-	CAAAAAAATGATATCATATCCTGCATTCAGCATGTAAAACTTCCAACCTA
chr1	10520	+	CTCCAGCTGAACGAAGTTTGAACGGCCAGATTTCCGGAGGAT
chr1	10704	-	TTCCATATTTCTTAATGAGACCACCCAAGATGAAAAAGGAAACAATCATA
chr1	10773	+	TATTACTAAACACCATGATGATTGGATGATTCCGACTTGTAGAACAGTGC
chr1	10774	-	CTGGGGCTTTCTTCCAACAATATCCAAAGTAAAGCACGCTATTAAAGCTA
chr1	10884	+	ATACCCAGCCAACTCGGTCACTAGACCCTGAGTAAGCATAATAAAAAGTC
chr1	10973	+	GACTGGAAGATACTCTTGCTTTTTCTTCTTCTATAACAACTTGAATTTCC
chr1	10974	-	GTCTTTTCCAATTGTAAACTCCTTTTGTGATTTCTTTCCATGGACTGGAA
chr1	11001	+	TTCTATAACAACTTGAATTTCCTGAACTCGTTTCATGCCCGCATCAATAT
chr1	11002	-	AGATACTCTTGCTTTTTCTTCTTCTATAA
chr1	11097	+	TCCTACACTTATCAGCCAGCGGGGCGATTCGGGAATGAAGACCAAAGCCG
chr1	11104	-	CTCGGCAATAGATATAACCTCAGAAGCTTTGTCAAATTGTCCTACACTTA
chr1	11208	+	TATATTGCGGGTACCATAGGTGACACCAGAAGCAATCAAGGCTC
chr1	11225	-	GAAGGAATTCTCCAGGCCCAAGTGGTTGTTATATTGCGGGTACCATAGGT
chr1	11294	+	CTCTATACTTTGGGAGCACAAG
chr1	11502	-	CGATGGATTTTTTACGACCCAATTTGTCGGAGAGTTGTTGCATTGAGAAG
chr1	11513	+	TACTTCCGACCCATACAGCGGCAGACATCCAACCCAAGAGAGCTGCATCA
chr1	11722	+	ATGTATTCGTAGTTCATTTGGGGATACACAGCCTTAGAATGTGAGCAGAT
chr1	11783	-	GAATGTGAGCAGATCTGTGCCCTTATATA
chr1	11825	+	AGATAGATGATATCGTTAAGATTTTTGGAGACAAATTTAGGAGTGAAAAA
chr1	11826	-	TATATACAAGTTCTGAATCACTTTTGCACGTATTCTTAGATGAGATAGAT
chr1	11832	+	TATCGTTAAGATTTTTGGAGACAAATTTAGGAGTGAAAAAGCGATAAGAA
chr1	11838	+	CGTTAAGATTTTTGGAGACAAATTTAGGAGTGAAAAAGCGATAAGAACTT
chr1	11859	+	TAGGAGTGAAAAAGCGATAAGAACTTACGCGAATTCAAGCTTATTCATTC
chr1	11885	-	GTTAAGATTTTTGGAGACAAATTTAGGAGTGAAAAAGCGATAAGAACTTA
chr1	11911	+	CTTGATAGGATCGGATCCTATTCAAAATATGAGTGTTTTTTGACGATTGA
chr1	11912	-	GAAAAAGCGATAAGAACTTACGCGAATTCAAGCTTATTCATTCTTGATAG
chr1	11913	+	TAGGATCGGATCCTATTCAAAATATGAGTGTTTTTTGACGATTGAAAAGA
chr1	11935	+	TATGAGTGTTTTTTGACGATTGAAAAGAATTTTATGTGGGTAAGCTTAGT
chr1	11947	+	TTTTTGACGATTGAAAAGAATTTTATGTGGGTAAGCTTAGTCTTGC
chr1	12018	+	CAATAGAGTGATAACAGATCAACCTTGAGCTATCTTTCGAATCTTGAGAG
chr1	12019	-	GGTAAGCTTAGTCTTGCTTAATGGATATGACCGAAGAGATAACAATAGAG
chr1	12045	+	TATCTTTCGAATCTTGAGAGTTTTGAATCTGCTAGAAATAACCTGTGCGA
chr1	12078	-	ATCAACTTTGAGCTATCTTTCGAATCTTGAGAGTTTTGAATCTGCTAGAA
chr1	12083	+	TAACCTGTGCGAGTCTCGCGCGAGATAATGAGAGAGACTGGAATGCTTAA
chr1	12108	+	TAATGAGAGAGACTGCAATGCTTAATTTGACGACATAAATATGGGTTAAC
chr1	12109	-	GAGAGTTTTGAATCTGCTAGAAATAACCTGTGCGAGTCTCGCGCGAGATA
chr1	12130	+	GCTTAATTTGACAACATAAATATGGGTTAACGCTTTAACT
chr1	12131	-	ACCTGTGCGAGTCTCGCGCGAGATAATGAGAGAGACTGGAATGCTTAATT
chr1	12143	+	TAAATATGGGTTAACGCTTTAACTGAAGTTTCGGATCCAGTCAAACTATA
chr1	12144	-	GTCTCGCGCGAGATAATGAGAGAGACTATAATGCTTAATTTGACAACATA
chr1	12155	-	AATGAGAGAGACTGGAATGCTTAATTTGACAACATAAATATGGGTTAACG
chr1	12251	+	CTCTACCCAAAGCATTGTCAGACCCCGTGAGCTAAGTGGAAACAAAATGA
chr1	12252	-	TACCGTTCAGACAGTCAAAATTGATGTTAACGCTCATGATGCCTCTACCC
chr1	12281	-	TTAACGCTCATGATGCCTCTACCCAAAGCATTGTCAGACCCCGTGAGCTA
chr1	12304	+	GTGTAGAGATGCCGAGCAAAATAGAACCACAGGTATTTCAAGCCGCTTCA
chr1	12482	+	GATTAGATCATTCAGTTACACTAAAAATTTGAATTTGAACGATAGGTCGA
chr1	12483	-	AATACTACGAGTCGCAAATTCATGACTGGATTAGAT
chr1	12495	+	AGTTACACTAAAAATTTGAATTTGAACGATAGGTCGACTTGGCGAGAAAA
chr1	12496	-	CGCAAATTCATGACTGGATTAGATCATTCAGTTACAC
chr1	12581	-	AATCTCCCTGCACATCTCCCTATAAACGTGTATGGCCTATAT
chr1	12846	+	GTCTATAGTAATTCTCACAAGTACTTTGACGAGTTTTTTGACACACAGAC
chr1	12847	-	AACTTGGGTGACGCATCTGATCCCAAAGATGCCTCTTTGGTGGTCTATAG
chr1	12958	+	TAAGTAAGCCAGATGTTGAGGAAATCAAGTTATCCGTGAACCCCGGTGAT
chr1	12963	-	ACTATTCCTTGAAGGAGTCTGAACGCGATTGGTTCTTAAGTA
chr1	13010	-	AAATCAAGTTATCCGTGAACCCCGGTGATCTATTG
chr1	13286	+	AGATAAACTGCTGAAATTGGCAGGAGTTCGTAGATATAG
chr1	13319	+	TAGCTAAATATGTTTGATTAACGCCTCCCTCATTGGACAATGGTTATATA
chr1	13320	-	GCCTGAATTATCAGATAAACTGCTGAAATTGGCAGGAGTTCGTAGATATA
chr1	13323	+	TAAATATGTTTGATTAACGCCTCCCTCATTGGACAATGGTTATATATTTT
chr1	13363	+	TATATATTTTTCAGGATAAGCTCTAGGCCCCTATACCATTATGAAGGGGG
chr1	13386	+	CTCTAGGCCATTAAACCATTA
chr1	13394	+	CCCTATACCATTATGAAGGGGGGGGTGTGTGTTAATATTTCAGCTCAAAC
chr1	13395	-	CATTGGACAATGGTTATATATTTTTCAGGATAAGCTCTAGGCCCCTATAC
chr1	13447	+	TATGTGATAAATTCATTCACCTTGAATAGTTTATTTAGCGAAGGCTTAGA
chr1	13448	-	CATTATGAAGGGGGGGGTGTGTGTTAATATTTCAGCTCAAACCAAAATTA
chr1	13493	+	TAGATGGGTGAAAGAGACTTGACTTTAGGTTCAGGGCCTAGATGTTTGTT
chr1	13494	-	ATGTGATAAATTCATTCACCTTGAATAGTTTATTTAGCGAAGGCTTAGAT
chr1	13531	+	GCCTAGATGTTTGTTTTCATAGTTGTGACAATAAGTAGCTTAAAGCGCTT
chr1	13532	-	GAAGGCTTAGATGGGTGAAAGAGACTTGACTTTAGGTTCAGGGCCTAGAT
chr1	13564	-	CTTTAGGTTCAGGGCCTAGATGTTTGTTTTCATAGTTGTGACAATAAGTA
chr1	13568	+	GCTTAAAGCGCTTATTTACTTACCGAATGTAGTTCTGATTACCGAGTAGA
chr1	13578	-	CCTAGATGTTTGTTTTCATAGTTGTGACAATAAGTAGCTTAAAGCGCTTA
chr1	13581	+	TACTTACCGAATGTAGTTCTGATTACCGAGTAGACGACAACATGAAGAAG
chr1	13582	-	GATGTTTGTTTTCATAGTTGTGACAATAAGTAGCTTAAAGCGCTTATTTA
chr1	13585	+	ACTTACCGAATGTAGTTCTGATTACCGAGTAGACGACAACATGAAGAAGA
chr1	13586	-	GTTTTCATAGTTGTGACAATAAGTAGCTTAAAGCGCTTATTTACTTACCG
chr1	13594	+	TAGTTCTGATTACCGAGTAGACGACAACATGAAGAAGAGGTGACCATGTC
chr1	13595	-	ATAGTTGTGACAATAAGTAGCTTAAAGCGCTTATTTACTTACCGAATGTA
chr1	13611	+	GAGTAGACGACAACATGAAGAAGAGGTGACCATGTCTGCACAGATCTGAA
chr1	13612	-	CTTAAAGCGCTTATTTACTTACCGAATGTAGTTCTGATTACCGAGTAGAC
chr1	13660	+	TATTCTGTCCAACCATATAAGGTGATCCTTCCCGGTGTTCTCCCTCGTTG
chr1	13661	-	AGACGACAACATGAAGAAGAGGTGACCATGTCTGCACAGATCTGAACATA
chr1	13677	+	GTATAAGGTGATCCTTCCCGGTGTTCTCCCTCGTTGTACTTGAACTTGAT
chr1	13678	-	GGTGACCATGTCTGCACAGATCTGAACATATTCTGTCCAACCATATAAGG
chr1	13728	+	CTTTATATGGCAGTTCGGCTCCATAAGGCTCAATTCTTTATTTATTCTGT
chr1	13729	-	GATCCTTCCCGGTGTTCTCCCTCGTTGTACTTGAACTTGATACTTTATAT
chr1	13731	-	TGATCCTTCCCGGTGTTCTCCCTCGTTGTACTTGAACTTGATACTTTATA
chr1	13763	+	CTTTATTTATTCTGTGCATCGAGCCATCATGCATGTAAATGCACTTTTGG
chr1	13764	-	CTTGATACTTTATATGGCAGTTCGGCTCCATAAGGCTCAATTCTTTATTT
chr1	13767	+	ATTTATTCTGTGCATCGAGCCATCATGCATGTAAATGCACGTTTGGGCAT
chr1	13768	-	ATACTTTATATGGCAGTTCGGCTCCATAAGGCTCAATTCTTTATTTATTC
chr1	13795	+	TAAATGCACGTTTGGGCATAACCAAAATATTGTGGGCAAGCCTCGACTGT
chr1	13796	-	ATAAGGCTCAATTCTTTATTTATTCTGTGCATCGAGCCATCATGCATGTA
chr1	13853	+	TTCAAATAGAATCAACTTTCAATAAATGGCAAGTACGTAAATGACAAACT
chr1	13857	-	ATAACCAAAATATTGTGGGCAAGCCTCGACTGTCGAAGTTCAAATAGAA
chr1	13887	+	TAAATGACAAACTATTTTACCCCATTGTGAGTCCGGTGGTAACTAAGGCC
chr1	13888	-	GACTGTCGAAGTTCAAATAGAATCAACTTTCAATAAATGGCAAGTACGTA
chr1	13899	+	TATTTTACCCCATTGTGAGTCCGGTGGTAACTAAGGCCACTTTATTGGAC
chr1	13900	+	TATTTACCCCATTGTGAGTCCGGTGGTAACTAAGGCCACTTTAT
chr1	14015	+	GACTAGCTAAATCCCATTAGTCTCTCTGCCGGTTTTTCTATCAACAAATT
chr1	14016	-	AGCTTATTACAAGGGCAATACTAATGAGCCTGAATTTTTGATGACTAGCT
chr1	14019	+	TAAATCCCATTAGTCTCTCTGCC
chr1	14020	-	GCTTATTACAAGGGCAATACTAATGAGCCTGAATTTTTGATGACTAGCTA
chr1	14066	+	CTTTAAACGAATGCTGTGTTTCTTTGACTTTTTGGGCCAAACAGAGATGA
chr1	14067	-	AATCCCATTAGTCTCTCTGCCGGTTTTTCTATCAACAAATTTCTTTAAAC
chr1	14100	+	GGCCAAACAGAGATGAAGATACTCTGGGGGTTGATTTTCCAACCGCTTTG
chr1	14217	+	TATGTCTTTAGGTCATAATGACTGCTCTATAATCAAAATC
chr1	14218	-	TTTTGTGTGAGTTGATATTTTTGTTTCAAAGATTGGGCAAGATTCTGTTA
chr1	14225	+	CTTTAGGTCATAATGACTGCTCTATAATCAAAATCTGTTTCTTACATAGA
chr1	14226	-	ATTTTTGTTTCAAAGATTGGGCAAGATTCTGTTATGTCTTTAGGT
chr1	14368	-	TTGAAATGGAAAAAGAGTGATTGGAATTAACTGAGTGGTCTTGCTCATTC
chr1	14384	+	TACTTAAGTAAGGGGTACAACTAGCAAATTATACTAAACATTTTCGAACC
chr1	14388	+	TAAGTAAGGGGTACAACTAGCAAATTATACTAAACATTTTCGAACCAGTT
chr1	14389	-	GATTGGAATTAACTGAGTGGTCTTGCTCATTGTGAAAAATAAAATACTTA
chr1	14405	+	AACTAGCAAATTATACTAAACATTTTCGAACCAGTTCAGCCACAGAACTA
chr1	14406	-	TCTTGCTCATTGTGAAAAATAAAATACTTAAGTAAGGGGTACAACTAGCA
chr1	14533	+	TATTTGCATGTTGATAAGAGCCCCCAAAATCCTGACACACACTTGATGTT
chr1	14534	-	GACGGTACAAGATTTGACAAGTGGTTTAGGCAGCATCGTGACAACATCTA
chr1	14661	+	GTTTAAGATTCGATTTTCATGTCC
chr1	14662	-	ATCATCGTTTGAGATAAAGCTCAACATCCCACCAGAAGAATGGTTTAAGA
chr1	14685	+	TAGTAGTTAATGTTAATTTTTTTTTCGAAGTGAGCAATTGATATTTTCTG
chr1	14726	+	TATTTTCTGAATGATAATTTTCGGAGTGTCTACAGGTTTGAAAAGTTGAA
chr1	14733	+	TTCTGAATGATAATTTTCGGAGTGTCTACAGGTTTGAAAAGTTGAATGTT
chr1	14756	+	GTCTACAGGTTTGAAAAGTTGAATGTTTGCCCTTTAAACTACATATAATG
chr1	14757	-	GAAGTGAGCAATTGATATTTTCTGAATGATAATTTTCGGAGTGTCTACAG
chr1	14796	+	TATAATGACAATTTAATTCTCTTAAACATCTCCAAGTGGATCCCGGAAAT
chr1	14797	-	GGAGTGTCTACAGGTTTGAAAAGTTGAATGTTTGCCCTTTAAACTACATA
chr1	14809	+	TAATTCTCTTAAACATCTCCAAGTGGATCCCGGAAATGAAGCATGGTAAA
chr1	14866	+	TAACTAACTTATTCAAAAGAGAAAAGTTTTGGAAAACTGACTACTCAACT
chr1	14867	-	TAAACATCTCCAAGTGGATCCCGGAAATGAAGCATGGCAAAACTCATGTA
chr1	14870	+	TAACTTATTCAAAAGAGAAAAGTTTTGGAAAATTGACTACTCAACTCAAG
chr1	14871	-	CATCTCCAAGTGGATCCCGGAAATGAAGCATGGTAAAACTCATGTAACTA
chr1	14876	-	AAATGAAGCATGGTAAAACTCATGTAACTAACTTA
chr1	15233	+	GATTAACAGATGAGAATCAGGGTTCATAGTGCTCTGGCCCCAGCTTAAAT
chr1	15234	-	AAAAGATGAAACCAGCTCTTCAGTTTCTGCATCCAAAGCTTTGATTAACA
chr1	15280	-	ATTAACAGATGAGAATCAGGGTTCATAGTGCTCTGGCCCCAGCTTAAATA
chr1	15406	-	GACATGTTTTTAATAGTTTGAATTGAGATTTCGCAAAAGTCACAGTAAAA
chr1	15435	-	TTCGCAAAAGTCACAGTAAAAGAATGGTATCCAAAGATAAAACTGTAATT
chr1	15494	+	CTCTAAAGGGTTGACAGATTTTGAGTTAGTGTAGTGATCCCTGTCAGTTG
chr1	15495	-	GCTTTGCAATTGTCAGTTTTCGCCACTGTTTATATACAATTTCTCTAAAG
chr1	15517	+	AGTTAGTGTAGTGATCCCTGTCAGTTGTCAACTGCCAAGATATGCATATG
chr1	15518	-	CACTGTTTATATACAATTTCTCTAAAGGGTTGACAGATTTTGAGTTAGTG
chr1	15522	+	GTGTAGTGATCCCTGTCAGTTGTCAGCTGCCAAGATATGCATATGCAGTG
chr1	15523	-	TTTATATACAATTTCTCTAAAGGGTTGACAGATTTTGAGTTAGTGTAGTG
chr1	15555	-	AGATTTTGAGTTAGTGTAGTGATCCCTGTCAGTTGTCAACTGCCAAGATA
chr1	15580	+	GCATACGGTCATGAATTCCGGTTATAGAGATTTGACTGTTTATATACCAT
chr1	15617	+	TATATACCATTCTTGGACCTAGAATGGCTTTTATC
chr1	15618	-	CACTGAATGCATACGGTCATGAATTCCGGTTATAGAGATTTGACTGTTTA
chr1	15621	+	TACCATTCTTGGACCTAGAATGGCTTTTATCGGTCTCAATGTAGTATTCT
chr1	15622	-	GAATGCATACGGTCATGAATTCCGGTTATAGAGATTTGACTGTTTATATA
chr1	15663	-	TATATACCATTCTTGGACCTAGAATGGCTTTTATCGGTCTCAATGTAGTA
chr1	15736	-	GAGGTCAAAAATCTATGCTCAATTACAATTAATCTGCATACTAACCAGTG
chr1	15743	-	AAAATCTATGCTCAATTACAATTAATCTGCATACTAACCAGTGGAATCAC
chr1	15780	+	TAAAAGAAAAAATGTATGTTTCCCCCTAGCAATTTAATTG
chr1	15795	-	CATCAAAGCTCTTTAACTTGTATTTATTGGCTTCTAAAAGAAAAAATGTA
chr1	15807	-	ACTTGTATTTATTGGCTTCTAAAAGAAAAAATGTATGTTTCCCCCTAGCA
chr1	15898	+	GTCAAACAGATCCAATATTTCCAATAAAAAT
chr1	15935	-	AGAAACATTGTCAAACAGATCCAATATTTCCAATAAAAATGCCATACCTA
chr1	15945	+	ATCTAGATCAGAAGCAAAACAACACGGCATACCCTCACTTGATTCGTATA
chr1	15946	-	ACAGATCCAATATTTCCAATAAAAATGCCATACCTACTATTCATCTAGAT
chr1	15991	-	TAGATCAGAAGCAAAACAACACGGCATACCCTCACTTGATTCGTATAGTC
chr1	16026	+	GTGTAGTACTTTTGTAGGAACCAGATTGAGCTCATGTAAGCAAGTACAGG
chr1	16027	-	TGATTCGTATAGTCAAGTTTCAAGACTTTTCTTGGAGTGATAGTGTAGTA
chr1	16035	+	TTTTGTAGGAACCAGATTGAGCTCATGTAAGCAAGTACAGGAATGCATGC
chr1	16059	+	ATGTAAGCAAGTACAGGAATGCATGCGCAACATAGAACGGACCACAAAAA
chr1	16067	+	AAGTACAGGAATGCATGCGCAACATAGAACGGACCACAAAAAGAAGGAAT
chr1	16068	-	AGTGTAGTACTTTTGTAGGAACCAGATTGAGCTCATGTAAGCAAGTACAG
chr1	16088	+	TAGAACGGACCACAAAAAGAAGGAATTAACTGAGTAGT
chr1	16089	-	GAACCAGATTGAGCTCATGTAAGCAAGTACAGGAATGCATGCGCAACATA
chr1	16130	+	GTCTAGTCACTAGACTGTCAAAGAACAACTTAAACAGCCACCATGCACGA
chr1	16137	+	CACTAGACTGTCAAAGAACAACTTAAACAGCCACCATGCACGAGCAAATT
chr1	16138	-	ACGGACCACAAAAAGAAGGAATTAACGGAGTAGTGTTCTACTCACTAGAC
chr1	16157	+	ACTTAAACAGCCACCATGCACGAGCAAATTCAAATCTACATATTCAAACC
chr1	16158	-	ATTAACGGAGTAGTGTTCTACTCACTAGACTGTCAAAGAACAACTTAAAC
chr1	16190	+	TACATATTCAAACCAGCTCCACAGCAGAGCTAATCATGTCACTCAATGGA
chr1	16191	-	TGTCAAAGAACAACTTAAACAGCCACCATGCACGAGCAAATTCAAATCTA
chr1	16194	+	ACATATTCAAACCAGCTCCACAGCAGAGCTAATCATGTCACTCAATGGAT
chr1	16195	-	GAACAACTTAAACAGCCACCATGCACGAGCAAATTCAAATCTACATATTC
chr1	16281	+	GTTTAAGCTGCAAACTGGCAACACCTACTTGCGTGTTGACAAGAGCCCCC
chr1	16282	-	TGGATATGTCACTCAAGAGGACGGTACAAGATTTGACCAATGGTTTAAGC
chr1	16303	+	TACTTGCGTGTTGACAAGAGCCCCCAAAACCCTGACACACACTTGCTGTT
chr1	16307	+	TACGTGTTGACAAGAGCCCCCAAAATCCTGACACACACTTGTTGTTTGAA
chr1	16458	+	TAACTGATTGCTTAGTTCTGGAAGACAAGCAACCATCTACCCTTTTCGGT
chr1	16459	-	AATGGTTCAAAATTCCGTTTTCATGTCCACGAGATA
chr1	16495	+	ATCTACCCTTTTCGGTAACGTATTTTTGGACAATCTACATATCTTGCCAT
chr1	16496	-	CCACGAGATAACTGATTGCTTAGTTCTGGAAGACAAGCAACCATCTACCC
chr1	16513	-	ATTGCTTAGTTCTGGAAGACAAGCAACCATCTACCCTTTTCGGTAACGTA
chr1	16528	-	AAGACAAGCAACCATCTACCCTTTTCGGTAACGTATTTTTGGACAATCTA
chr1	16616	+	TAGCTTAGTGTATGACCAAAATATATCAAATTGAATGTATGCGACTATTA
chr1	16621	+	GCTTAGTGTATGACCAAAATATATCAAATTGAATGTATGCGACTATTACA
chr1	16622	-	TTCTGTCTCATATTGGTAGATGGTTTTTGGTTAATTATCGTAGCTTAGTG
chr1	16637	+	TATATCAAATTGAATGTATGCGACTATTACAATCTTAGTATTTTTACTTT
chr1	16638	-	TGGTAGATGGTTTTTGGTTAATTATCGTAGCTTAGTGTATGACCAAAATA
chr1	16695	+	CTCTACTACTATGATCTGTCATAGTTGAAGCATTCTAACTGTACGACAGG
chr1	16696	-	CGACTATTACAATCTTAGTACTTTCACTTTGATCACTCTACTA
chr1	16761	+	TTGTAAACGTACCAAACTTTGAT
chr1	16767	+	TACCAAACTTTGATCATTTATATTTTTTTCTGAATGTCGTAAGCAGTTTG
chr1	16785	+	TATATTTTTTTCTGAATGTCGTAAGCAGTTTGAAATTTTAGTGTCTTCGA
chr1	16786	-	ACAGGATGTCGGTTCGAAATGTTGTAAACGTACCAAACTTTGATCATTTA
chr1	16804	-	TTATATCTTTTTTTGAATGTA
chr1	16806	+	TCGTAAGCAGTTTGAAATTTTAGTGTCTTCGATTATACCACCATATTCGA
chr1	16807	-	TAAACGTACCAAACTTTGACCATTTATATTTTTTTCTGAATGTCGTAAGC
chr1	16836	+	GATTATACCACCATATTCGAACTATTTTGATATCTTCAATTGCAGAGAAT
chr1	16837	-	TTTTTCTGAATGTCGTAAGCAGTTTGAAATTTTAGTGTCTTCGATTATAC
chr1	16838	+	TACCACCATATTCGAACTATTTTGATATCT
chr1	16839	-	TTTTTTCTGAATGTCGTAAGCAGTTTGAAATTTTAGTGTCTTCGATTATA
chr1	16843	+	CCACCATATTCGAACTATTTTGATAT
chr1	16855	+	TATTTTGATATCTTCAATTGCAGAGAATTCTGCACTCAACTATACTGTGC
chr1	16926	+	GAGTATGTAATATATCAGACAGATTACCAGGCGAGCGATTAATGGAAGTG
chr1	16930	+	ATGTAATATATCAGACAGATTACCAGGCGAGCGATTAATGGAAGTGTTTT
chr1	16931	-	TGCACTCAACTATACTGTGCAATCGGCCCTGTTAGATTGAGTATGTAATA
chr1	16933	+	TATATCAGACAGATTACCAGGCGAGCGATTAATGGAAGTGTTTTCAGACT
chr1	16934	-	TGCACTCAACTATACTGTGCAATCGGCCCTGTTAGATTGAGTATGTAATA
chr1	16963	-	AGTATGTAATATATCAGACAGATTACCAGGCGAGCGATTAATG
chr1	17006	-	GCGATTAATGGAAGTGTTTTCAGACTGCAGAATTCCCATGCTAAAAGATA
chr1	17083	+	CCGTAAATGTCAAAAATTCTAGAGATTCAAAAGAATTGGCTATAAGAAAG
chr1	17099	+	TTCTAGAGATTCAAAAGAATTGGCTATAAGAAAGCTTGAATGTCGTTCAA
chr1	17100	-	ATGTTCCTCTCTTTCGTTTTGCGTTACCGTAAATGTCAAAAATTCTAGAG
chr1	17120	+	GGCTATAAGAAAGCTTGAATGTCGTTCAACTTTGTGAAATCGTCGTTTCA
chr1	17121	-	CGTTACCGTAAATGTCAAAAATTCTAGAGATTCAAAAGAATTGGCTATAA
chr1	17170	-	TCAACTTTGTGAAATCGTCGTTTCAGTCAAAA
chr1	17176	+	AGGTAGAGGGAGCGAGCATAATC
chr1	17177	-	TTGAATGTCGTTCAACTTTGTGAAATCGTCGTTTCAGTCAAAAGGTAGAG
chr1	17199	+	GAATAGGAACTAATATTCACGAATAAGTGTACTGACAATAAACCTTGGAG
chr1	17200	-	AATCGTCGTTTCAGTCAAAAGGTAGAGGGAGCGAGCATAATCGAATAGGA
chr1	17219	+	TAAGTGTACTGACAATAAACCTTGGAGATCATCTAGCGACTTACTTCATG
chr1	17227	+	GTACTGACAATAAACCTTGGAGATCATCTAGCGACTTACTTCATGGAGGC
chr1	17252	+	ATCTAGCGACTTACTTCATGGAGGCAGGAGTACACAGGATCCGCAAATCC
chr1	17253	-	AATATTCACGAATAAGTGTACTGACAATAAACCTTGGAGATCATCTAGCG
chr1	17260	+	TACTTCATGGAGGCAGGAGTACACAGGATCCGCAAATCCCAAAGGGCCCC
chr1	17261	-	TCACGAATAAGTGTACTGACAATAAACCTTGGAGATCATCTAGCGACTTA
chr1	17327	-	GGCCCCCGAAAGATGTATTCCATGTGC
chr1	17399	+	TATGTTACCGAGAACCAGTAGTTGTTCGCAATGTGCTACATAATGTGAAC
chr1	17417	+	CAGTAGTTGTTCGCAATGTGCTACATAATGTGAACAACTGTCCACCTCTT
chr1	17435	+	TGCTACATAATGTGAACAACTGTCCACCTCTTGGTTATGATGAATTGGCG
chr1	17436	-	TCGCTCAATTCTGTTACCGAGAACCAGTAGTTGTTCGCAATGTGCTACAT
chr1	17439	+	TAATGTGAACAACTGTCCACCTCTTGGTTATGATGAATTGGCGAAAGAAA
chr1	17579	+	TACCTTCGATTCGTTTTATCACCCGAAACATTCATTCTGATAAAGCAAAC
chr1	17580	-	AAAAATCGTCACGACCATATGAACCAACGGAATACAATCATTCTAATTTA
chr1	17619	+	TGATAAAGCAAACACCAGATTTGGAAGTTTACTGCAACAAGAGCAGGACA
chr1	17620	-	TAATTTACCTTCGATTCGTTTTATCACCCGAAACATTCATTCTGATAAAG
chr1	17645	+	GTTTACTGCAACAAGAGCAGGAC
chr1	17646	-	CCCGAAACATTCATTCTGATAAAGCAAACACCAGATTTGGAAGTTTACTG
chr1	17728	+	TATTATAATGTTTTACAAATTGTTGAGTTCAATCTTTCCAACATATCTTT
chr1	17771	+	TATCTTTTATTCATTGTGCAGTTATTCCTTTCGTTTTTATGGAACAATTG
chr1	17772	-	TTACCTATTATAATGTTTTACAAATTGTTGAGTTCAATCTTTCCAACATA
chr1	17811	+	TATGGAACAATTGCAGACTCAACCGTTCGATATTCAAGACTTCGAGGTAT
chr1	17855	+	TATATGCCGGAGACTCGCTGAAGAATTTATGGGCTTCGAAGTTGTTTGGG
chr1	17856	-	TTATGGAACAATTGCAGACTCAACCGTTCGATATTCAAGACTTCGAGGTA
chr1	17960	+	TATGTCCTAAGAAAGCCAACGATTATGCCAGAGTATTCTTTATTCTTGCC
chr1	17961	-	CTTCAGGCTTGCATCTAGCAAATGAAGCATTACTGGCCGTTTTGGGAATA
chr1	17988	+	TGCCAGAGTATTCTTTATTCT
chr1	17989	-	ACTGGCCGTTTTGGGAATATGTCCTAAGAAAGCCAACGATTATGCCAGAG
chr1	18012	-	CTAAGAAAGCCAACGATTATGCCAGAGTATTCTTTATTCTTGCCTTGGAG
chr1	18024	+	TCATAGAGGAAATTTCTTGGAGCAACCGAATAT
chr1	18084	+	TATGTGTTTCCATGATTTCGTTGGATCTCATCTGCAAAACGTGATGGTTA
chr1	18085	-	TAGAAGCATATTGTGCCTTCAATA
chr1	18392	+	GACTAATGTTTCAAATTGCCCAAAACAAACGTAGCTCGTATTATAATG
chr1	18393	-	GTGTTTATGAAGATTCTACTTTTGTCTCTATAACTTACCAAAGACTAATG
chr1	18420	+	TAGCTCGTATTATAATGATATGGTTCAAACAGTGTCTATTTCGTTAGATA
chr1	18430	+	TATAATGATATGGTTCAAACAGTGTCTATTTCGTTAGATACGCTCGTGGA
chr1	18495	-	CAGTGTCTATTTCGTTAGATACGCTCGTGGAAGCAGAAAAGGCTCTACAA
chr1	18503	+	AACTACACGAAACTTTAGACAAGATTGTGAAT
chr1	18504	-	TCTCGTTAGATACGCTCGTGGAAGCAGAAAAGGCTCTACAAGAACTACAC
chr1	18569	+	TAAATCCCAACTTCTCATCGCAAAAGATTCTTCTCCACACCGCTATCAAC
chr1	18570	-	AGATTGTGAACACCAACAAACACTCGCGGTCAGCACGAAATCAAGAGCTA
chr1	18626	+	TATTAGACATCAATAGAATGACACTTTTATTTATCCCCAGAGAAGAATGG
chr1	18636	+	CTCCAATAGAATGACACTTTTATTTATCCCCAGAGAAGAATGGATAAAAA
chr1	18729	+	TATATGCGGAATGTCCTTCCTCATATATTTTTGGATTTTTTCAGAAGCTT
chr1	18730	-	AAACAGGAGAGATCACTGCATTCGACTCGCAAGAAACCTTATTTCGTTTA
chr1	18731	+	TATGCGGAATGTCCTTCCTCATATATTTTTGGATTTTTTCAGAAGCTTTG
chr1	18752	+	TATATTTTTGGATTTTTTCAGAAGCTTTGGTGGTGTGCTCAACCTTCCTT
chr1	18753	-	GACTCGCAAGAAACCTTATTTCGTTTATATGCGGAATGTCCTTCCTCATA
chr1	18754	+	TATTTTTGGATTTTTTCAGAAGCTTTGGTGGTGTGCTCAACCTTCCTTTT
chr1	18755	-	CTCGCAAGAAACCTTATTTCGTTTATATGCGGAATGTCCTTCCTCATATA
chr1	18811	-	GATTTTTTCAGAAGCTTTGGTGGTGTGCTCAACCTTCCTTTTACTGGATA
chr1	18864	+	TGCTAGGGATACGCTTACCTCT
chr1	18876	+	TACCTCTTTATGTGAAACTCATCTTGGAGCTCGAAGAGGTCTTGCTGTTG
chr1	18884	+	TATGGGAAACTCATCTTGGAGCTCGAAGAGGTCTTGCTGTTGTAGATCAT
chr1	18926	+	TAGATCATCTTTTGAGCTTGGTGAAAAGGCCAATTTCACCACGCTATGAT
chr1	18927	-	CTTTATGTGAAACTCATCTTGGAGCTCGAAGAGGTCTTGCTGTTGTAGAT
chr1	19061	+	GACTATTCAAAGGCGATTCGGGTTGAAGTACCCCCTTATTAACAGTTCAT
chr1	19135	+	ATCTAACTAAATTCTAAGATCAGAAA
chr1	19223	+	TACAGTTCAGGCATTATCAATTATCAATTTTTCGTGGAAACCAT
chr1	19224	-	AGTAACTAGGGAACAACGATAAATTACAGGGAAGGGGAGCTA
chr1	19357	+	TACTACCTTCTCTTTGTTGAAAATTGGCATATCTGGAACGTACGAAGCAC
chr1	19398	-	TCAGTAGATACTACCTTCTCTTTGTTGAAAATTGGCATATCTGGAACGTA
chr1	19503	-	GTCTTACCTCTGGTTTCTGGGAATTGTAAGAAAACATGGATTGTTAAGCA
chr1	19532	+	TAAGTCTTCCATGTAATGTTTCTAAAGGCTGATGGCACGAACATAGCCAA
chr1	19533	-	AAGAAAACATGGATTGTTAAGCAGAACGAAAATACTCCAAAAATGATGTA
chr1	19712	-	ATAAACCCAAATGCAGATACCCCAGGTTGGAGCAAAGGAGCACACGAATA
chr1	19724	-	GATACCCCAGGTTGGAGCAAAGGAGCACACGAATAGATAGGAACAGGGAA
chr1	19810	-	TAGTAATTCTGACAGTATCATCACCGCTGAAATTTTCAATTGGTTCAGAG
chr1	19894	+	GCCTATACGGTCCATTAGAAACAAAGCTGGAACAGTCATAACAACATTCA
chr1	20016	-	GCCACATTTCCAGTAAAGCCAGCCATTTGGAAGAGATACACAACGTAGTA
chr1	20079	+	TACGTTTGATACAATCTTTCTTAAACAAATCAAGGTAACCAAAATCAGAA
chr1	20080	-	TAATACCACAAAGTTGTTGCCACACTTGAGCTGACACTCCAATGAAGGTA
chr1	20217	+	CATTAGCTACAACCACAACTG
chr1	20343	+	GTCTAAATGATGCAACGCCGTCAATGTAGTGAC
chr1	20344	-	CCAAAAGAATAAGACCTGGAACCATTTGCAAACCCCAGGCCAGTCTAAAT
chr1	20448	+	CTCTAATCTTTGCTGGAGCAACTTCAGAACAATAGACTGGAGCTGAAGCT
chr1	20449	-	TACCCACAGTGACAGAAAATTGAAATAATCCTCCAATCATTCCTCTAATC
chr1	20544	+	TACCTTGGTTTTGTGCAGCGCATTGAAGAATGGCCCCGATAATCCAGAGG
chr1	20604	+	TATGCAGAGCAACTCTTCTTCCAAAGATATCCTGGAAGTCAGAAGAAAAT
chr1	20605	-	GTGCAGCGCATTGAAGAATGGCCCCGATAATCCAGAGGACACTGCACATA
chr1	20631	+	TATCCTGGAAGTCAGAAGAAAATAACGAACCCAAGAAAGAACCTCCAGCC
chr1	20632	-	TAATCCAGAGGACACTGCACATATGCAGAGCAACTCTTCTTCCAAAGATA
chr1	20825	+	GCGTAGATATTGTAAGTTTTTGG
chr1	20826	-	AAACCGAACATCAGTCCAGAAACGGTGGCTGTTATTGCAATAGCGTAGAT
chr1	20835	-	TTATTGCAATAGCGTAGATATTGTAAGT
chr1	20926	+	GTTTAGAAAAAACGAGGACATAAGGGTGGAATTTTAAGGATCTTTTGTAC
chr1	20943	+	TAAGGGTGGAATTTTAAGGATCTTT
chr1	20969	-	GTTTAGAAAAAACGAGGACATAAGGGTGGAATTTTAAGGATCTTTTATAC
chr1	21004	+	ATCTAACACCCATAGCACTTGGCTATGCCTAGCTATGGCGGGGTCAAGCT
chr1	21005	-	AGGATCTTTTATACTCCAAAACTCACTGCATCCAAGTGCATCATCTAACA
chr1	21019	+	CACTTGGCTATGCCTAGCTATGGCGGGGTCAAGCTGCAACTAATCCAATA
chr1	21030	+	GCCTAGCTATGGCGGGGTCAAGCTGCAACTAATCCAATAAATTGGCTCAT
chr1	21031	-	TGCATCCAAGTGCATCATCTAACACCCATAGCACTTGGCTATGCCTAGCT
chr1	21096	-	AGCTGCAACTAATCCAATAAATTGGCTCATCTTGTTTATTATTGCACATA
chr1	21129	-	TATTATTGCACATACTCGCACGAGACTGCAACAAAATGTAAGACTTGGCG
chr1	21136	+	TATTAATTAATCCAGACCACCGTATTATCCGTAATCCCCGGAAAATTCTG
chr1	21145	+	ATCCAGACCACCGTATTATCCGTAATCCCCGGAAAATTCTGGGCACTTCC
chr1	21234	+	ATTTATCCGAACGGATAATCAAACAAAATTCTCTTATCCGGACAAGACCC
chr1	21235	-	TCCAGGTGGGGTAATAACCGGAAAAATATGGAGCAGGCGTCCATTTATCC
chr1	21246	+	GGATAATCAAACAAAATTCTCTTATCCGGACAAGACCCCGTTGGAAATTA
chr1	21247	-	AATAACCGGAAAAATATGGAGCAGGCGTCCATTTATCCGAACGGATAATC
chr1	21316	+	CATTAAAACAAAAAAAAAATACC
chr1	21350	+	TAGATTAGAGTTTTGATGCATATCAGGAAAAACATATCAGAATACCAAAT
chr1	21355	+	GATTAGAGTTTTGATGCATATCAGGAAAAACATATCAGAATACCAAATAG
chr1	21356	-	GGTCATCAAAAAAAAAAAAAAATAGCGGAGATTCAGGTTTTAGATTAGAG
chr1	21419	+	TTGAAGTCTATCTGCAGTTTTTTCAGGGAATTAGCCTGTTGTACTTCAGC
chr1	21451	-	ATGCAGTTTTTTCCGGGAATTA
chr1	21469	+	AGCTAACGGCTCACACCCCCACCAAATCTTACAGGCATTTTGCGCTTGAC
chr1	21556	+	GGCTAATTCTTCCGCAGTGCATGCAAAAGTGCAAGAAACACCTACTGAAT
chr1	21557	-	TTGACAAAAGAGGGGGTAAAAGCGCATATGAAACGCGCTATTGGCTAATT
chr1	21595	+	ACCTACTGAATATGGAAAGGAGCATTCAGAC
chr1	21596	-	ATTGGCTAATTCTTCCGCAGTGCATGCAAAAGTGCAAGAAACACCTACTG
chr1	21627	+	GACTAGGGTACTGGATTGTTAACCGATGACTTCAGTCAAGTCAAAAGCGA
chr1	21628	-	TGCAAGAAACACCTACTGAATATGGAAAGGAGCATTCAGACAGACTAGGG
chr1	21696	+	GTGTATAGCAACAGAACCTTTGAAAGTAGTGGGGTTTCAAGCTGTTTTCA
chr1	21697	-	GACTTCAGTCAAGTCAAAAGCGAGGTTGGTTAAACATGGTTCGTGTATAG
chr1	21719	+	TAGTGGGGTTTCAAGCTGTTTTCACACGGCCCAATATGGCGGCGCCGTAA
chr1	21720	-	ACATGGTTCGTGTATAGCCACCGAACCTTTGAAAGTA
chr1	21923	+	TTCTACTGGGATGGGGGTGGAAATAAACACAGCTCACAATCGTTAGATTG
chr1	21924	-	TTCCCTGGAGACTAGGGGGAGCAAATGTTTGGGGACCCTACATTCTACTG
chr1	21964	-	CATTCTACTGGGATGGGGGTGGAAATAAACACAGCTCACAATCGTTAGAA
chr1	21989	+	TATCTAGTGGAGTCGTGTTCTGTCTCTATTTGTTTGCCAGAATGAATCCA
chr1	21990	-	AATAAACACAGCTCACAATCGTTAGATTGGTTCCCGAATAATCTCATTTA
chr1	21993	+	ATCTAGTGGAGTCGTGTTCTGTCTCTATTTGTTTGCCAGAATGAATCCAT
chr1	21994	-	ACAGCTCACAATCGTTAGGTTGGTTCCCGAATAATCTCATTTATCTAGTG
chr1	22063	+	CCATATATTATCCTATGTTCTTGTGCGAACCAAAAATTACCAGACACTTT
chr1	22064	-	TTGTTTGCCAGAATGAATCCATGCTTTGGCGACGTTTCCTACCCATATAT
chr1	22065	+	TATTATCCTATGTTCTTGTGCGAACCAAAAATTACCAGACACTTTCCTTA
chr1	22066	-	TTTGTTTGCCAGAATGAATCCATGCTTTGGCGACGTTTCCTACCCATATA
chr1	22069	-	TGCCAGAATGAATCCATGCTTTGGCGACGTTTCCTACCCATATATTATCC
chr1	22177	-	TTTGAGAAAATCGGACTAATACTAAGATTGATTCAACTTAACGACTGGAC
chr1	22251	+	CTCTATATCATGGGGCAAATC
chr1	22370	-	TAGTCAGAAGGCTTCGCTCCGTTTGAGGAGAATCCAAGAATTGGCTAGTG
chr1	22377	+	TATATGGTTGCTTAAGATGATAGGAGAATCAAACCTTCAGTAGGCCATGA
chr1	22389	+	GCTTAAGATGATAGGAGAATCAAACCTTCAGTAGGCCATGAGTTCTATGA
chr1	22390	-	GCTAGTGGTTTATATGGTTGCTTAAGA
chr1	22455	+	TAAGATTTATCATTGTCACAGCCGAAAAAAAATCTGAAT
chr1	22645	-	AATGACCGGAATCTAAAGCTGTTTTCAGCTTTTCAGCAAATTATCAGATA
chr1	22660	+	GCCTATTGGAAGAACTGGAAATCAAGTACCCAACTTTATTTCTATGCGAA
chr1	22661	-	TGTTTTCAGCTTTTCAGCAAATTATCAGATAGCTGAATTGTCGCCTATTG
chr1	22699	+	TTCTATGCGAATTATTCTCTTCTAGTCTGGTCTGTCAAGACAATATGCAG
chr1	22719	-	ACTAATTATTCTCTTCTAGTC
chr1	22756	+	TACTAGACAAACACCTTATTCTTTTGGTATTTAAGATGTTGAGCATTTAA
chr1	22757	-	TCTCTTCTAGTCTGGTCTGTCAAGACAATATGCAGAAAGCTATACTAGAC
chr1	22785	-	CAATATGCAGAAAGCTATACTAGACAAACACCTTATTCTTTTGGTATTTA
chr1	22800	+	TAAGTTTTCAGGAATTCAAATTAACATTTCCGATGAACTTTAAATTAATG
chr1	22801	-	ATACTAGACAAACACCTTATTCTTTTGGTATTTAAGATGTTGAGCATTTA
chr1	22871	+	ATCTAGAGATAAGTGCTTATTATCTGAAGGCACTGAGTAACTTGTTCGTG
chr1	22872	-	AAATTAATGCCATCCAGTATTAGGTTAATCTAGAG
chr1	22877	+	TAAGTGCTTATTATCTGAAGGCACTGAGTAACTTGTTCGTGTAATATTAA
chr1	22878	-	CCGATGAACTTTAAATTAATGCCATCCAGTATTAGGTTAATCTAGAGATA
chr1	22919	-	GAGATAAGTGCTTATTATCTGAAGGCACTGAGTAACTTGTTCGTGTAATA
chr1	22965	+	GCTTAGTTGTTAATTTTTCTTTCGCTTTGAGATCACGTACAAAATACCCT
chr1	22966	-	ATATTAAACTCAACGCTCCTCTGAGAGGTGAATTCTGTTTTAGCTTAGTT
chr1	22999	+	ACGTACAAAATACCCTCCTCGAATGCTGCATATTCTGTGGGGATCCTACT
chr1	23000	-	CTGTTTTAGCTTAGTTGTTAATTTTTCTTTCGCTTTGAGATCACGTACAA
chr1	23048	+	TAATAGAGGTTTGTGTGGCTTTCATCTGGAGTAAAACAATTTCTCCGTTA
chr1	23049	-	ACCCTCCTCGAATGCTGCATATTCTGTGGGGATCCTACTAATAGAG
chr1	23071	+	ATCTGGAGTAAAACAATTTCTCCGTTAGTTTCGCCGATAAAT
chr1	23072	-	TATTCTGTGGGGATCCTACTAATAGAGGTTTGTGTGGCTTTCATCTGGAG
chr1	23133	+	CACCACGAGATTGCTACGGAATGTGAATTTTCCGTGGGCAAAGATCGAAC
chr1	23134	-	TCCGTTAGTTTCGCCGATAAATTTTCCGCTACCAATTTAATGCACCACGA
chr1	23254	+	TATCTATCTCAAAGGCTTAAGTGGACTTTTTAAATGGAACCTCGAGCTCT
chr1	23255	-	CTTGCTTTCAAAACAGGGCATACTGAATTGAATGAAGTTTGAAAGAAGTA
chr1	23259	-	CTTTCAAAACAGGGCATACTGAATTGAATGAAGTTTGAAAGAAGTATCTA
chr1	23271	+	TAAGTGGACTTTTTAAATGGAACCTCGAGCTCTTGCTAGAAAGTGAAACT
chr1	23272	-	TACTGAATTGAATGAAGTTTGAAAGAAGTATCTATCTCAAAGGCTTAAGT
chr1	23428	+	TAAAAAGGGTTTAAGGAACACTCTCAAATATCGTAAACGTGATTCGGGTC
chr1	23533	+	TACTACGACAATAATGTGTTTGGAACAGTCA
chr1	23603	+	TATACTCTTCCACCGCAACAGTTTGTGGTGGCTCTACTCGATTTGACCAA
chr1	23605	+	TACTCTTCCACCGCAACAGTTTGTGGTGGCTCTACTCGATTTGACCAAAT
chr1	23606	-	GTCAATCTGTCAAAAACAATAAAAAAACATTAAGTCAAAAAACTGATATA
chr1	23631	-	ATTAAGTCAAAAAACTGATATACTCTTCCACCGCAACAGTTTGTGGTGAT
chr1	23637	+	CTCTACTCGATTTGACCAAATGATTATTCTTAACCTCACAGTTGTACCCA
chr1	23756	-	AAGACGAAACTCTCTATTGAAGACTCGTGTCGTGACTTGCGGAATTAAAC
chr1	23861	+	CATTAGATAATCAAGTATCACTTCCTAACCTATCATACTACATTGTTAGA
chr1	23862	-	GCTAGAAAGGCAATTCTGCTTGTCCGTATGTTGCCTGTGACCCATTAGAT
chr1	23883	+	TCCTAACCTATCATACTACATTGTTAGATTTGAGGTAAGAAACGTTATGT
chr1	23884	-	TCCGTATGTTGCCTGTGACCCATTAGATAATCAAGTATCACTTCCTAACC
chr1	23888	+	TATCATACTACATTGTTAGATTTGAGGTAAGAAACGTTATGTGCTGGGGC
chr1	23889	-	CGTATGTTGCCTGTGACCCATTAGATAATCAAGTATCACTTCCTAACCTA
chr1	23896	+	TACTACATTGTTAGATTTGAGGTAAGAA
chr1	23910	+	ATTTGAGGTAAGAAACGTTATGTGCTGGGGCAAGGACTGAAAAAAAAAAA
chr1	23916	-	ATCAAGTATCACTTCCTAACCTATCATACTACATTGTTAGATTTGAGGTA
chr1	23925	+	TATGTGCTGGGGCAAGGACTGAAAAAAAAAAAAAAAAAAAAAATACTTGA
chr1	23926	-	ACTTCCTAACCTATCATACTACATTGTTAGATTTGAGGTAAGAAACGTTA
chr1	23932	+	TGCTGGGGCAAGGACTGAAAAAAAAAAAAAAAAAAAAAATACTTGAAGCG
chr1	23933	-	CTATCATACTACATTGTTAGATTTGAGGTAAGAAACGTTATGTGCTGGGG
chr1	23968	-	TAAAAAAAAAAAAAAAAAATAGATA
chr1	23983	-	GGGCAAGGACTGAAAAAAAAAAAAAAAAAAAAAATACTTGAAGCGACCTA
chr1	23996	+	TAAACTGGAGGGCGCAGTTTGCCATTTGCCAATCGAACCTATTTCTGCTC
chr1	24065	-	ATTTGCCAATCGAACCTATTTCTGCTCCATCACTTCACTTCAATCGAAAG
chr1	24155	+	TACGTGTCATCAAAGTTGCTAGTGCCATAGAGATGAAGTGCAGCTGGCAG
chr1	24264	+	ATCGAAGCCAATGTCACAAGGGATACTAAAGAA
chr1	24277	+	TCACAAGGGATACTAAAGAAATCGGTGTCCACGTTCTTTCTATTGCTCGC
chr1	24349	+	GTCTATAGCACGTCACGTACGTGCCTGCGGGGGTGAGGGGGGTGGAGCAA
chr1	24350	-	ACGTTCTTTCTATTGCTCGCTTGGCTGAGTAATGTTAGTAATGTCTATAG
chr1	24351	+	CTATAGCACGTCACGTACGTGCCTGCGGGGGTGAGGGGGGTGGAGCAACT
chr1	24352	-	GTTCTTTCTATTGCTCGCTTGGCTGAGTAATGTTAGTAATGTCTATAGCA
chr1	24363	+	TACGTGCCTGCGGGGGTGAGGGGGGTGGAGCAACTGGATAAATACGCTCC
chr1	24364	-	ATTGCTCGCTTGGCTGAGTAATGTTAGTAATGTCTATAGCACGTCACGTA
chr1	24401	+	TAAATACGCTCCTTCCACCCCATGTCTACAACCCTTAAACTATCAATATA
chr1	24436	+	CCTTAAACTATCAATATATTCACCTTTACTCCTCAATGTCTGTCCAATCC
chr1	24437	-	AGCAACTGGATAAATACGCTCCTTCCACCCCATGTCTACAACCCTTAAAC
chr1	24450	-	TAAATACGCTCCTTCCACCCCATGTCTACAACCCTTAAACTATCAATATA
chr1	24501	-	CCTTTACTCCTCAATGTCTGTCCAATCCTTTCGTGAAATCGTCCATAGAC
chr1	24860	-	TAGGCCCATACTTACAAAGTTTGGGTTCTGTGGGAAAAAAGCTAGTAGAT
chr1	24881	+	TATTTGCGTTTCGACAACTACGCGTGCAGCATCTGAACTGGGCTATGAAG
chr1	24931	+	TACTTGTTGCTGAAGATGGAGTGGGTGATCGTGATATCCCTGGGGTAAAA
chr1	24932	-	TTTGCGTTTCGACAACTACGCGTGCAGCATCTGAACTGGGCTATGAAGTA
chr1	24972	-	AGATGGAGTGGGTGATCGTGATATCCCTGGGG
chr1	25023	-	GGTAAAAGCTGCTAATCTTAAGGATGTCGTGTTGAGAGAGCTGGCTGATA
chr1	25041	+	ATCAAGGGCAAAGATATCGAACAGTGATCGTATAAAGTCTGAGTGCGTGG
chr1	25052	+	TATCGAACAGTGATCGTATAAAGTCTGAGTGCGTGGGATATAATACCAAG
chr1	25070	+	GTATAAAGTCTGAGTGCGTGGGATA
chr1	25071	-	ATTTGCTACTATCATCAAGGGCAAAGATATCGAACAGTGATCGTATAAAG
chr1	25092	+	TAATACCAAGTCTACCAATCTGTGAAATTCCTTTGAGAAAAGAATGGGTG
chr1	25224	+	AACTACATAACGATGGTTCGTGAATG
chr1	25225	-	TTTTAACGCTGGCAACAATAAGGCAGAAGAGTTCAATCGATAAACTACAT
chr1	25249	+	TACATCAAGCTAAGCTCAGAAAGACTTAAATTTGCAAG
chr1	25250	-	GAAGAGTTCAATCGATAAACTACATAACGATGGTTCGTGAATGAATACAT
chr1	25254	+	CATCAAGCTAAGCTCAGAAAGACTTAAATTTGCAAGATGACCGAGATCTT
chr1	25255	-	GTTCAATCGATAAACTACATAACGATGGTTCGTGAATGAATACATCAAGC
chr1	25275	+	TAAATTTGCAAGATGACCGAGATCTTGCGTACAATCGACAATGCAACCTT
chr1	25276	-	ATAACGATGGTTCGTGAATGAATACATCAAGCTAAGCTCAGAAAGACTTA
chr1	25408	+	CACTAAGTAAATAAGTAAGTCAAGGACTTAATTTGATTTTAAC
chr1	25416	+	TAAGTAAGTCAAGGACTTAATTTGATTTTAACCAGAATTGACTCCACTGG
chr1	25417	-	GATATGAAGAAATTAGATACTAGGCACCACTAAGTAAATA
chr1	25420	+	TAAGTCAAGGACTTAATTTGATTTTAACCAGAATTGACTCCACTGGAGAT
chr1	25421	-	TGGTTCGATATGAAGAAATTAGATACTAGGCACCACTAAGTAAATAAGTA
chr1	25433	+	TAATTTGATTTTAACCAGAATTGACTCCACTGGAGATAACTTAACCGTAG
chr1	25470	-	AAGTCAAGGACTTAATTTGATTTTAACCAGAATTGACTCCACTGGAGATA
chr1	25481	-	ATTTGATTTTAACCAGAATTGACTCCACTGGAGATAACTTAACCGTAGTA
chr1	25582	+	CAGTGATCCCCCACAGTCTCATAAGATTAGATTCTCCTCGCAATTTTCAA
chr1	25590	+	CCCCACAGTCTCATAAGATTAGATTCTCCTCGCAATTTTCAAT
chr1	25591	-	CGTCCCAGTGATCCCCCACAG
chr1	25601	-	CAACTGAAAAACTATCCCTCGTCCCAGTGATCCCCCACAGTCTCATAAGG
chr1	25606	+	GATTAGATTCTCCTCGCAATTTTCAATCAGACATACTCTTACCCACTTGA
chr1	25607	-	CTGAAAAACTATCCCTCGTCCCAGTGATCCCCCACAGTCTCATAAGATTA
chr1	25636	+	TACTCTTACCCACTTGAAGAACAGCAGCTCTCACATTTCCAGGCTTCAAG
chr1	25642	+	TAGGCACTTGAAGAACAGCAGCTCTCACATTTCCAGGCTTCAAGCAAATC
chr1	25650	-	ACATACTCTTACCCACTTGAA
chr1	25780	+	TAGGTGTGCCACATCTCACCATATCACCACCTTACGAGATATACATTTTC
chr1	25812	+	CCTTACGAGATATACATTTTCTGAAATATGGCGCGGACGCCTGCGGATTT
chr1	25813	-	AATCAAATGGTGCTAGGTGTGCCACATCTCACCATATCACCACCTTACGA
chr1	25821	+	TACATTTTCTGAAATATGGCGCGGACGCCTGCGGATTTGAATTTCCTAAA
chr1	25822	-	ATGGTGCTAGGTGTGCCACATCTCACCATATCACCACCTTACGAGATATA
chr1	25830	+	TTCTGAAATATGGCGCGGACGCCTGCGGATTTGAATTTCCTAAAATGGAC
chr1	25831	-	GTGCCACATCTCACCATATCACCACCTTACGAGATATACATTTTCTGAAA
chr1	25835	+	TATGGCGCGGACGCCTGCGGATTTGAATTTCCTAAAATGGACGTGCATAC
chr1	25882	+	TACTTTTTCAATGTTATCAGGTGAAAGACAGTAATAGGCAAAGATCCTTT
chr1	25883	-	ATATGGCGCGGACGCCTGCGGATTTGAATTTCCTAAAATGGACGTGCATA
chr1	25897	-	CCTGCGGATTTGAATTTCCTAAAATGGACGTGCATACTTTTTCAATGTTA
chr1	25899	+	TATCAGGTTAAAGACAGTAATAGGCAAAGAGCCTATATAAACAGGAATGA
chr1	25970	-	GATCCTTTATAAACAGGAATGATTCCCCACAGCCAAATGTGATTCTATGG
chr1	25971	+	CTATAGCTCAATGACCTTTGAGAAATCTGTGGCAATTATAGGCGGCGGTC
chr1	25972	-	TCCTTTATAAACAGGAATGATTCCCCACAGCCAAATGTGATTCTATAGCT
chr1	26047	+	TCTGAAGAACATGTTTTTGACAAAATTGTCATCTTCGAACAACAGCCTCA
chr1	26094	+	GCCTAAAGTCGGAGGTGTTTGGAACTATTCTGGCACAAAACCAGG
chr1	26157	+	TGATAACCCGTCCATTACACGAGAGTGGTTTGCAAATAGAGAC
chr1	26158	-	GAACTATTCTGGCACAAAACCAGGTAATTCTCCGGTTCCTTCTGATAACC
chr1	26260	+	GGTTATAAGGATTATCCATTTCCAGAAGCCTGTGACATTCTTCCATCACG
chr1	26261	-	GTATGAGAATCTTGAGACTAACGTTATCAAGGATCTCATGGGTTATAA
chr1	26318	+	TCCTAGAATACGTCCTCAACTATGCAGTTGATTTGAAGGATCCCATTTCT
chr1	26319	-	CTGTGACATTCTTCCATCACGCCAGGATGTCCTAGAA
chr1	26438	+	TATCACAAGCGACGACGGAAGATTCATTCAAGTATGTGATAATTGCTACT
chr1	26470	+	AAGTATGTGATAATTGCTACTGGCCATT
chr1	26471	-	ACGGAAGATTCATTCAAGTATGT
chr1	26578	+	TACTACATCAACAACCAGAAGTTCAAAGGTAAAAAAGTTTTAGTGATTGG
chr1	26579	-	GAATGGGCAGAAGCTGACCCTTCTTCCATCTCTCACTCCAAGTACTACAT
chr1	26738	+	TAGATATTTCTGAAATAAAGCGATATGACGTATCGTCTAGAACGGCTACA
chr1	26739	-	CTAAAAAGAGTGAAGGTATCATTAAACCAGTTGAAATTGACGACATTATA
chr1	26742	+	TATTTCTGAAATAAAGCGATATGACGTATCGTCTAGAACGGCTACAACAG
chr1	26743	-	AAAGAGTGAAGGTATCATTAAACCAGTTGAAATTGACGACATTATAGATA
chr1	26775	+	GTCTAGAACGGCTACAACAGCAGATAATACCACCATTTCCAATATAGATC
chr1	26776	-	CGACATTATAGATATTTCTGAAATAAAGCGATATGACGTATCGTCTAGAA
chr1	26816	+	TAGATCACATTATTTTTTGCACAGGATATTTATATGATTTCCCCTTTCTG
chr1	26817	-	TATCGTCTAGAACGGCTACAACAGCAGATAATACCACCATTTCCAATATA
chr1	26875	-	TTTTTGCACAGGATATTTATATGATTTCCCCTTTCTGGAATCGTATATGG
chr1	26913	-	TGAAATCGTATATGGAAGGCGAAGATGCTCTGATCACCGACGGTCAAATA
chr1	27050	+	GGCTAGAGCTTCCATGCGAGGCTGAAATGAGAAAGGACGAGATTGAGGAG
chr1	27051	-	CAGAAAGCCAGGGAGCTGTGATTGCTAGAGTTTACTCTGGAAGGCTAGAG
chr1	27121	-	AATGAGAAAGGACGAGATTGAGGAGATCAAGAAACGAGGTGGTGAATCTA
chr1	27403	+	CCGTACCGTATATGGTTATATAATTAATATTAATGTAAAATACATCGTAA
chr1	27404	-	CGTAGATTCGGAACATTCAGTGTTTTAGTTTTTAGTTTTTTACCGTACCG
chr1	27408	+	CCGTATATGGTTATATAATTAATATTAATGTAAAATACATC
chr1	27409	-	TAGATTCGGAACATTCAGTGTTTTAGTTTTTAGTTTTTTACCGTACCGTA
chr1	27410	+	GTATATGGTTATATAATTAATATTAATGTAAAATACATCGTAAAATAATT
chr1	27411	-	AGTTTTTTACCGTAACGTATATGG
chr1	27416	+	TATATAATTAATATTAATGTAAAATACAT
chr1	27417	-	GTTTTTAGTTTTTTACCGTACCGTATATGGTTATAT
chr1	27418	+	TATAATTAATATTAATGTAAAATACATCGTAAAATAATTATCGGAAAAGA
chr1	27419	-	ACATTCAGTGTTTTAGTTTTTAGTTTTTTACCGTACCGTATATGGTTATA
chr1	27420	+	TAATTAATATTAATGTAAAATACATCGTAAAATAATTATCGGAAAAGATG
chr1	27421	-	ATTCAGTGTTTTAGTTTTTAGTTTTTTACCGTACCGTATATGGTTATATA
chr1	27435	+	TAAAATACATCGTAAAATAATTATCGGAAAAGATGGTACAGTGTTGCAAC
chr1	27440	+	TACATCGTAAAATAATTATCGGAAAAGATGGTACAGTGTTGCAACAAATA
chr1	27441	-	GTTTTTTACCGTACCGTATATGGTTATATAATTAATATTAATGTAAAATA
chr1	27452	+	TAATTATCGGAAAAGATGGTACAGTGTTGCAACAAATACACTGAC
chr1	27453	-	ATTAATATTAATGTAAAATACATCGTAAAATA
chr1	27489	-	TACATCGTAAAATAATTATCGGAAAAGATGGTACAGTGTTGCAACAAATA
chr1	27497	+	GACTACAGCAAAAAATGACCCGAATCTTGGTCCCAGATTTTTATTGCAAT
chr1	27498	-	TAATTATCGGAAAAGATGGTACAGTGTTGCAACAAATACACTGACTACAG
chr1	27586	+	CTCAATAATGTCCCAGTCAATGGACGGCAGTTCTTGAAACGAAATACTAT
chr1	27814	-	TCTCCTTGCAGAGACGAGTCGTATGTTCTGATAAATATCCCAGGTTATTA
chr1	27917	+	TATATCAGGCTCCTTAGTAAAGCAAGTATGGCCTGTAATGGTTGGAATTT
chr1	27918	-	TGAAATTGTGAATCGGGTTGTTGCATTGAACAAACCTGTTCTCCATCGTA
chr1	27920	-	AAATTGTGAATCGGGTTGTTGCATTGAACAAACCTGTTCTCCATCGTATA
chr1	28010	+	CCAGAGAAACAAAATTCGTTCAAAAAATGAATCGCACATTGAGTAAAC
chr1	28077	+	TAGATCCCCCAAGCGATGATGTTTCTGGCACTTTCTTTGTGCGTTCTGTT
chr1	28078	-	AAAAATGAATCGCACATTGAGTAAACTCATTGGAAACATTGCTACTGATA
chr1	28086	+	CCCCAAGCGATGATGTTTCTGGCACTTTCTTTGTGCGTTCTGTTTCTAAA
chr1	28180	+	AAGTAGCATATGACATCGATCTGCGAATGTGGACATGATTGATATAGCTA
chr1	28181	-	ATCAGCAATTGATACAAACGTGTTCTCTGACATTTTCTTATAAAGTAGCA
chr1	28221	+	TAGCTACCTTTGAAAAGGACAGCTGGCTGGACTTCATCAAATCTTCAGAC
chr1	28222	-	TATAAAGTAGCATATGACATCGATCTGCGAATGTGGACATGATTGATATA
chr1	28226	-	AAGTAGCATATGACATCGATCTGCGAATGTGGACATGATTGATATAGCTA
chr1	28273	-	CTACCTTTGAAAAGGACAGCTGGCTGGACTTCATCAAATCTTCAGACTTA
chr1	28276	+	TACTTTCTGAATTTGTTGTTGGCAGTATTCATTAAGGTCTGAAAGGGTCA
chr1	28308	+	CATTAAGGTCTGAAAGGGTCAAGTTCACTTTCTCGGTGCCAAGGGTAGTA
chr1	28309	-	AATTTGTTGTTGGCAGTATTCATTAAGG
chr1	28359	+	TATGTATTCCAAAGAAATTTCGCATTACATCATTGCAACACTCAATCCAG
chr1	28360	-	GGTCTGAAAGGGTCAAGTTCACTTTCTCGGTGCCAAGGGTAGTAGGCTTA
chr1	28363	+	TATTCCAAAGAAATTTCGCATTACATCATTGCAACACTCAATCCAGCGGA
chr1	28364	-	TGAAAGGGTCAAGTTCACTTTCTCGGTGCCAAGGGTAGTAGGCTTATGTA
chr1	28384	+	CATTACATCATTGCAACACTCAATCCAGCGGAACTTGCAATTGCAAAATA
chr1	28385	-	GGTGCCAAGGGTAGTAGGCTTATGTATTCCAAAGAAATTTCGCATTACAT
chr1	28440	-	CAACACTCAATCCAGCGGAACTTGCAATTGCAAAATACCATTATCTGGTC
chr1	28456	-	GGAACTTGCAATTGCAAAATACCATTATCTGGTCTAATCCTCCTGTAGAA
chr1	28494	+	CATTAGATGACATGAGGGGTAGCAATCCACTGGAGAGTGATGTCAATCCA
chr1	28521	+	CACTGGAGAGTGATGTCAATCCATCAAGATAGAGAATGTGCCACCAGAGC
chr1	28688	-	AATACTACCGCTATCATCAGCTTTGC
chr1	28708	-	ACATCGCAACACTACCGCTATCATCAGCTTTGCAATCGTTTCTGCAGATA
chr1	28717	+	TATTACTGCCCCTTGAAGTGAAGTAAT
chr1	28718	-	ACTACCGCTATCATCAGCTTTGCAATCGTTTCTGCAGATAGAATGAAGTA
chr1	28741	-	AATCGTTTCTGCAGATAGAATGAAGTATTACTGCCCCTTGAAGTGAAGTA
chr1	28795	+	TACATACTTTCGCATTTCACTAACAAGATATTCTGTGCTCTCCACCTGGT
chr1	28796	-	GGCCTTTCTGGGGAAATGGGACATTGCCAATGCCACCTCAGTTGCACTTA
chr1	28799	+	TACTTTCGCATTTCACTAACAAGATATTCTGTGCTCTCCACCTGGTCTTC
chr1	28800	-	TTTCTGGGGAAATGGGACATTGCCAATGCCACCTCAGTTGCACTTACATA
chr1	28868	+	TACATAGAAACAGATCCTGCATAAAGGATTGAAAACAAAGTAATATAAGT
chr1	28869	-	AGATATTCTGTGCTCTCCACCTGGTCTTCAGCCATATTGGCTTCCTCATA
chr1	28872	+	TAGAAACAGATCCTGCATAAAGGATTGAAAACAAAGTAATATAAGTATCC
chr1	28913	+	TAAGTATCCAATGTCGGTTCCGCTCTGTTCTCCCAAAATGCCACATATAA
chr1	28914	-	TCATACATAGAAACAGATCCTGCATAAAGGATTGAAAACAAAGTAATATA
chr1	28958	+	TATAACGTAGCAACTGCTTCCAGATCCATAACTGGAACTATGGGATGCAC
chr1	28959	-	ATACAAGTATCCAATGTCGGTTCCGCTCTGTTCTCCCAAAATGCCACATA
chr1	29068	+	TCTTAGGGCCTCAATATTAGTC
chr1	29069	-	GGAGAGCAATTTGTCTGCTTTTTCTTTGGTTGGCATGAAATGTCTTAGGG
chr1	29145	+	TGCCTTCTCTAGAGCATGGGTTCGATGAGTCACTGTGGTTTGGAACAAAA
chr1	29151	+	CTCTAGAGCATGGGTTCGATGAGTCACTGTGGTTTGGAACAAAAGGCCAA
chr1	29152	-	GGTATAGGGAGGCCGACATGATATTGGTAAATATTGGACCTTCTCTAGAG
chr1	29484	+	TATGAGGTGGTTAAAGGACTTTCTTTTTCTATGTGCATCTGCTCTGTAAT
chr1	29514	-	TCGGCAAACATGTCAAACTTATGAGGTGGTTAAAGGACTTTCTTTTTCTA
chr1	29537	+	AAGAGAAACAAATTTTTGGAAAAATGCATCCGCTGATATTTGGGTAGTTG
chr1	29573	+	TATTTGGGTAATAGTCGAAAG
chr1	29596	+	GGGTAAACGTAAGAGCCACCATAAAACCAACCGTCCTGGCGTAGAGGTTG
chr1	29597	-	TTTGGAAAAATGCATCCGCTGATATTTGGGTAGTTGCCGAAAGGTTAAAC
chr1	29634	+	GCGTAGAGGTTGAGGCGCACATATAATGATGCAATATTATTTGATCCGGC
chr1	29635	-	GAAAGGGTAAACGTAAGAGCCACCATAAAACCAACCGTCCTGGCGTAGAG
chr1	29652	+	TATAATGATGCAATATTATTTGATCCGGCTACATGCATGGTACATGCAAA
chr1	29653	-	AGAGCCACCATAAAACCAACCGTCCTGGCGTAGAGGTTGAGGCGCACATA
chr1	29657	+	TAATGATGCAATATTATTTGATCCGGCTACATGCATGGTACATGCAAAAT
chr1	29692	+	TACATGCAAAATCGATAGTGATGGAAACTGTGAGTTAAATTGATTCTGAT
chr1	29693	-	ATTATTTGATCCGGCTACATGCATGGTA
chr1	29758	+	GCGTAATAGAATTTTACATAAGAGGGGCCCAAAACCTACATCGTAGCCAT
chr1	29759	-	TGGAAACTGTGAGTTAAATTGATTCTGATGGCTAGGGCCATTGCGTAATA
chr1	29774	-	GTTAAATTGATTCTGATGGCTAGGGCCATTGCGTAATAGAATTTTACATA
chr1	29791	+	TACATCGTAGCCATTATAACTCAGAATTGAAGTTGTAGTTGGTACTAAAA
chr1	29808	-	AATAGAATTTTACATAAGAGGGGCCCAAAACCTACATCGTAGCCATTATA
chr1	29826	+	TTGTAGTTGGTACTAAAATGTCTTCGCTCAAAGGAAAAGTAGCTATTGTC
chr1	29827	-	GCCCAAAACCTACATCGTAGCCATTATAACTCAGAATTGAAGTTGTAGTT
chr1	29851	+	GCTCAAAGGAAAAGTAGCTATTGTCACTGGTGGTGTTCGAGGAATTGGAA
chr1	29852	-	ATAACTCAGAATTGAAGTTGTAGTTGGTACTAAAATGTCTTCGCTCAAAG
chr1	29862	+	TAGCTATTGTCACTGGTGGTGTTCGAGGAATTGGAAGAGGAATCGCCTTA
chr1	29863	-	GAATTGAAGTTGTAGTTGGTACTAAAATGTCTTCGCTCAAAGGAAAAGTA
chr1	29866	+	TATTGTCACTGGTGGTGTTCGAGGAATTGGAAGAGGAATCGCCTTAGAGC
chr1	29867	-	TGAAGTTGTAGTTGGTACTAAAATGTCTTCGCTCAAAGGAAAAGTAGCTA
chr1	29948	+	TATGTCTCGGACTCTTCCAAGGACTTAGCAGCTGAATTGGTATCACAAAT
chr1	30017	-	GGACTTAGCAGCTGAATTGGTATCACAAATAGATGAGTTGGCAGGAGCTA
chr1	30085	-	AGGCAGATATTGCAGACCTGAAGTCAGGAGAATTGGTACTGGAGCAAGTA
chr1	30115	+	TATCTTGGTCAATAACGCAGGAACAAGCAAATTCTCTCTTTTGGAAGATT
chr1	30116	-	ATTGGTACTGGAGCAAGTACAACAGAAGTTTGGACAGGACGCAGTAGATA
chr1	30228	-	GATCTTCAGTTTGGCATCAATGTCAAGGGTTTGATCTTCTTTACTAAAGC
chr1	30234	+	CCATCCTTCCTGCATTAAAGAAATCCAAGTCCGGACGAATCATCAACCTT
chr1	30246	+	CATTAAAGAAATCCAAGTCCGGACGAATCATCAACC
chr1	30247	-	ATGTCAAGGGTTTGATCTTCTTTACTAAAGCCATCCTTCCTGCATTAAAG
chr1	30335	-	GGCTGCAAGGAGCGGAAAACTAGGAAGCACAATCTACGGTTTGACCAAAG
chr1	30428	-	TGGCCGCAAGTATGGTATTACAGTCCTTGCAGTTAATCCAGGACCAGTTA
chr1	30568	+	GTTTACCGGCGAGGTCGTTAACGTAAATGGAGGTAGATTTTAGGTATCGA
chr1	30588	+	ACGTAAATGGAGGTAGATTTTAGGTATCGAATAAACTAATCTGGCTTTTA
chr1	30598	+	TAGATTTTAGGTATCGAATAAACTAATC
chr1	30599	-	AGAGAAGTCACACTGGTTTACCGGCGAGGTCGTTAACGTAAATGGAGGTA
chr1	30605	+	TAGGTATCGAATAAACTAATCTGGCTTTTACTTGTAAGAATACTTTTTGA
chr1	30616	+	GAATAAACTAATCTGGCTTTTACTTGTAAGAATACTTTTTGATCAGCGCT
chr1	30617	-	CGGCGAGGTCGTTAACGTAAATGGAGGTAGATTTTAGGTATCGAATAAAC
chr1	30792	-	ACTATTCAAATCTAAAACCAGTGGGTGACCTCTTCCCCATTGCACTGGCT
chr1	30861	+	CCATAAATGGAAATATTTGTCCGCAATAGTGCTACTTGGCACGTGATAAT
chr1	30946	+	TATGTGCTACTAGAGATCTAAGAACTAACACTTTGAAAAAAATTACCAAA
chr1	30947	-	ACGTGATAATTTCCCACTGTGGATATCGCGTCCGCCACGGAGAAATTGTA
chr1	30956	+	TACTAGAGATCTAAGAACTAACACTTTGAAAAAAATTACCAAAGATAAAG
chr1	30957	-	CCACTGTGGATATCGCGTCCGCCACGGAGAAATTGTATGTGCTACTAGAG
chr1	30958	+	CTAGAGATCTAAGAACTAACACTTTGAAAAAAATTACCAAAGATAAAGGA
chr1	30964	+	ATCTAAGAACTAACACTTTGAAAAAAATTACC
chr1	30965	-	GATATCGCGTCCGCCACGGAGAAATTGTATGTGCTACTAGAGATCTAAGA
chr1	30971	+	AACTAACACTTTGAAAAAAATTACCAAAGATAAAGGACTAAATGCACGTA
chr1	30972	-	CGTCCGCCACGGAGAAATTGTATGTGCTACTAGAGATCTAAGAACTAACA
chr1	30994	+	CCAAAGATAAAGGACTAAATGCACGTACCCGATGCAGTAATTAAAT
chr1	30998	+	TAAAGGACTAAATGCACGTACCCGATGCAGTAATTAAATGCCACTTCAGA
chr1	30999	-	TACTAGAGATCTAAGAACTAACACTTTGAAAAAAATTACCAAAGATAAAG
chr1	31007	-	ATCTACGAACTAACACTTTGAAAAAAACTACCAAAGATAAAGGACTAAAT
chr1	31028	+	CAGTAATTAAATGCCACTTCAGAGCGGTATTCACTTTCTTCATACGGTAA
chr1	31029	-	AAAAATTACCAAAGATAAAGGACTAAATGCACGTACCCGATGCAGTAATT
chr1	31032	+	TAAATGCCACTTCAGAGCGGTATTCACTTTCTTCATACGGTAATACTCCT
chr1	31033	-	AAAATTACCAAAGATAAAGGACTAAATGCACGTACCCGATGCAGTAATTA
chr1	31068	-	ATGCAGTAATTAAATGCCACTTCAGAGCGGTATTCACTTTCTTCATACGG
chr1	31088	-	TTCAGAGCGGTATTCACTTTCTTCATACGGTAATACTCCTCCGTGTAGTG
chr1	31093	+	AATAATAATATTGCCTAACAGGGCAATCGTGGTCCGCATCGTAATCAACT
chr1	31151	+	GAATACCTCTAGGTAGACCCAAGGCAAGGACTTATTAATCAAATGACATA
chr1	31152	-	CCTAACAGGGCAATCGTGGTCCGCATCGTAATCAACTTGATTGAATACCT
chr1	31157	+	CTCTAGGTAGACCCAAGGCAAGGACTTATTAATCAAATGACATATGCCGC
chr1	31158	-	AGGGCAATCGTGGTCCGCATCGTAATCAACTTGATTGAATACCTCTAGGT
chr1	31168	-	GATTGAATACCTCTAGGTAGACCCAAGG
chr1	31183	+	TATTAATCAAATGACATATGCCGCCTCAGTTTAAGTCAAATGATTTGTGC
chr1	31184	-	CAACTTGATTGAATACCTCTAGGTAGACCCAAGGCAAGGACTTATTAATC
chr1	31212	-	ATGACATATGCCGCCTCAGTTTAAGT
chr1	31233	-	CAAATGACATATGCCGCCTCAGTTTAAGTCAAATGATTTGTGCAATAAAC
chr1	31307	+	ATCTGAATAATCGTGTTAGAAACCAAATATGACTTCACTATCATCAAGTG
chr1	31331	+	TATGACTTCACTATCATCAAGTGAACCAGAGAGATATTCTTCTCCAGAAA
chr1	31332	-	ATAATCGTGTTAGAAACCAAATATGA
chr1	31623	-	CATAATAGTCACGTTGGTCTTGTTTATGGATAAGGCAACTATTGGATATA
chr1	31637	+	TATATACATCGACACCGACGTCGATAAGGGGAGATTCAATAACCTCAACT
chr1	31638	-	GGTCTTGTTTATGGATAAGGCAACTATTGGATATACAACGATTTTGGGTA
chr1	31640	-	TCTTGTTTATGGATAAGGCAACTATTGGATATACAACGATTTTGGGTATA
chr1	31641	+	TACATCGACACCGACGTCGATAAGGGGAGATTCAATAACCTCAACTCAGT
chr1	31642	-	TTGTTTATGGATAAGGCAACTATTGGATATACAACGATTTTGGGTATATA
chr1	31644	-	GTTTATGGATAAGGCAACTATTGGATATACAACGATTTTGGGTATATATA
chr1	31724	+	GCCTGGTCATTACCTTCTACAAAAGTTGCCCGTTGGAAAGTACATGGCTG
chr1	31919	+	CTCTAGAGAACGTGAAATTGCCCAACCGGTATTCTGGACGGCTGCTGCGA
chr1	31920	-	AGCTGTGCCCGCTATGGAGATGACTTTGGGTATGTTCCTTACCTCTAGAG
chr1	32022	-	AATTTCAAGTTTCATTGCCTTCGGTTTGTTACATGTTCATGTGTCTATTC
chr1	32299	-	TTGTTTTTTTTTCAAGCGTTCACCCTCATGCTTGCTAATAGTATGACTTA
chr1	32315	-	CGTTCACCCTCATGCTTGCTAATAGTATGACTTACCAGCAGAACCAACTA
chr1	32334	-	TAATAGTATGACTTACCAGCAGAACCAACTATTTGTGGATATTGGAGTTA
chr1	32414	+	GATTAGAAGATTCCCAGGTCAAAGTGGATACTTTTCGGCATCTTATTTG
chr1	32415	-	GGGAGGTTTTTCTGTGGTTCTTTTTGGTGTATCAGCTCTATTGATTAGAA
chr1	32454	+	TATTTGGTTCCATGTATTATTGTTGCTAT
chr1	32468	+	TATTATTGTTGCTATTGGGATGGTCACTATTCCCTGGGATAACAAGATTG
chr1	32469	-	GATACTTTTCGGCATCTTATTTGGTTCCATGTA
chr1	32476	+	CTGTTGCTATTGGGATGGTCACTATTCCCTGGGATAACAAGATTGCCCTG
chr1	32502	+	CCCTGGGATAACAAGATTGCCCTGCTAGCATGCATGATCTTACTAAACTT
chr1	32503	-	CTATTGGGATGGTCACTATTCCCTGGGA
chr1	32562	+	TATATCGTGGCGCTAGGTTGGACAACGTCTTCCTGTAGTGGGTACACCAA
chr1	32563	-	ATTGCCCTGCTAGCATGCATGATCTTACTAAACTTTAAAGGTGTCACCTA
chr1	32597	+	CTGTAGTGGGTACACCAAGAAGCTGTATCGAAATGTCATGTTTATGTTGG
chr1	32598	-	AGGTGTCACCTATATCGTGGCGCTAGGTTGGACAACGTCTTCCTGTAGTG
chr1	32646	+	GCCTATGGTGTTGCCAATATCATATCACCTCAACTATGGAATCCGAAAGA
chr1	32647	-	GTCATGTTTATGTTGGCCTATGG
chr1	32659	+	CCAATATCATATCACCTCAACTATGGAATCCGAAAGATTCTCCAAGATAC
chr1	32782	+	TAGCTAGGCGTAATGCCAAGCGTAGAGCTTGGATTGCGGAGAATGGAACT
chr1	32847	+	GGTTATGTTATCAACCACGACGACGATGGGAGGGAAATTAAGGAGAAAGT
chr1	32848	-	CGTAGAGCTTGGATTGCGGAGAATGGAACTGAAGGTGCCTTCGGTTATGT
chr1	32853	-	TAGAGCTTGGATTGCGGAGAATGGAACTGAAGGTGCCTTCGGTTATGTTA
chr1	32922	+	GATTATGAGAATAAATACTTTATTTACCCTCTATAACCCAGAGAGCAGAT
chr1	32931	-	TAAGGAGAAAGTTGATGTTGCTATGCTTGATCTGACGGATTATGAGAATA
chr1	32934	+	TACTTTATTTACCCTCTATAACCCAGAGAGCAGATCTTTAGTTTGTAATT
chr1	32935	-	AGTTGATGTTGCTATGCTTGATCTGACGGATTATGAGAATAAATA
chr1	32944	-	GTTGCTATGCTTGATCTGACGGATTATGAGAATAAATACTTTATTTACCC
chr1	32949	-	TATGCTTGATCTGACGGATTATGAGAATAAATACTTTATATACCCTAGAT
chr1	32950	+	CTCTATAACCCAGAGAGCAGATCTTTAGTTTGTAAT
chr1	32951	-	TACTAAATTTACCCTCTAAAA
chr1	32979	+	TAATTTACTACTTGTTTAGTCATTATATAGTAGCTGTGTTCTTTGATTCA
chr1	32980	-	AAATACTTTATTTACCCTCTATAACCCAGAGAGCAGATCTTTAGTTTGTA
chr1	33005	-	CCAGAGAGCAGATCTTTAGTTTGTAATTTACTACTTGTTTAGTCATTATA
chr1	33006	+	TAGTAGCTGTGTTCTTTGATTCAAGACTAAATATTTACATGGTAGCCTAT
chr1	33007	-	AGAGAGCAGATCTTTAGTTTGTAATTTACTACTTGTTTAGTCATTATATA
chr1	33010	-	GAGCAGATCTTTAGTTTGTAATTTACTACTTGTTTAGTCATTATATAGTA
chr1	33041	+	TACATGGTAGCCTATTATTCTAATTACAGTCCAATTATTTACAGAGTATC
chr1	33048	+	TGGTAGCCTATTATTCTAATTACAGTCCAATTATTTACAGAGTATCCCAG
chr1	33049	-	ATATAGTAGCTGTGTTCTTTGATTCAAGACTAAATATTTACATGGTAGCC
chr1	33068	-	TGATTCAAGACTAAATATTTACATGGTAGCCTATTATTCTAATTACAGTC
chr1	33076	+	TATTTACAGAGTATCCCAGCCTATTAGCCAGCCCTTAGACAGACACAAA
chr1	33080	+	ATTTACAGAGTATCCCAGCCTATTAGCCAGCCCTTAGACAGACACAAAAA
chr1	33081	-	CTAATTACAGTCCAATTATTTACAG
chr1	33111	+	CCTTAGACAGACACAAAAAAGTTGGTGACAATTCTTCTATCAATGGTCAT
chr1	33112	-	ACAGTCCAATTATTTACAGAGTATCCCAGCCTATTAGCCAGCCCTTAGAC
chr1	33210	+	CGGTAGTGGAAGGAGTTCAGTACTGACATTCACCGTTAAATGTTCAGTGC
chr1	33211	-	CAATTCATAGAAATTATCCAAAGTACCGTTGTATTCTGTTTCCGGTAGTG
chr1	33258	-	GTCGTGGTAGGAGTTCAGTACTGACATTCACCGTTAAATGTTCAGTGCTA
chr1	33309	+	CAATAAAGAGTCAATGAACGAACACTTTACCTTTAAACAAACAGGAATAT
chr1	33310	-	GAGCATGTTACGTCTCTTCATCTTGCATGAATCCAAGCCTTCCAATAAAG
chr1	33334	-	GCATGAATCCAAGCCTTTCAATAAAGAGTCAATGAACGAACACTTTACCT
chr1	33339	+	CTTTAAACAAACAGGAATATCTTGTGCTTCGGAAGGATCTCTGCCAATGA
chr1	33340	-	ATCCAAGCCTTTCAATAAAGAGTCAATGAACGAACACTTTACCTTTAAAC
chr1	33512	-	TCATCATCGTTAATTCGCTCACAAAGTTGTTCAATTGCGTCCAAGTATCT
chr1	33566	+	TTCTAAGCTGTTGAAACATTTGCCGGAGGATACTTATATGGTGCTTCTGC
chr1	33567	-	TCATACTAAGAGGATTAGCATTCGCTGTGGTCATTATTTTTGTTCTAAGC
chr1	33597	+	TATATGGTGCTTCTGCAGTATAAGGAACTGGGGATCCAAATGTAGGACGT
chr1	33598	-	GGTCATTATTTTTGTTCTAAGCTGTTGAAACATTTGCCGGAGGATACTTA
chr1	33639	+	TAGGACGTGGAAAAAACCTTGCACAAACTTAAAAATGTAGAGATTTATGA
chr1	33684	+	TATGACAGGAATAACTCTGCGAAACTGATCGTATTCAAACTGTGCCAAAC
chr1	33785	+	TACCATTCACCCCCGACTTTAATGAGGAAAGGCACAGTTTCAGGGGTACA
chr1	33786	-	CCCAAAGGAAACGTTTCACATCAAGGAATCCGGTCATTAGGTCCAATATA
chr1	33931	-	ACAGTTCAGAATGACAAAGAGATTGTCAAATATTTTCTTCAAATGATGTA
chr1	33957	+	CTCTAAAGGAACATAATCATCGACATCAATCTGTCCATACTCTTCGTCCA
chr1	33958	-	TATTTTCTTCAAATGATGTATCTTGGGTGATGAGATTGTCAGCTCTAAAG
chr1	33968	-	TTCAAATGATGTATCTTGGATGATGAGATTGTCAGCTCTAAAGGAACATA
chr1	33987	+	TACATACTCTTCGTCCATTATAGGAAAATCGTCATCAAAAATGGTAGCAA
chr1	34050	+	TAGCCCTGTACCTGCCAAGAGATTTCTAACCTTTAGCTTGTGGTAATTGA
chr1	34093	+	TAATTGATATCATAGATGAGTTGATACTCGATCTCAATCGCATCAACAAG
chr1	34101	-	GCCCTGCACCTGCCAAGAGATTTCTAACCTTTAGCTTGTGGTAATTGATA
chr1	34175	+	TAAGAGGGAATGCCATCCCTTTGATAGATGACTCGGCTAAGTTTAGCTTT
chr1	34176	-	CAATCGCATCAACAAGAAGATCTTCACGGTCTGAGCTACGAGTCCACTTA
chr1	34332	+	TAGGTCACTCCATCTCATTAGTTTCTTGTCCTTGATCAACATATCAAATT
chr1	34333	-	AAACAGTTTGATAGAAAACAACGCTCCAAACCTACAAAACTTAGAAAGTA
chr1	34432	+	TAGCTGCATAACTCTTGAAAAAAAATGCAGTTTTGTAATTCAAGTACAGT
chr1	34433	-	GCTTTGGGTTTCATATTTGCCGTTGTAGAACAGTCATAATTGGAAACATA
chr1	34461	+	TATTTGTAATTCAAGTACAGTTGACTTACACAAATCATATTCTTCCCCGT
chr1	34487	+	ACTTACACAAATCATATTCTTCCCCGTATAAAGCTTCTTCAACCATAATA
chr1	34488	-	AAAAAATGCAGTTTTGTAATTCAAGTACAGTTGACTTACAC
chr1	34513	-	AGTACAGTTGACTTACACAAATCATATTCTTCCCCGTATAAAG
chr1	34559	+	TATCTAACGAGAGAAGATTCTGTATGAAAAAAAATCTCTTGAAAAGATCT
chr1	34560	-	ATAAAGCTTCTTCAACCATAATAAACATTGCTTCAACATTGATGGAACTA
chr1	34758	+	ATCTATTACTCTGCAAAGCTCTGAAAAAGTTACAGGAAAGCTAAGACTTG
chr1	34759	-	ATAACCCTTGAAACGTGTCCATGTGTTATTTTCTTCCGCATCATCTATTA
chr1	34762	-	ACCCTTGAAACGTGTCCATGTGTTGTTTTCTTCCGCATCATCTATTACTC
chr1	34848	+	TACTAACTGAATGTTCTTCTCCTTATCTCGCACGAACTGTGGTAACATGA
chr1	34849	-	GTCAATAAGAGTTTTTACTAACT
chr1	35070	-	TGCCAATCCGTGAATCAGACGACGCGGACATGGGAAGTGAACCGGAACTA
chr1	35089	-	CGACGCGGACATGGGAAGTGAACCGGAACTAACACTTGAGAACCTTGATA
chr1	35216	-	GACATGGGAGATGTTTCTGGGGACCTTATCAATCTGTCAAGGCTCAGGGG
chr1	35339	+	TTCTATACTTTGGCATTGCACCTAATAGCTACGTAAAGTAAAGCTGAAGA
chr1	35340	-	TGATCTTGCTCTTGCGACAGTTATGACAGGCCACAGGGAACCTTCTATAC
chr1	35365	+	AGCTACGTAAAGTAAAGCTGAAGAGAAAGTATAGCGGGGGCATATCAAGG
chr1	35369	+	ACGTAAAGTAAAGCTGAAGAGAACGTATAGCGGGGGCATATCAAGGTAAG
chr1	35370	-	CCACAGGGAACCTTCTATACTTTGGCATTGCACCTAATAGCTACGTAAAG
chr1	35391	+	TATAGCGGGGGCATATCAAGGTAAGACATACGCCTCCATTGCTCGAAAAT
chr1	35405	-	CCTAATAGCTACGTAAAGTAAAGCTGAAGAGAAAGTATAGCGGGGGCATA
chr1	35412	+	AGGTAAGACATACGCCTCCATTGCTCGAAAATTGAGCGCATCTGTTTACC
chr1	35413	-	CGTAAAGTAAAGCTGAAGAGAAAGTATAGCGGGGGCATATCAAGGTAAGA
chr1	35419	+	TACGCCTCCATTGCTCGAAAATTGAGCGCATCTGTTTACCTAAACATCTC
chr1	35420	-	AAGTAAAGCTGAAGAGAAAGTATAGCGGGGGCATATCAAGGTAAGACATA
chr1	35455	+	GTTTACCTAAACATCTCAAACTCTCCTAACTTCTAAACTCTTGCTAAAGT
chr1	35456	-	GGTAAGACATACGCCTCCATTGCTCGAAAATTGAGCGCATCTGTTTACCT
chr1	35459	+	ACCTAAACATCTCAAACTCTCCTAACTTCTAAACTCTTGCTAAAGTTCAG
chr1	35460	-	AGACATACGCCTCCATTGCTCGAAAATTGAGCGCATCTGTTTACCTAAAC
chr1	35485	+	TTCTAAACTCTTGCTAAAGTTCAGAGAATCGGTTTTATGTAGCAACAACT
chr1	35486	-	TTGAGCGCATCTGTTTACCTAAACATCTCAAACTCTCCTAACTTCTAAAC
chr1	35752	+	GTTTAGTGCGTTGAAGTGAACAACAGCCTATGAGATCAT
chr1	35753	-	GAATCCAAGAATATCATACGATACAATTTTGAAGCATTGCTAGTTTAGTG
chr1	35761	-	GAATATCATACGATACAATTTTGAAGCATTGCTAGTTTAGTGCGTTGAAG
chr1	35777	+	GCCTATGAGATCATGACTCATCTGCATTTCTAACAATAACTTTCAGGAGC
chr1	35778	-	ATTTTGAAGCATTGCTAGTTTAGTGCGTTGAAGTGAACAACAGCCTATGA
chr1	35935	+	AAGTAGTTAGATGCCTATTGTGGGGTACCTCATGACTGGACGGCTTTAAG
chr1	35936	-	TGATACTATTGGCCGTCTCTTACCTTTCGTTGCCTGGATTCAACGAAGTA
chr1	35939	+	TAGATGCCTATTGTGGGGTACCTCATGACTGGACGGCTTTAAGTTCGCGC
chr1	35940	-	ACTATTGGCCGTCTCTTACCTTTCGTTGCCTGGATTCAACGAAGTAGTTA
chr1	35947	+	TATTGTGGGGTACCTCATGACTGGACGGCTTTAAGTTCGCGCAATCCCAA
chr1	35957	+	GGGTACCTCATGACTGGACGGCTTTAAGTTCGCGCAATCCCAACACTTAA
chr1	35958	-	GAAGTAGTTAGATGCCTATTGTGGGGTACCT
chr1	36001	+	TAAATCCGAGAATGGGATTATTAGGATCCAGCCGTTCGTTCAAACGCTTA
chr1	36002	-	GGGGTACCTCATGACTGGACGGCTTTAAGTTCGCGCAATCCCAACACTTA
chr1	36049	+	GCTTACTTAAATGAACGTCAATAACGTGTTCGAAGTTATGCACAAATGCT
chr1	36050	-	ATCCGAGAATGGGATTATTAGGATCCAGCCGTTCGTTCAAACGCTTACTT
chr1	36053	+	ACTTAAATGAACGTCAATAACGTGTTCGAAGTTATGCACAAATGCTTAAG
chr1	36054	-	GAGAATGGGATTATTAGGATCCAGCCGTTCGTTCAAACGCTTACTTAAAT
chr1	36213	+	TACATCAGGGATAATCTGACAGCTCACATAGCGTAGAGACGCAAAAAATT
chr1	36214	-	ACAAATTCACCAGAAAAAGAAAGTTTTGTCACTCTTCAAAAGACATGATA
chr1	36241	+	TAGCGTAGAGACGCAAAAAATTCTCACTACAAGGTCGAAGTAATTCCAGT
chr1	36246	+	GCGTAGAGACGCAAAAAATTCTCACTACAAGGTCGAAGTAATTCCAGTCA
chr1	36247	-	CAAAAGACATCATACATCAGGGATAATCTGACAGCTCACATAGCGTAGAG
chr1	36282	-	AGCTCACATAGCGTAGAGACGCAAAAAATTCTCACTACAAGGTCGAAGTA
chr1	36339	+	CTTTAGTCGAATTTGGATCTTGCAAGGTCGTTGTGAAACAGAATTCACTC
chr1	36340	-	CGATGAAGTTTGTGCGTGGCATCTTGGGGCTGTTCTTTATTGCTTTAGTC
chr1	36396	+	TATTAAATAGTACCATTGGTTTTCTTAAAGTGTCTAAACTTGAATATCCA
chr1	36407	-	AAGGTCGTTGTGAAACAGAATTCACTCGATGCAGAGTTATTAAATAGTA
chr1	36552	+	TGGTAAACCAACAGAAGGAATCAAAGTCATTGGATGCTTTTGAAGATTTA
chr1	36553	-	CATACCCTCATCTTTCTCTCTTGTACAGTTTTGGCTCCTTTATGGTAAAC
chr1	36731	+	TATCAAGCAGTAATGTTCAAGTCCTTTCAAAAAATGATA
chr1	36812	+	CTCTATCGATTCAATAATGTCATCACTGATATAGACT
chr1	36813	-	ATAACAAGTATACAAATGAAAAACCGCAACGTTCTTCGATACCTCTATCG
chr1	36840	+	TAGACTATTTCAAAGATCGAGTGGGAAACTCTACGCAGGAAACTTTGGAG
chr1	36841	-	GTTCTTCGATACCTCTATCGATTCAATAATGTCATCACTGATATAGAC
chr1	36948	-	CAGATGGAGAATATTCCTGATACAGACGGAGTGACCAAGGCAACAAAATA
chr1	36996	+	TTTTACTGTATCTACGGGAGATCAATG
chr1	36997	-	TGAATCGATTCAAGATTGATGTCTACCAACAAATCAATGATCTTTTACTG
chr1	37026	+	TAGTTACCCTCTCAATTACTCTCAATTCCCACATCGAAAGATCG
chr1	37027	-	AACAAATCAATGATCTTTTACTGTATCTACGGGAGATCAATGCAAACCTA
chr1	37031	-	AATCAATGATCTTTTACTGTATCTACGGGAGATCAATGCAAACCTAGTTA
chr1	37077	-	ACCCTCTCAATTACTCTCAATTCCCACATCGAAAGATCGTTACTCTTACT
chr1	37081	-	TCTCAATTACTCTCAATTCCCACATCGAAAGATCGTTACTCTTACTAAAT
chr1	37097	+	TATAATGAAGATATTGCCCAGTTTGAGGGTTTTTTGACAAATTTCACAAA
chr1	37098	-	AATTCCCACATCGAAAGATCGTTACTCTTACTAAATCAAGAGAGTATTTA
chr1	37108	+	TATTGCCCAGTTTGAGGGTTTTTTGACAAATTTCACAAACTTGATGGAAA
chr1	37259	+	TATCTTAATCTTTCAGATTATTTAAACCATCTGTTTGTGATTCTGAT
chr1	37273	-	CGCAGTTGTCACTAACTGCTAACACGTATTCCTATCTTAATCTTTCAGAT
chr1	37281	+	ATTTAAACCATCTGTTTGTGATTCTGATGAACAAATT
chr1	37282	-	CACTAACTGCTAACACGTATTCCTATCTTAATCTTTCAGATTATTTAAAC
chr1	37352	-	GATGAACAAATTTATGAAGATTTTGGTTCTATTTTCGGCGTGGGTAACTA
chr1	37411	+	TATATCTTTTGCTTTAGGTGTGTGGATTGTAGGTCGGTGTTTTGAGTGAA
chr1	37412	-	GAATAAGGGTAGTCTGATGGACAGGATGCAGTCAGCTCATATAGGAGCTA
chr1	37441	-	CTATATCTTTTGCTTTAGGTGTGTGGATTGTAGGC
chr1	37489	+	TAAGTTTTATATAACCACCCTAAAAACGTGCAATTAAGAATTCGTAGACC
chr1	37497	-	TGTTTTGAGTGAATGACCAGTGTTACCCCGGACTTGGTAGTTAAGTTTTA
chr1	37499	-	TTTTGAGTGAATGACCAGTGTTACCCCGGACTTGGTAGTTAAGTTTTATA
chr1	37611	-	CAGGTTACAAGTTTGCAATACAGCCCTTAATCCTCTGGAATCAGCATCTA
chr1	37626	+	ATCTACAGCCAAAGAAAGTCGGAAAGCGGTGCCAATTTGTGTGTAACACT
chr1	37627	-	ACAGCCCTTAATCCTCTGGAATCAGCATCTATCACAACATTCATCTACAG
chr1	37712	+	GGATAGGTTACTAATCTGCCGGTAAACAGAACAAATTCATAATTGTGTAA
chr1	37774	+	TATTTGTCGTACTAAACGGTTCTCATATTTACACTGCACGAAGCATGCAT
chr1	37786	+	TACTAAACGGTTCTCATATTTACACTGCACGAAGCATGCATGGATACGCT
chr1	37787	-	AAATTCATAATTGTGTAATATGGCCCTTGAGCATATTTGTCGTACTAAAC
chr1	37803	+	TACACTGCACGAAGCATGCATGGATACGCTCCCTTAGATGATTTAAACTT
chr1	37837	+	CCTTAGATGATTTAAACTTCTGCGCCTATCAAAAATGCGAATATCAAGTG
chr1	37838	-	GTTCTCATATTTACACTGCACGAAGCATGCATGGATACGCTCCCTTAGAT
chr1	37846	+	ATTTAAACTTCTGCGCCTATCAAAAATGCGAATATCAAGTGATAGGT
chr1	37847	-	TTTACCCTGCACGAAGCATGCATGGATACGCTCCCTTAGATGATTTAAAC
chr1	37885	+	TAGGTGCTGGATGTTTAAAGATATCCGAAGTATTCAATGGGTCTGTTTCT
chr1	37900	+	GTTTAAAGATATCCGAAGTATTCAATGGGTCTGTTTCTTATCTACTGGG
chr1	37987	+	CCCTATTCGTTGATACTGAATTACAGATAAGAGTGTTTATCGCTCCGAAA
chr1	38011	+	TAAGAGTGTTTATCGCTCCGAAAACTTCCGATTTATCAGGAGCCTATGAA
chr1	38066	+	AACTATGATATCTAAGGAGGCTGTGAATGTGTCAATTAT
chr1	38067	-	TATCGCTCCGAAAACTTCCGATTTATCAGGAGCCTATGAAGGAACTATGA
chr1	38152	-	TCCGTGAATTTATTTGATCCGTGAAAAGACAAAGCGGTCCACGGTTCGTA
chr1	38163	+	TCTTAGAAAAATTATGTTCCAAAATCGG
chr1	38164	-	GATCCGTGAAAAGACAAAGCGGTCCACGGTTCGTATCTCTTATCTTAGAA
chr1	38172	+	TATGTTCCAAAATCGGATTTTCCCGGAAAAGACCCCAAAACCAATTTCAT
chr1	38173	-	TGAAAAGACAAAGCGGTCCACGGTTCGTATCTCTTATCTTAGAAAAATTA
chr1	38231	+	CCCTAAATTGCAGCATTCTCGTGATTACTCT
chr1	38232	-	GGATTTTCCCGGAAAAGACCCCAAAACCAATTTCATCGTTGCCCCTAAAT
chr1	38258	+	CTCTATAAGCCCAGTTTAGATAACCAGGTACCAGTTGGCTATCTTTCTGT
chr1	38259	-	CAATTTCATCGTTGCCCCTAAATTGCAGCATTCTCGTGATTACTCTATAA
chr1	38304	+	CTGTAGATGACAGCGTGCCTATGCATGCGAAGT
chr1	38305	-	ATAAGCCCAGTTTAGATAACCAGGTACCAGTTGGCTATCTTTCTGTAGAT
chr1	38368	+	ACCTAAATTATGAATTTGGCACCTCAACATTGTGGGGTAGAACAATTTGA
chr1	38369	-	GCATGCGAAGTGTTCTTTATCAGCAAATGAGGCTGGGAGACAACCTAAAT
chr1	38373	+	TATGAATTTGGCACCTCAACATTGTGGGGTAGAACAATTTGATTGCTCTT
chr1	38431	-	ACCTCAACATTGTGGGGTAGAACAATTTGATTGCTCTTGATTGGCCAGAT
chr1	38439	+	TTCTAGACGAGGTTGATTTGTTATCTTCGGGGCACAAT
chr1	38440	-	AACGATTTGATTGCTCTTGATTGGCCAGATGTTCTAGAC
chr1	38536	+	ACTCAAGTTATCGCTGTGGCTTCAACAGTTGAGACATCAGACT
chr1	38602	-	AACAGTTGAGACATCAGACTTGAACTGTATCATTAAAAATTACTCTAAAG
chr1	38624	+	CTAGAAAACAGTCTACACTGTTTGAAGCC
chr1	38634	+	GTCTACACTGTTTGAAGCCTGGCTGTAGTCAACCAGGTTTGGACT
chr1	38635	-	TAAAAATTACTCTAAAGACGTTTACAACACTGCTAGAAAACAGTCTACAC
chr1	38675	+	GACTATATGAAATAGGTACCGTTCAAAGCTTTCTATTTAAGGCAGTATTC
chr1	38727	+	TATATAAAGGAAAAAATAAAGTACCGTTGCGGCCATATCTAGCAGAAAGC
chr1	38728	-	TGAAATAGGTACCGTTCAAAGCTTTCTATTTAAGGCAGTATTCCTACATA
chr1	38729	+	TATAAAGGAAAAAATAAAGTACCGTTGCGGCCATATCTAGCAGAAAGCAC
chr1	38730	-	AAATAGGTACCGTTCAAAGCTTTCTATTTAAGGCAGTATTCCTACATATA
chr1	38731	+	ATATAAAGGAAAAAATAAAGTACCGTTGCAGCCATATCTAGCAGAAAGCA
chr1	38767	-	CCTACATATATAAAGGAAAAAATAAAGTACCGTTGCGGCCATATCTAGCA
chr1	38828	+	GAGTAGTGTAGTGGGAGACCATACGCGAAACTCAGGTGCTGCAATATTTT
chr1	38833	+	GTGTAGTGGGAGACCATACGCGAAACTCAGGTGCTGCAATATTTTTTCGA
chr1	38846	+	CCATACGCGAAACTCAGGTGCTGCAATATTTTTTCGATTGAAGTATGGCA
chr1	38881	+	GATTGAAGTATGGCATCAAGCTTGAGTAATAATTCCAGGCATCTTCTTTT
chr1	38882	-	TGGGAGACCATACGCGAAACTCAGGTGCTGCAATATTTTTTCGATTGAAG
chr1	38886	+	AAGTATGGCATCAAGCTTGAGTAATAATTCCAGGCATCTTCTTTTCTGGT
chr1	38887	-	GACCATACGCGAAACTCAGGTGCTGCAATATTTTTTCGATTGAAGTATGG
chr1	38915	+	CCAGGCATCTTCTTTTCTGGTGGTCGTTGGTAGTGAATCGATGGTGACGA
chr1	38968	+	CCGTATCATTCAGCATGAGGTCGATCTATTGGGCATCAGAAAACAATAAG
chr1	38969	-	CTTTTCTGGTGGTCGTTGGTAGTGAATCGATGGTGACGATTACCGTATCA
chr1	39040	-	TGGGCATCAGAAAACAATAAGAGTTGATACTTCAAGAAAGCGATCTAGTA
chr1	39062	+	GCCTAAAGTCGAATATGATAGAAAGG
chr1	39078	-	AGCGATCTAGTATTAACATGGATTTTACACCAAAGTCGAATATGATAGAA
chr1	39155	+	GTCTAACCGAGTAAATACACAGTTACTCCCTAGTGGTCAACGTCAGCCTT
chr1	39156	-	CTCTCTAGATTCTGCGCTAAACATCCCGCATTGAACGTGGATGTCTAACC
chr1	39182	+	CCCTAGTGGTCAACGTCAGCCTTCA
chr1	39183	-	AGTAAATACACAGTTACTCCCTAGTG
chr1	39227	+	TATTTATATGGAAGGTGCTTCTTTGAACGGCATGCGCGGCGCCTAGTTAA
chr1	39228	-	TAGTGGTCAACGTCAGCCTTCAAACCGACAGCTCCTGGGTCGATCTATTT
chr1	39231	+	ATTTATATGGAAGGTGCTTCTTTGAACGGCATGCGCGGCGCCTAGTTAAG
chr1	39232	-	AGTGGTCAACGTCAGCCTTCAAACCGACAGCTCCTGGGTCGATCTATTTA
chr1	39274	+	AGTTAAGTAACTGGACTCTCCGCGAATTCCATCTACCTCATCTTTCGCGA
chr1	39275	-	TTTATATGGAAGGTGCTTCTTTGAACGGCATGCGCGGCGCCTAGTTAAGT
chr1	39304	+	ATCTACCTCATCTTTCGCGACTAATATTTTTTTATAATTTTTTTTCTTAC
chr1	39305	-	TGCGCGGCGCCTAGTTAAGTAACTGGACTCTCCGCGAATTCCATCTACCC
chr1	39370	-	CCTCAGATGGTTTTTTTGATA
chr1	39374	-	TATTTTTTTATAATTTTTTTTCTTACTTCAGATTTTTTTTTTGATAGGTA
chr1	39375	+	GTATAATCAATAAACTGTCAGTCGTTAAGGGCTAACTTTGTTTCGGTATC
chr1	39376	-	TTTTATAATTTTTTTTCTTACTTCAGATTTTTTTTTTGATAGGTATAATC
chr1	39382	+	CAATAAACTGTCAGTCGTTAAGGGCTAACTTTGTTTCGGTATCAGTTTTG
chr1	39439	+	GTCTAAAGTGACACAACTATAGTATTGATAGACAGTTTTCTTGTTGTGGC
chr1	39440	-	CGTTAAGGGCTAACTTTGTTTCGGTATCAGTTTTGGGTGAAAGTCTAAAG
chr1	39442	-	TCGTTAAGGGCTAACTTTGTTTCGGTATCAGTTTTGGGTGAAAGTATATA
chr1	39478	-	GAAAGTCTAAAGTGACACAACTATAGTATTGATAGACAGTTTTCTTGTCT
chr1	39672	-	AGGCCCTGACGCAAGCGCGTCAACAACCCGACTTTGAGAATTATCTACTG
chr1	39687	-	CGCGTCAACAACCCGACTTTGAGAATTATCTACTGCACATACTCCTAAGC
chr1	39714	+	GATTAGGGCATCGGCTGGGCTAACCCTAAAGAATAGTATCATGCTCAAAG
chr1	39715	-	GGCACAGACTCTCAGATTAGGG
chr1	39737	+	CCCTAAAGAATAGTATCATGCTCAAAGAATTTGCCGAAAAGCCAG
chr1	39738	-	ATAATGGCACAGACTCTCAGATTAGGGCATCGGCTGGGCTAACCCTAAAG
chr1	39821	+	GTCTAGTGGATAGTGACTCTTTAGTGAGAAACATTACTGGTAATGTTGTC
chr1	39822	-	CAGATAGTGTTAAACACCACATTTTGAATGAGATACTCAAGGGTCTAGTG
chr1	40177	+	TACATGCAGAAATTGTTTGTTTTAGCTACTGACCAGGATGGCAGTGTTAG
chr1	40248	-	CTACTGACCAGGATGGCAGTGTTAGAAGAAGTATCTGTACTGCTTTCGTT
chr1	40550	-	GATGATGCCACTGAAGCTGATAGAGATGAAGATATCAAGCCACAGATGGC
chr1	40874	+	GTTTAATACCATTTTTCGTTGAGAAGTTGAAGGCTCCGCAACCCCGTGTC
chr1	41697	-	CATTTGCACTGCTTGGAGACTTGTCTATTTTTTTGCTGAATGACATAGTC
chr1	41925	+	TACCATCGGCCGCATGGGAATCTCTTCCAACGAAGCTCTTGCTCCCTATG
chr1	41972	-	ATGGGAATCTCTTCCAACGAAGCTCTTGCTCCCTATGC
chr1	42000	+	GTGTAAACTTATGCTATACTTGGAGGAGAACGAAGAAAAAGAAACATCTT
chr1	42001	-	CGAAGCTCTTGCTCCCTATGCTAATGATTTCATCAATCAATGGTGTAAAC
chr1	42305	+	TATATAGCTGTATAGTAGGAATGTAATATGT
chr1	42306	-	ACCAGCAAGAGAGAGATTTGCTTCAGGCACGGTACAACGTTTAAAAAGTA
chr1	42308	-	TACCGTTCAAAAAGTATATAG
chr1	42309	+	TAGCTGTATAGTAGGAATGTAATATGTTACAGGATTCATATATAGAGGAA
chr1	42310	-	GCAAGAGAGAGATTTGCTTCAGGCACGGTACAACGTTTAAAAAGTATATA
chr1	42328	+	TAATATGTTACAGGATTCATATATAGAGGAAAAAAGAAATCAATGGAATC
chr1	42331	+	TATGTTACAGGATTCATATATAGAGGAAAAAAGAAATCAATGGAATCTTG
chr1	42332	-	GCACGGTACAACGTTTAAAAAGTATATAGCTGTATAGTAGGAATGTAATA
chr1	42336	+	TGTTACAGGATTCATATATAGAGGAAAAAAGAAATCAATGGAAT
chr1	42337	-	CAACGTTTAAAAAGTATATAGCTGTATAGTAGGAATGTAATATGTTACAG
chr1	42345	+	TATATATAGAGGAAAAAAGAAATCAATGGAATCTTGGTTCCAAAAGCAAA
chr1	42347	+	TATATAGAGGAAAAAAGAAATCAATGGAATCTTGGTTCCAAAAGCAAATC
chr1	42348	-	AAAAAGTATATAGCTGTATAGTAGGAATGTAATATGTTACAGGATTCATA
chr1	42349	+	TATAGAGGAAAAAAGAAATCAATGGAATCTTGGTTCCAAAAGC
chr1	42350	-	AGTATATAGCTGTATAGTAGGAATGTAATATGTTACAGGATTCATATA
chr1	42351	+	TAGAGGAAAAAAGAAATCAATGGAATCTTGGTTCCAAAAGCAAATCTCCC
chr1	42412	-	GAAATCAATGGAATCTTGGTTCCAAAAGCAAATCTCCCATTGGGATGGTA
chr1	42416	-	TCAATGGAATCTTGGTTCCAAAAGCAAATCTCCCATTGGGATGGTAGATA
chr1	42445	-	CTCCCATTGGGATGGTAGATACCCCCTTACCAAGAGCGTAGACCGAGTTA
chr1	42540	+	TATACTCAATATCAGGATCGAAAACAGCAAAATCAGCATCATAACCAACA
chr1	42542	+	GTATACTCAATATCAGGATCGAAAACAGCAAAATCAGCATCATAACCAAC
chr1	42543	-	GCTGTGAGTTTGTTTTTGAAGAAAGTTTTCGCAGTCTCCACAGTATACTC
chr1	42563	-	CAGTATACTCAATATCAGGATCGAAAACAG
chr1	42582	-	ACAGTATACTCAATATCAGGATCGAAAACAGCAAAATCAGCATCATAACC
chr1	42592	+	AGCTATGCGACCCTTGCGATGATGTAGTCCAGCCTGCTTGGCAGTGTTCA
chr1	42593	-	AATATCAGGATCGAAAACAGCAAAATCAGCATCATAACCAACAGCTATGC
chr1	42708	+	AGATAGGTAATCCTAAACCGACCGATGCAATTCCTCCCCAGGCAGCAAAG
chr1	42709	-	CTGTGAAGGAAATAGGCTCATCCAGTTTGCGACCTTCTGTCCACAAGATA
chr1	42713	-	AAATAGGCTCATCCAGTTTGCGACCTTCTGTCCACAAGATAGGTA
chr1	42718	+	TCCTAAACCGACCGATGCAATTCCTCCCCAGGCAGCAAAGAAGTCACCAT
chr1	42719	-	AGGCTCATCCAGTTTGCGACCTTCTGTCCACAAGATAGGTAATCCTAAAC
chr1	42769	+	ACCTAGGTCTTTCAAGTCCGGCGTGCAAGGAGAATGATCCGAAACTACGG
chr1	42770	-	GACCGATGCAATTCCTCCCCAGGCAGCAAAGAAGTCACCATTACCTAGGT
chr1	42876	+	TAATAGGTGGACAGCACTTGAACTCAGTGTGACCATCGGGAAT
chr1	42877	-	TCTTGCGTAAAGCCTGCCAAAGAAGCTGTCTGTTGGATTCTGTTCTAATA
chr1	42934	+	CATTAAGTAATGGAAGCAGGTTTCAGCGGTTATTTT
chr1	43029	+	TATGTAAAGGAACTGTGGGGTTCTTTTGAGCGCAAGCGATGATCTCTCCA
chr1	43033	+	ATGTAAAGGAACTGTGGGGTT
chr1	43034	-	ACGTAACAGTGGAACGGCCTCATGGGTTGCCAGATGGACAATATGTAAAG
chr1	43220	+	TATATGACGAATTGACCGTGACGGGCTTTCCTCTCTAACTCTAGTTCTCG
chr1	43221	-	GCAATTGCTAATGGGGATTTCGCATTGTACTCGTCTGAATCTTCATCGTA
chr1	43284	-	CCGTGACGGGCTTTCCTCTCTAACTCTAGTTCTCGTTCACGTTCCTGATA
chr1	43382	-	GGCTCTGACGAAGCCAGGTAAGGCGATTTAGCCAGAG
chr1	43552	+	TAGGTCTAACTTTTCAATGTCATCGTGAAGTAGATCTGAGCAAGATTTTG
chr1	43605	+	GGGTATTGGATACATTTGTAGAAGCAGGGGTGGTCAGCTTGGTTCCGGAG
chr1	43612	+	TACATTTGTAGAAGCAGGGGTGGTCAGCTTGGTTCCGGAGCTGAATCCAG
chr1	43699	+	AGTTACGCTGGCAACGTTTTGAATCCTATCGGCTCCTTTTGGAGAAGAAA
chr1	43826	+	ATGTATCCGATCGTGATGGCCGGAAACTCTTCCACACCCGAAT
chr1	43827	-	TGCGCAGACCCGAGACCTTCTCCATGGCTTTTTCAATGTATCC
chr1	43924	+	CTCTATATTGTCGGGTACGAGACCACCCCAGAAACCTACGTCGCACCAAC
chr1	43925	-	ATGAACCAGAGGCACCAAATCCTCTATAT
chr1	43957	+	TACGTCGCACCAACACTGGCCCTGTGCCGCTGCGATCTTCAGATTCAGGT
chr1	43958	-	AGGCACCAAATCCTCTATATTGTCGGGTACGAGACCACCCCAGAAACCTA
chr1	44046	+	TATCTACCACGGTAGTCACACCTCCCGAAGCAGCCGACTGCGTCCCTGTT
chr1	44137	+	TACGTGGGCATCGACCAGTCCGGGCAAGATCACCAAGGGTGTCAGATTTC
chr1	44138	-	CCCTGTTGCAAAGCCTTCCCACTCCGTCCTTCCTGGCTCGTTCAGATGTA
chr1	44194	+	GTCTGAGGGTAAAACATTGTACGCCTGGAGTAGCGGGTCCGTCGGAGATA
chr1	44195	-	GACCAGTCCGGGCAAGATCACCAAGGGTGTCAGATTTCGATAGTCTGAGG
chr1	44331	+	TGGTAGAGGATATAGCTCTTGACATGGTAAAGTAAGGAAGAAAGGTACAC
chr1	44332	-	GGCAGGGATGACCTGTTCATCGATGACCACCTTGGTAGAG
chr1	44340	+	TAGCTCTTGACATGGTAAAGTAAGGAAGAAAGGTACACAAAGTCTTCTGA
chr1	44341	-	TCGTGGCAGGGATGACCTGTTCATCGATGACCACCTTGGTAGAGGATATA
chr1	44355	+	TGGTAAAGTAAGGAAGAAAGGTACACAAAGTCTTCTGAGGTAAAAGGAAG
chr1	44356	-	GTTCATCGATGACCACCTTGGTAGAGGATATAGCTCTTGACATGGTAAAG
chr1	44415	+	GTGGAGCGCATGAAGAATTTTTATTTCTTGCATGGGACATTAATCATAGA
chr1	44425	+	CTCAGAATTTTTATTTCTTGCATGGGACATTAATCATAGATAAGAGATTG
chr1	44458	+	TAGATAAGAGATTGGAGGATTTGAC
chr1	44459	-	TGGTGGAGCGCATGAAGAATTTTTATTTCTTGCATGGGACATTAATCATA
chr1	44463	+	GATAAGAGATTGGAGGATTTGACCTAAAAAAAAAAAGTAAAAAAAAAAAA
chr1	44470	+	GATTGGAGGATTTGACCTAAAAAAAAAAAGTAAAAAAAAAAAATACTGGA
chr1	44484	+	ACCTAAAAAAAAAAAGTAAAAAAAAAAAATACT
chr1	44485	+	ACCTAAAAAAAAAAAGTAAAAAAAAAAATACTGGAACGTCTTATCAGATA
chr1	44523	+	TCTTATCAGATATGGAAATACCCGAATTAGATCACA
chr1	44524	-	TTGACCTAAAAAAAAAAAGTAAAAAAAAAAAATACTGGAACGTCTTATCA
chr1	44530	+	AGATATGGAAATACCCGAATTAGATCACAAAAGATCTCTACAACTCTTCT
chr1	44531	-	AAAAAAAAAAAGTAAAAAAAAAAAATACTGGAACGTCTTATCAGATATGG
chr1	44579	+	TACTAGAATTGCTGATAAGCGTACAAAGTAACATTATCTCCTGTCACTTC
chr1	44580	-	GAAATACCCGAATTAGATCACAAAAGATCTCTACAACTCTTCTACTAGAA
chr1	44584	+	TATCTGATAAGCGTACAAAGTAACATTATCTCCTGTCACTTCAAAACAAG
chr1	44650	-	TAACATTATCTCCTGTCACTTCAAAACAAGGTTCGAAACAAGGTATAGAT
chr1	44686	+	CTCCATGGCATGTTAACTGTCTGGAGAGCCGGCTCAAGTCGCCGACAGCA
chr1	44687	-	ACAAGGTATAGATAGTGGGGTTACTTTGTTTCAGAACATTCCCTCCATGG
chr1	44697	-	ATAGATAGTGGGGTTACTTTGTTTCAGAACATTTCCTCCATGGCATGTTA
chr1	44704	+	GTCTGGAGAGCCGGCGCATTTCGCCGACAGCACGGTTCAGAGTTTAGTGG
chr1	44705	-	GGTTACTTTGTTTCAGAACATTTCCTCCATGGCATGTTAACTGTCTGGAG
chr1	44761	-	CGCATTTCGCCGACAGCACGGTTCAGAGTTTAGTGGTGCATACACGACGG
chr1	44768	-	TTTCGCCGACAGCACGGTTCAGAGTTTAGTGGTGCATACACGACGGGATA
chr1	44831	+	TCCTATTGTTTCCACTATGACATCGGTGGAGATAGCAGGAAGACATTATG
chr1	44832	-	TGTTTTGCAAGACTGGAGGTTTCAGCTTAAAAGTCGCGCTTCTCCTATTG
chr1	44838	+	GTTTCCACTATGACATCGGTGGAGATAGCAGGAAGACATTATGGGGGTTT
chr1	44839	-	CAAGACTGGAGGTTTCAGCTTAAAAGTCGCGCTTCTCCTATTGTTTCCAC
chr1	44843	+	CACTATGACATCGGTGGAGATAGCAGGAAGACATTATGGGGGTTTCCAAC
chr1	44844	-	CTGGAGGTTTCAGCTTAAAAGTCGCGCTTCTCCTATTGTTTCCACTATGA
chr1	44860	+	TAGCAGGAAGACATTATGGGGGTTTCCAACGGTTAAGTGCTGTGCTTGGA
chr1	44861	-	AAAGTCGCGCTTCTCCTATTGTTTCCACTATGACATCGGTGGAGATA
chr1	44894	+	GTTAAGTGCTGTGCTTGGAAAAACAATCCAGTCTGTAATGCAAGT
chr1	44943	+	TATGCTCTATAGTGTCCTTGGCTTCTATTGCTCATTGCTCTTCTGTCTTC
chr1	44950	+	CTCTATAGTGTCCTTGGCTTCTATTGCTCATTGCTCTTCTGTCTTCAACG
chr1	44951	-	TTGGAAAAACAATCCAGTCTGTAATGCAAGTTGGGATATATGCTCTATAG
chr1	45024	+	ATCTAGTGGTACCCTGGCTTGTCTTCCATCTGGGACCGTCAATTAGCTCG
chr1	45025	-	GCTCTTCTGTCTTCAACGTGGTCAATAGAGAACGATTGATTCATCTAGTG
chr1	45092	+	CATTATACCAATTGACATCCAAACGCAGTCTGGTAATGCTAACAGTTAGA
chr1	45093	-	CATCTGGGACCGTCAATTAGCTCGGAATCACTTGATAATACTCATTATAC
chr1	45122	+	TGGTAATGCTAACAGTTAGATTCTTTTGGCTGTTCTAGCCCTCTTTTGTA
chr1	45209	+	CAATATGGCAATCCGCCATATATGCCGCGCGGCTTTCTTTTGCTATTTCA
chr1	45224	+	TATATGCCGCGCGGCTTTCTTTTGCTATTTCAGTTTGCCCTATGTAGTAT
chr1	45225	-	CTTTCCTACCAGCCTCAGAGTTTGCTCTCTCAATATGGCAATCCGCCATA
chr1	45226	+	TATGCCGCGCGGCTTTCTTTTGCTATTTCAGTTTGCCCTATCTAGTATCA
chr1	45227	-	TTCCTACCAGCCTCAGAGTTTGCTCTCTCAATATGGCAATCCGCCATATA
chr1	45249	+	TATTTCAGTTTGCCCTATCTAGTATCAAAATTCCCCAGGATATATAAGTT
chr1	45250	-	TCTCTCAATATGGCAATCCGCCATATATGCCGCGCGGCTTTCTTTTGCTA
chr1	45264	+	CCCTATCTAGTATCAAAATTCCCCAGGATATAT
chr1	45265	-	CGCCATATATGCCGCGCGGCTTTCTTTTGCTATTTCAGTTTGCCCTATCT
chr1	45268	+	TAGTATCAAAATTCCCCAGGATATATAAGTTAAGAAAAGCCCTGGTAGAT
chr1	45269	-	GCCATATATGCCGCGCGGCTTTCTTTTGCTATTTCAGTTTGCCCTATCTA
chr1	45285	-	CCTATCTAGTATCAAAATTCCCCAGGA
chr1	45289	+	TATATAAGTTAAGAAAAGCCCTGGTAGATGAATTCTCTCAGTAAAGCTGC
chr1	45290	-	TCTTTTGCTATTTCAGTTTGCCCTATCTAGTATCAAAATTCCCCAGGATA
chr1	45291	+	TATAAGTTAAGAAAAGCCCTGGTAGATGAATTCTCTCAGTAAAGCTGCCA
chr1	45292	-	TTTTGCTATTTCAGTTTGCCCTATCTAGTATCAAAATTCCCCAGGATATA
chr1	45293	+	TAAGTTAAGAAAAGCCCTGGTAGATGAATTCTCTCAGTAAAGCTGCCAAA
chr1	45294	-	ATCAAAATTCCCCAGGATATATA
chr1	45298	+	AGTTAAGAAAAGCCCTGGTAGATGAATTCTCTCAGTAAAGCTGCC
chr1	45299	-	TCAGTTTGCCCTATCTAGTATCAAAATTCCCCAGGATATATAAGTTAAGA
chr1	45313	+	TAGATGAATTCTCTCAGTAAAGCTGCCAAAATGTCCATTAGTTCCTTAGC
chr1	45370	+	ACATACGGCATCAAGAATGTCAACCTCCTGAGAACCCAGGGTTTCATTGA
chr1	45371	-	ATTAGTTCCTTAGCAAGCACATACGG
chr1	45428	+	GGGTAGGCGATAGCACTTCTACATTTGATGTCACCAACCCTGCAACCGAT
chr1	45429	-	GTGTCAACCTCCTGAGAACCCAGGGTTTCATTGACGGCAAATGGGTAGGC
chr1	45479	+	TATTACTCAAGGTGTCCAATTTGACTGTTGATGATGCCCACAAAGCCATA
chr1	45480	-	GCGATAGCACTTCTACATTTGATGTCACCAACCCTGCAACCGATGACTTA
chr1	45486	+	ACTCAGGGTGTCCAATTTGACTGTTGATGATGCCCACAAAGCCATAAAGA
chr1	45527	+	CCATAAAGAGTTCTTCGGATGCTTTCAAAAGTTTTAAAACCACCACTGCC
chr1	45528	-	TACTCAAGGTGTCCAATTTGACTGTTGATGATGCCCACAAAGCCATAAAG
chr1	45575	+	TATACAGAGCAGATATCCTAAACAAGATGTACCATTTGCTAATGGACAAT
chr1	45604	+	TACCATTTGCTAATGGACAATGTCGATGACTTGGCTATCATTTGCTCTCT
chr1	45605	-	TTTAAACCCACCACTGCCCGTCACAGACCAGATATCCTAAACAAGATGTA
chr1	45614	+	TGCTAATGGACAATGTCGATGACTTGGCTATCATTTGCTCTCTAGAGAAC
chr1	45615	-	CTGCCCGTTACAGAGCAGATATCCTAAACAAGATGTACCATTTGCTAATG
chr1	45653	+	CTCTAGAGAACGGAAAACCGGTCGCTGATTCCGCCGGTGAGGTCAAATAT
chr1	45654	-	ATTTGCTAATGGACAATGTCGATGACTTGGCTATCATTTGCTCTCTAGAG
chr1	45698	-	TCTCTAGAGAACGGAAAACCGGTCGCTGATTCCGCCGGTGAGGTCAAATA
chr1	45972	+	GCCTAAGGGTGTTTTCAACATCTTGCCTGTGGACCATGCGACTACGAAGT
chr1	46114	-	GTCTTGATGACTCAATCCGCTAAGA
chr1	46261	+	TACATCCATGAGTCAATTCACGATGAATTTACAGAAAAATTGGTTGCAAA
chr1	46262	-	TCTAAATTGAGACAATCAGGGCAAACCTGTGTGTGTGCCAACAGATTGTA
chr1	46280	-	GGGCAAACCTGTGTGTGTGCCAACAGATTGTACATCCATGAGTCAATTTA
chr1	46340	+	GTCTTACAGAAGGCACTACACACGGACCTCTCGTCCACAGTAGAGCTGTT
chr1	46341	-	AAAAATTGGTTGCAAAGGTAAAGAAATGCAAACTGGGCAATGGTCTTACA
chr1	46450	-	TGTTAAGGACTGTTTGGACAAAGGAGCCACTCTTTTGTTAGGTGGTAAAG
chr1	46542	+	ATTTGGACCATTGGTTCCTCTCATAAAGTTCAGCTCCGAGGAG
chr1	46659	+	CTTTAGACTGGGTGAGCAAAAGG
chr1	46710	+	GGCCATCTCTGAGGCCGCTGTACCATTTGGTGGTATTAAGCACTCCGGTT
chr1	46792	+	GATTACATCAACATCAAGACCATGGTGATTGGAGGACTCTGAACTCGCCG
chr1	46793	-	CACTCCGGTTTTGGTAGAGAGGGTTCCAAGTACGGTGTCAACGATTACAT
chr1	46863	+	ATTTAAGGAGGTTGACTAAAATTACGATATTT
chr1	46864	-	TGGAGGACTCTGAACTCGCCGTTCATTTTGTATAGTTTGTTTATTTAAGG
chr1	46896	+	ATATAGAGGATAATTATTGCTAAGGAAGATTTCGGAAGTTCCATTATCTG
chr1	46897	-	AGTTTGTTTATTTAAGGAGGTTGACTAAAATTACGATATTTAATATAGAG
chr1	46937	+	TATCTGTGCTCGATTTAATTCACCTTCGGATGTCTACTCGATATCCTTCC
chr1	46953	-	AATTATTGCTAAGGAAGATTTCGGAAGTTCCATTATCTGTGCTCGATTTA
chr1	46971	+	GTCTACTCGATATCCTTCCACCAGGAACCTCTT
chr1	46972	-	GGAAGTTCCATTATCTGTGCTCGATTTAATTCACCTTCGGATGTCTACTC
chr1	47067	-	CACCTTCCAGTGTCTTTTCAGATCAGCTGATAGTTATGGATCTGTATGAG
chr1	47148	+	TACTTCTGATATAGTCATTTCCTCCCCACAAGACATACACAAACGTGTCT
chr1	47149	-	CGAACGATTTGAGCCTTTGCTGACGGTGCTGACTAAGGCGTGGATACTTA
chr1	47153	+	TAGGTATAGTCATTTCCTCCCCACAAGACATACACAAACGTGTCTCCAAT
chr1	47159	+	TAGTCATTTCCTCCCCACAAGACATACACAAACGTGTCTCCAATTTGACA
chr1	47160	-	AGCCTTTGCTGACGGTGCTGACTAAGGCGTGGATACTTACTTCTGATATA
chr1	47431	+	GGTTATCTGATAGAAGTGACAGGAGGCAGTTCATGCGGCAAATCTCATTT
chr1	47432	-	TATCTACGGGGAGAGTATGACGATAACGTCGTTTTGCCCTTGGGTTATCT
chr1	47556	+	GTCTGAACGAACTAACGAGTGCAAAGCTGTTTATGTTTCCACAGAGGGGT
chr1	47649	+	TATCATGACAACCAATGGAATTGCTGATTCGGATCTGTATCCGTCAACCT
chr1	47815	-	AGCTTTACTAGAGAAAGAATCAGGAAAGGTGAAACTGATCTGCATAGATA
chr1	47884	+	TATCTTTACGACTTGAGCAGACATTTGAAACGGCTGGCAAAACAGTATGA
chr1	47885	-	GTGGAATTCGAAAACCGATCATACCAAGAGTCAATGGCTCGGAATACTTA
chr1	48008	+	CCCTAGATTATCAACTGGGCTGGATGAGCGGCTGGTCCAACGAAACTATC
chr1	48009	-	GTGACAAGCCTATTACTAAACTCATTAGTAATGATCGACTTGCCCTAGAT
chr1	48065	+	TACGCTATCAGGATGATGATGGAGACGCAGACGCTTCGTTCACGTCAAGT
chr1	48137	-	GCAGACGCTTCGTTCACGTCAAGTAGCAGAAAAAGAGATTTCTCAAGTAC
chr1	48272	+	TATTTGGGAATGAAGTTACTAAATTAAAAGAGACCAAAATTCCTGCTCTT
chr1	48273	-	ATGAATTATCATTCACAGAACAGATCAAACTAGACAAGCATGAGTATCTA
chr1	48288	+	TACTAAATTAAAAGAGACCAAAATTCCTGCTCTTGGGTATTTATGGAATA
chr1	48336	+	GAATACATTAATTGATGTGCGCATT
chr1	48337	-	TAAATTAAAAGAGACCAAAATTCCTGCTCTTGGGTATTTATGGAATACAT
chr1	48341	+	CATTAATTGATGTGCGCATTGTGTTGTTCAAAAACAGCAGACCGATAATT
chr1	48342	-	TAAAAGAGACCAAAATTCCTGCTCTTGGGTATTTATGGAATACATTAATT
chr1	48422	+	ATTTAGGATTATCAGACTTTAAAAACATCGATCAGCTAAAAGAAAACCGA
chr1	48455	+	AGCTAAAAGAAAACCGAATGATGAATGAAGGGAATTGGGCAACAGAGAGA
chr1	48456	-	TGGCTTTTGATTTAGGATTATCAGACTTTAAAAACATCGATCAGCTAAAA
chr1	48598	+	TAACCTGCAGGTCTTCCGCAACAATAGTGTTGTTGTCATCCTCATCATCA
chr1	48599	-	GTCCAAAGATTTGAGATCTGGAAAGGTGGTATAAGGGGGGTGGTTAACTA
chr1	48621	-	AAGGTGGTATAAGGGGGGTGGTTAACTAACCTGCAGGTCTTCCGTAAATA
chr1	48662	+	TACATCAGGATCTTCTTGATTAGGATCGTCATCGTCGTAAGTGAGATCAT
chr1	48663	-	CGCAACAATAGTGTTGTTGTCATCCTCATCATCATCCTCTTCAATAAATA
chr1	48726	-	CGTAAGTGAGATCATATTCTTCATCGTTTAGAT
chr1	48752	+	GTCTAGAGTGCTTACTTTGGAATTTCTTCGCATGGGAGGGGAGT
chr1	48753	-	ATCATATTCTTCATCGTTTAGATTGAAGTTCCCACTAACTTCGTCTAGAG
chr1	48875	+	CCATAGCGTATTAGGCTCTAAGTCAGCCAAAACTCCATCCTTGGGTTCCA
chr1	48876	-	AACCACATTAAACACCATAGCG
chr1	49004	+	GTCTATCTGATCCTTATAGCCCAAAGACAATACAATTGAGTTGAAACGGT
chr1	49005	-	ATCCTTATCACCATCGTCTATCT
chr1	49105	+	AACTAAAGTCATGGTCGGGATACGACGCGTTCAGTATTCCTATTAGGTAC
chr1	49106	-	AATTTGCAGAGTCAACTGCTGTGAAGTAGTCCGGCGTCAATGAACTAAAG
chr1	49145	-	ACTAAAGTCATGGTCGGGATACGACGCGTTCAGTATTCCTATTAGG
chr1	49149	+	TACGAAAAGATTTTTCTGCTATGTGTGGAAGTTATGGGACCAAATGGGGT
chr1	49169	-	GATACGACGCGTTCAGTATTCCTATTAGGTACGAAAAGATTTTTCTGCTA
chr1	49181	+	TATGGGACCAAATGGGGTCTCCTCGTCATACAGCGCGCTTTCGTTTATGT
chr1	49182	-	CAGTATTCCTATTAGGTACGAAAAGATTTTTCTGCTATGTGTGGAAGTTA
chr1	49226	+	GTTTATGTCAATATTCTCCAAAGACTTACTCAATGTAGTTGCTTGGTGGT
chr1	49227	-	TATGGGACCAAATGGGGTCTCCTCGTCATACAGCGCGCTTTCGTTTATGT
chr1	49310	-	CTTGGTGGTGGTTGAAAGACTTTCTTTTCAAAGTTGGTTTCACAATACTA
chr1	49313	-	GGTGGTGGTTGAAAGACTTTCTTTTCAAAGTTGGTTTCACAATACTAGAT
chr1	49430	+	ATCTAGATGCTTATCAATCGTTTTATATAGTTTCTTGTCCGACCCCACAG
chr1	49431	-	AGAGTGAGACATGTTCCAATTCAAGCTTTCCTGCAATATGTCATCTAGAT
chr1	49636	+	TGGTAGTGAGTTGAAGATTAGTTTTATTGGTCGTCCACGAGGGTGGTATG
chr1	49637	-	TTATCGAAGAGCTTTGTGGTAGTG
chr1	49679	+	TATGTTTGATGGGCGGGCGCGACTGATGATAAGATATGCTTATGTAAAGC
chr1	49680	-	TGTGGTAGTGAGTTGAAGATTAGTTTTATTGGTCGTCCACGAGGGTGGTA
chr1	49682	-	TAGTGAGTTGAAGATTAGTTTTATTGGTCGTCCACGAGGGTGGTATGTTT
chr1	49713	+	AGATATGCTTATGTAAAGCATTGTTGATGCCAGCCATCCGTGAATGCTGA
chr1	49714	-	CACGAGGGTGGTATGTTTGATGGGCGGGCGCGACTGATGATAAGATATGC
chr1	49719	+	GCTTATGTAAAGCATTGTTGATGCCAGCCATCCGTGAATGCTGAGAACCC
chr1	49720	-	GGTGGTATGTTTGATGGGCGGGCGCGACTGATGATAAGATATGCTTATGT
chr1	49723	+	ATGTAAAGCATTGTTGATGCCAGCCATCCGTGAATGCTGAGAACCCGAAG
chr1	49724	-	GTATGTTTGATGGGCGGGCGCGACTGATGATAAGATATGCTTATGTAAAG
chr1	49815	+	AAATAGGGAGATGGAAGATGTAGACGCATATGAAACCTTGTCTCGCACCA
chr1	49816	-	CATGAAAACACTCTGCTCGATGTTGGATGTCTCCCACAGAATAAATAGGG
chr1	49821	-	CACTCTGCTCGATGTTGGATGTCTCCCACAGAATAAATAGGGAGATG
chr1	49832	+	ATGTAGACGCATATGAAACCTTGTCTCGCACCAGCCGATATGGGATGGTT
chr1	49833	-	GTTGGATGTCTCCCACAGAATAAATAGGGAGATGGAAGATGTAGAC
chr1	49867	+	CGATATGGGATGGTTGTTGATAACAGTTTCAGTAAACCCCCTTATGATGT
chr1	49868	-	ATGGAAGATGTAGACGCATATGAAACCTTGTCTCGCACCAGCCGATATGG
chr1	49911	+	TGATGTAACTTTATTATTTGCATATGCAGAATATGATTCTAGATCATTTA
chr1	49913	+	ATGTAACTTTATTATTTGCATATGCAGAATATGATTCTAGATCATTTTAC
chr1	49914	-	ATGGGATGGTTGTTGATAACAGTTTCAGTAAACCCCCTTATGATGTAACT
chr1	49926	-	TTGATAACAGTTTCAGTAAACCCCCTTATGATGTAACTTTATTATTTGCA
chr1	49930	+	GCATATGCAGAATATGATTCTAGATCATTTTACCGCCATAGCAATTTTAT
chr1	49931	-	AACAGTTTCATTAAACCCCCTTATGATGTAACTTTATTATTTGCATATGC
chr1	49947	+	TTCTAGATCATTTTACCGCCATAGCAATTTTATTCAGCTTTGGCCTTCAC
chr1	49948	-	CCCTTATGATGTAACTTTATTATTTGCATATGCAGAATATGATTCTAGAT
chr1	50025	+	TCCTTGCTTATTGCGGAATGTAACTATTTGCCCTAATGGAACAGTTGCAC
chr1	50042	+	TAACTATTTGCCCTAATGGAACAGTTGCACGAACGGCACCTAGCAAAAAC
chr1	50043	-	GAAATTCTTTTACGCTTGCTCCTCGTCATCCTTGCTTATTGCGGAATGTA
chr1	50046	+	TATTTGCCCTAATGGAACAGTTGCACGAACGGCACCTAGCAAAAACTTTT
chr1	50047	-	TTCTTTTACGCTTGCTCCTCGTCATCCTTGCTTATTGCGGAATGTAACTA
chr1	50055	+	CCCTAATGGAACAGTTGCACGAACGGCACCTAGCAAAAACTTTTCTTCGC
chr1	50056	-	TGCTCCTCGTCATCCTTGCTTATTGCGGAATGTAACTATTTGCCCTAATG
chr1	50067	+	AGTTGCACGAACGGCACCTAGCAAAAACTTTTCTTCGCTCACATTTAACC
chr1	50068	-	GCCCTAATGGAACAGTTGCAC
chr1	50142	+	CACTAGTAGAAACAAAATGCGCGAAATTGGTACATTGCTGCTACTGAATA
chr1	50143	-	TTCGCTCACATTTAACCTCCACTAAATGGATATAGCCTCAGTCACTAGTA
chr1	50144	+	CTAGTAGAAACAAAATGCGCGAAATTGGTACATTGCTGCTACTTAAGAGC
chr1	50168	-	ATGGATATAGCCTCAGTCACTAGTAGAAACAAAATGCGCGAAATTGGTAT
chr1	50180	+	TGCTACTGAATAGCAATGTCATACAGATT
chr1	50181	-	CAGTCACTAGTAGAAACAAAATGCGCGAAATTGGTACATTGCTGCTACTG
chr1	50192	-	AGAAACAAAATGCGCGAAATTGGTACATTGCTGCTACTGAATAGCAATGT
chr1	50198	+	TCATACAGATTGGTACCTGAAAACCTTCCCCATCTGGATCTTCGCGCTTA
chr1	50199	-	AAATGCGCGAAATTGGTACATTGCTGCTACTGAATAGCAATGTCATACAG
chr1	50257	+	GGTCAATCCATCTCTGCGTGTATAAGAAAACGATCAAGCTCTGAGTTCTT
chr1	50258	-	TGAAAACCTTCCCCATCTGGATCTTCGCGCTTATTTCCCATCGGTCAATC
chr1	50270	-	AATCTTCGCGCTTATTTCCCATCGGTCAATCCATATCTGCGTG
chr1	50274	+	GTGTATAAGAAAACGATCAAGCTCTGAGTTCTTCGCTTTCTACCCCCCCC
chr1	50275	-	TGGATCTTCGCGCTTATTTCCCATCGGTCAATCCATCTCTGCGTGTATAA
chr1	50281	+	AGAAAACGATCAAGCTCTGAGTTCTTCGCTTTCTACCCCCCCCTTACAGT
chr1	50332	+	CCCTATAGTACTAGCTTTTTTGACCCATAAGAATGTCCGAAACCACCACT
chr1	50333	-	TCAAGCTCTGAGTTCTTCGCTTTCTACCCCCCCCTTACAGTTCCCTATAG
chr1	50334	+	CTATAGTACTAGCTTTTTTGACCCATAAGAATGTCCGAAACCACCACTCA
chr1	50335	-	AAGCTCTGAGTTCTTCGCTTTCTACCCCCCCCTTACAGTTCCCTATAGTA
chr1	50341	-	TGAGTTCTTCGCTTTCTACCCCCCCCTTACAGTTCCCTATAGTACTAGCT
chr1	50354	+	ACCCATAAGAATGTCCGAAAC
chr1	50439	-	GGTATCGGCGTTTGTTTCAACGCTGGTGGTGAACGTGGTCATCTTTTCTA
chr1	50472	-	GTTTATTGTGCTCAAGCCTAAAC
chr1	50496	-	ACTGTTTATTGTGCTCAAGCCTAAACAGTCAAGAATTTATCAACCTAGTA
chr1	50549	+	CTCAGGAGTATTTGGCTGGGTTTCGTTCTTGTGGAAACAGCCAACCAGCT
chr1	50598	+	TATGTTGAGAAATGTGGCCCTGATGGGTTCTTCTTCTTGAGATACCTCCG
chr1	50640	+	TACCTCCGTGTGTTTATCATCGTTTTTACCCTTACCGGCCTCTTGATTTG
chr1	50641	-	AGCTTCTATGTTGAGAAATGTGGCCCTGATGGGTTCTTCTTCTTGAGATA
chr1	50741	-	TTTTATTCCCAATTAATGCCACTGGAGGAGGTGGCCAGGAAGGACTAGAT
chr1	50755	-	AATGCCACTGGAGGAGGTGGCCAGGAAGGACTAGATATTTTTTCCTATTC
chr1	50765	+	TACCTATAAATGGAGAGTGTTTGCTCACGTATTCCTCTCGTGGGTGTTGT
chr1	50769	+	TATAAATGGAGAGTGTTTGCTCACGTATTCCTCTCGTGGGTGTTGTTCGG
chr1	50770	-	GGAGGTGGCCAGGAAGGACTAGATATTCTTTCCTATTCGAATAATACCTA
chr1	50795	-	CTATTCGAATAATACCTATAAATGGAGAGTGTTTGCTCACGTA
chr1	50825	+	TATATACACCATTTACAAAGAATTG
chr1	50826	-	GAGAGTGTTTGCTCACGTATTCCTCTCGTGGGTGTTGTTCGGGTTCTGTA
chr1	50830	-	GTGTTTGCTCACGTATTCCTCTCGTGGGTGTTGTTCGGGTTCTGTATATA
chr1	50853	+	GTGTACTATGTTTCATTTAGACATGCCTTGCAGGTAAGTCCGAGATATGA
chr1	50862	+	GTTTCATTTAGACATGCCTTGCAGGTAAGTCCGAGATATGATTCGTTGCT
chr1	50867	+	ATTTAGACATGCCTTGCAGGTAAGTCCGAGATATGATTCGTTGCTGTCAT
chr1	50868	-	CTGTATATACACCATTTACAAAGAATTGGTGTACTATGTTTCATTTAGAC
chr1	50969	-	CTCTGCTCCTGGATAACGTCCCTGAGAGTCTGTTGTCCGAGGGAGAGCTA
chr1	51008	+	CGCTAGAGACCATAAGGAGCTCGAGGATGTTG
chr1	51009	-	GGAGCTAAGAACAGTATTTCCTGCTGCCAACCATGTTTGGTACGCTAGAG
chr1	51269	-	AGAAAGTGTCAACCTTGGATTATGCCCCAAAGAGACTATCTGAGTTAAAT
chr1	51384	+	CCGTATAACAAGGAATTGAAGTTGTCCCGCAGAGTTACAGGTGTAGCTCC
chr1	51431	-	ATAACAAGGAATTGAAGTTGTCCCGCAGAGTTACAGGTGTAGCTCCAGAT
chr1	51438	-	CAAGGAATTGAAGTTGTCCCGCAGAGTTACAGGTGTAGCTCCAGATGATA
chr1	51445	-	AAGTTGTCCCGCAGAGTTACAGGTGTAGCTCCAGATGATATAATCTGGGA
chr1	51456	-	CAGAGTTACAGGTGTAGCTCCAGATGATATAATCTGGGAGAACTTGCAAG
chr1	51482	+	CTCTAAGGCTATACTTGCAAAGACTGTGCTGTCATTGACCCTCATCTTTT
chr1	51483	-	TATAATCTGGGAGAACTTGCAAGTCGGTTTTGTTGCTCGTAACTCTAAGG
chr1	51488	+	TATACTTGCAAAGACTGTGCTGTCATTGACCCTCATCTTTTGGGCCATTC
chr1	51489	-	AATCTGGGAGAACTTGCAAGTCGGTTTTGTTGCTCGTAACTCTAAGGCTA
chr1	51547	+	CTGTAGTTGGTGCTATATCAAACATCAATTATCTTACTACAAAGTTGCCT
chr1	51557	+	TATATCAAACATCAATTATCTTACTACACAGTTGCCTTGGCTTGACTTCA
chr1	51558	-	GTCATTGACCCTCATCTTTTGGGCCATTCCTGTTGCTGTAGTTGGTGCTA
chr1	51573	+	TATCTTACTACAAAGTTGCCTTGGCTTGACTTCATCAACAACATGCCAGA
chr1	51578	+	TCTTACTACAAAGTTGCCTTGGCTTGACTTCATCAACAACATGCCAGACG
chr1	51579	-	ATTCCTGTTGCTGTAGTTGGTGCTATATCAAACATCAATTATCTTACTA
chr1	51626	-	TTACTACAAAGTTGCCTTGGCTTGACTTCATCAACAACATGCCAGACGTA
chr1	51635	+	TATTATCACTGGTTTGCTTCCAACTGTGGCCTTGGCCGTCTTAATGTCAT
chr1	51919	-	GGAGAGAGTCTTCCCAAGTCTTCAAATTTTTACATCGCCTATGC
chr1	51963	+	GCTCAGGTTGTTGGCCTTATTTTGTACCATGTATTAGGTA
chr1	51991	+	TATTAGGTAAGGCACTTGACGGAACTCCACGTAAGAAGTGGAATCGATAC
chr1	51992	-	TATCAAGTGGTGTCTTGGCTCAGGTTGTTGGCCTTATTTTGTACCATGTA
chr1	51998	+	AGGTAAGGCACTTGACGGAACTCCACGTAAGAAGTGGAATCGATACAATA
chr1	52048	+	CCTTGGGACAACCGGGATGGGGAACAATTTACCCAATCTTCCAGCTTTTA
chr1	52113	+	TGTTATGCAATTGTCTCTCCACTCATTATAATTTTTATTGTGATTGGATT
chr1	52170	+	TACATTGCTTACATGTACAACCTAACGTTCGTCATGGAACACAGCGCAGA
chr1	52179	+	GCTTACATGTACAACCTAACGTTCGTCATGGAACACAGCGCAGATGCCCG
chr1	52180	-	ATTTTTATTGTGATTGGATTGACGCTAATTTACATTGCTTACAT
chr1	52185	+	TACAACCTAACGTTCGTCATGGAACACAGCGCAGATGCCCGTGGAAGGTA
chr1	52186	-	ATAATTTTTATTGTGATTGGATTGACGCTAATTTACATTGCTTACATGTA
chr1	52233	+	TACTATCCTAAGGCTCTTTTCCAGACGTTTGTTGGCATATATCTGGGTGA
chr1	52234	-	TACAACCTAACGTTCGTCATGGAACACAGCGCAGATGCCCGTGGAAGGTA
chr1	52236	+	TACTATCCTAAGGCTCTTTTCCAGACGTTTGTTGGCATATAT
chr1	52270	+	TATATCTGGGTGAGTTCGTTTTGATTGCCCTATTTGTGATGCCCGAGAAC
chr1	52271	-	CCCGTGGAAGGTACTATCCTAAGGCTCTTTTCCAGACGTTTGTTGGCATA
chr1	52272	+	TATCTGGGTGAGTTCGTTTTGATTGCCCTATTTGTGATGCCCGAGAACTG
chr1	52273	-	CGTGGAAGGTACTATCCTAAGGCTCTTTTCCAGACGTTTGTTGGCATATA
chr1	52337	-	TGATTGCCCTATTTGTGATGCCCGAGAACTGGGCATGTGTTGTGCTAGAA
chr1	52376	-	GTGTTGTGCTAGAAGCTGTGATGGTGGCAGTCACTGTGGCCGCTCACTTA
chr1	52377	+	TACATGAGATGGAAGTTTGAGCCGTTGTTTGATGCTGTTCCCCTGTCAGC
chr1	52378	-	GTTGTGCTAGAAGCTGTGATGGTGGCAGTCACTGTGGCCGCTCACTTATA
chr1	52461	+	CACTATCCTATGAAAGATCAAGGGTTATCAGAAATTTCCCAGACCGGCAA
chr1	52462	-	CCCCTGTCAGCGATTCATATCGCCCAAGGAGACAGTGGTTTCCACTATCC
chr1	52468	+	CTATGAAAGATCAAGGGTTATCAGAAACTTCCCAGACCGGCAAGGAGTTT
chr1	52469	-	CAGCGATTCATATCGCCCAAGGAGACAGTGGTTTCCACTATCCTATGAAA
chr1	52727	+	TGGTAAAGTAAATGCCAAAACGCTGCAGCGATTCTTCAAGCCACGCGTCT
chr1	52728	-	TTTTGAATAGAGATGACGAAGATCAATCTGGTAAAG
chr1	52732	+	TAAATGCCAAAACGCTGCAGCGATTCTTCAAGCCACGCGTCTACTCATCT
chr1	52733	-	CTCATGTTGGATTTTTGAATAGAGATGACGAAGATCAATCTGGTAAAGTA
chr1	52860	+	GGATACACATCACCATTGGTACGTGACGCTCCGCCGCAGATCTGGATCCC
chr1	52865	+	CACATCACCATTGGTACGTGACGCTCCGCCGCAGATCTGGATCCCACGAG
chr1	53088	+	GTTTAATTAAATTGGTTTTAAATTC
chr1	53089	-	GCTTTGATTTTATTGTTTAATT
chr1	53117	+	TTGTATTGTATGTCCTTTTGACTCTATCTCGACTTGATCTGGAAAGCCCT
chr1	53118	-	ATTGTTTAATTAAATTGGTTTTATATTCTTGATTGTATTG
chr1	53122	+	TATGTCCTTTTGACTCTATCTCGACTTGATCTGGAAAGCCCTTAGTGTGG
chr1	53123	-	TTGATTTTATTGTTTAATTAAATTGGTTTTAAATTCTTGATTGTATTGTA
chr1	53125	-	TTTATTGTTTAATTAAATTGGTTTTAAATTCTTGATTGTATTGTATGTCC
chr1	53138	+	TATCTCGACTTGATCTGGAAAGCCCTTAGTGTGGATTTCGCAGATCACGT
chr1	53139	-	ATTAAATTGGTTTTAAATTCTTGATTGTATTGTATGTCCTTTTGACTCTA
chr1	53153	+	ATCTGGAAAGCCCTTAGTGTGGATTTCGCAGATCACGTGATAAGCAGCAA
chr1	54185	+	TATTTAATTGACTTTTATGTAGCGTTTCTGATAAATTGTGTGATCTTGTC
chr1	54186	-	TTCTGGTTCTGCTTAAATCGAAAGCTATGTAATGTCCTCTCAAGCGTGTA
chr1	54189	+	TAATTGACTTTTATGTAGCGTTTCTGATAAATTGTGTGATCTTGTCCATA
chr1	54204	+	ATGTAGCGTTTCTGATAAATTGTGTGATCTTGTCCATATCTTTTGAGGCA
chr1	54205	-	AGCTATGTAATGTCCTTTCAAGCGTGTATTTAATTGACTTTTATGTAGCG
chr1	54358	-	CAACATTATCAGGTGTCAAACCTCCGGCTAGTAAATATTTTCCTCTACGT
chr1	54517	-	CATCGACGGCATTATCTGTGTATCTGGTAATCACAGGAACTGGGATATTG
chr1	54616	-	AACCATGAGTGTGGATAGCTTGCTGGATTTCATCTATACTTTGATTACGC
chr1	55015	+	GATTAAAGCATACTCCAAACATGGCAGCACCGCTTAAACTCGAGCTTCCT
chr1	55016	-	GAAACATTTTTTGTCAGGCAGGATAGGGATACACGCCAGAAAGATTAAAG
chr1	55022	+	GCATACTCCAAACATGGCAGCACCGCTTAAACTCGAGCTTCCTTGGGTGG
chr1	55145	-	GTAACGAAGATACAATTGAAAGGCTGAAAGCGTTTGCTATAGAC
chr1	55518	+	CTTTACTCAAAATTATACGACGAACAGGTTCTTTCCAGATTGTTATATAT
chr1	56004	+	GTATAGGGCATGTAAGTAATAAGAATTAGGATTAATCATAATCCGCGATC
chr1	56005	-	TTGCAATTGGCGGGCATGTTAGCCAGAATTACTGGCACAGTTGTATAGGG
chr1	56013	+	TAAGTAATAAGAATTAGGATTAATCATAATCCGCGATCTGAACTCGATAT
chr1	56014	-	TTGGCGGGCATGTTAGCCAGAATTACTGGCACAGTTGTATAGGGCATGTA
chr1	56017	+	TAATAAGAATTAGGATTAATCATAATCCGCGATCTGAACTCGATATCTCA
chr1	56018	-	CGGGCATGTTAGCCAGAATTACTGGCACAGTTGTATAGGGCATGTAAGTA
chr1	56027	+	TAGGATTAATCATAATCCGCGGTCTGAACTCGATATCTCAGTACTTGGGT
chr1	56028	-	AGCCAGAATTACTGGCACAGTTGTATAGGGCATGTAAGTAATAAGAATTA
chr1	56033	-	TACTGGCACAGTTGTATAGGGCAAGTAAGTAATAAGACTTAGGATTAAT
chr1	56065	+	TCTCAGTACTTGGGTACACCCATCCAGATCCACTTACTTGTCTTGAACTC
chr1	56421	+	TATTGGTAAATACCAAAGCTTCTTTGGAGCCGCTGATCAGATACCTAAAC
chr1	56952	-	GAAAACTCACCGGAGTTGGCCACGCAATTAAGAAAAGCATACGCCTACAC
chr1	57045	+	TATTAGGGGAAACCGTAGACTCTCA
chr1	57214	-	CTACATAGAAACAGGTTTCAATAACTTCAACGGTGCTCTTTTAGGC
chr1	57335	+	TCCACAAAAAACCTTATTCGTGGTACATTTGACATCTATGGAGTATTGCT
chr1	57719	-	ATTAACTGTCGGAGTATCAAGGCTCAGTAATGAATTAGAAGCAGCACTTA
chr1	57762	+	TATTTTTCTACAACAACTTTTATCTAGTATTAACAATGCTCTCAGATGAT
chr1	57770	+	TTCTACAACAACTTTTATCTAGTATTAACAATGCTCTCAGATGATGGAAA
chr1	57771	-	CTCAGTTCAAGTTTTAAAGACAGCAACCAAAAGGAACTATTTTTCTACAA
chr1	57877	+	TATTTAACTTTTACGTTTACTCCTCCGTGATTCAGGCTGTTCCAGACACT
chr1	57878	-	TATTGTAAACCACTTTGAAAAGCTTTTGCAAGCGTACAAATCATAAGCTA
chr1	57882	-	GTAAACCACTTTGAAAAGCTTTTGCAAGCGTACAAATCATAAGCTATTTA
chr1	57945	+	TAACTTTTTTCCATAGAGACATTGGTCAACCAGCCACGTTCCAACAATAA
chr1	58012	+	TAGTTCTTATTAGAATCAGCAACCAAGTCCCAGATTTTGGATAGCGTGAA
chr1	58174	-	TTCATCGTCTTGCGACGCAAATGAAATCTTTGCTGCCTGCAATGGATCAC
chr1	58256	-	TCATCTCTGTGTAAAATTAGTCCTCGATTAGCAGCCCATACTCCTTGGTA
chr1	58286	+	TATTTTTTGTTCGATGTTTCCAAGGTTTATCTTCGTTGAATGTACGCTTA
chr1	58314	-	CTTCTTGTGGTACTATGACGTTATTTTTTGTTCGATGTTTCCAAGGTTTA
chr1	58472	-	ATTTTCTTAAGCTTGCTATTCTTCGGATGATAATGCTGGTGGTGTGGATG
chr1	58491	+	ATCTTCAGTATGAGGATTATGGTGCTGAAGGCCAATTGTATACTTTGGTA
chr1	58517	+	GAAGGCCAATTGTATACTTCGGTATTCCTGTATCTTCGACCTCGGATATC
chr1	58561	-	CTGAAGGCCAATTGTATACTTCGGTATTCCTGTATCTTCGACCTCGGATA
chr1	58605	+	TATATCTATCGGTGGTGGTTTGCGCCTTTGAGGGTATATTAACGGCTGCG
chr1	58606	-	GGATATCTCCTCCTCCGGATCAGATTCACTGTCACTTAAGTTTGAATCTA
chr1	58611	+	TATCGGTGGTGGTTTGCGCCTTTGAGGGTATATTAACGGCTGCGCTGGTA
chr1	58639	+	TATATTAACGGCTGCGCTGGTATTTCATAGTCTTTAAAGTCATTCGATGG
chr1	58640	-	GTTTGAATCTATATCTATCGGTGGTGGTTTGCGCCTTTGAGGATA
chr1	58642	-	TAAGTTTGAATCTATATCTATCGGTGGTGGTTTGCGCCTTTGAGGGTATA
chr1	58660	-	TATCGGTGGTGGTTTGCGCCTTTGAGGGTATATTAACGGCTGCGCTGGTA
chr1	58691	+	GCATAGATGATGAAACTGGTGGTGCTGAGCGAATCAACGAAGCTATCGAA
chr1	58692	-	ACGGCTGCGCTGGTATTTCATAATCTTTAAAGTCATTCGATGGCATAGAT
chr1	58743	+	CCCTATAGAATTGGTGTCGGACCAGTCGTCATTTATTTGAGCTGGAGGCT
chr1	58744	-	TGAAACTGGTGGTGCTGAGCGAATCAACGAAGCTATCGAAGACCCTATAG
chr1	58802	+	GTCTGGTAGAACCGGCATCGGATAGATCCCCTGAAAGATTCGGAATTGTG
chr1	58803	-	CGGACCAGTCGTCATTTATTTGAGCTGGAGGCTTGCGAGATGGTCTGGTA
chr1	58831	-	AGGCTTGCGAGATGGTCTGGTAGAACCGGCATCGGATAGATCCCCTGAAA
chr1	58873	-	ATCCCCTGAAAGATTCGGAATTGTGGATGGAAAAACCAGAGGAGAATATA
chr1	58898	+	CTGTAGGCATTCTAGAGGCTGCGGGCTCCTCCAACAGCGCATCGCTTGAA
chr1	58899	-	GAAAAACCCGAGGAGAATATAGTAACTGAGGAGAGTTGTTCTCTGTAGGC
chr1	59117	+	ACGTACTTGATGAATGTTGTTTCTGAGAATGCAACTCTGTATTGCCGGAT
chr1	59118	-	ATGCAGGGTACGCGGGCTTTGGAGTTGATACCAATGTTTTTGACAACGTA
chr1	59262	-	GGGTGGTTTGAGATACCATTAAGCCTGGACTATCGGTAGCAACCTTCATA
chr1	59313	+	TATGATGTCTGTATTGGAACTCGAAGATTTCCCTGAAGCTTTC
chr1	59324	+	CTGTATTGGAACTCGAAGATTTCCCTGAAGCTTTCAGATGAGCCAGATTG
chr1	59325	-	TATTCATTCCTTCCTGAATTGATGCAGATGGTGATATGATGTCTGTATTG
chr1	59405	+	CTGTAGACTCTTGTTTTTTCGTAACTCTTCTTTGTGAAACGGGAGGGGCG
chr1	59406	-	GTACCAGATTGTCAGCTGAGGAATGATTCTCGCTGTGTGGCCCTGTAGAC
chr1	59471	+	CTTTTGCCAAATTGCTACCATTACTATTGCCGTGGTTCACACTCTTTTGG
chr1	59603	-	TCTGTGCTCAATTGACTCCCTCTTGTTGCCTTGCGACCCATGTTTTATAA
chr1	59764	+	GTCTAACAGAATCACTATTCAAGCCACTGTACCTTTGAGATACATCAAGT
chr1	59765	-	GTGGTTTGGTTGAGGGAATAGCTGGATAGTGGAGTCTAGTTGGTCTAACA
chr1	59801	+	AGATACATCAAGTGCATGTGGTGTATGGATGCAATGGATG
chr1	59802	-	AGTTGGTCTAACAGAATCACTATTCAAGCCACTGTACCTTTGAGATACAT
chr1	59855	+	CCCTAAAATAAATTTTCAGTTCGAATAAATCCTCACACCTGCACATTCAA
chr1	59856	-	TGCATGTGGTGTATGGATGCAATGGATGTTCAAGTTTCTTTTCCCTAAAA
chr1	59877	+	GAATAAATCCTCACACCTGCACATTCAAATGAGCTCCCATAAGGATTATG
chr1	59878	-	TGGATGTTCAAGTTTCTTTTCCCTAAAATAAATTTTCAGTTCGAATAAAT
chr1	59997	+	TGAGGAGATGTTGAAGGACCAGGTCCGCACAATTAGCTACAGATCTGCCA
chr1	60027	+	TAGCTACAGATCTGCCATTCTCAAGAACAAGGCCAACTTCAAAGATAAGA
chr1	60028	-	CCATTTTGGAATCCATGAGGAGATGTTGAAGGACCAGGTCCGCACAATTA
chr1	60049	+	CTCAAGAACAAGGCCAACTTCAAAGATAAGATAGTATTGGATGTTGGATG
chr1	60050	-	TTGAAGGACCAGGTCCGCACAATTAGCTACAGAGCTGCCATTCTCAAGAA
chr1	60077	+	TAGTATTGGATGTTGGATGCGGGACAGGAATCCTTTCCATGTTTGCTGCA
chr1	60078	-	GCTACAGATCTGCCATTCTCAAGAACAAGGCCAACTTCAAAGATAAGATA
chr1	60225	+	CACCGTATTGAAGGGAAAGCTGGAAGACGTAGAACTACCGTATCCAGAAG
chr1	60251	+	ACGTAGAACTACCGTATCCAGAAGTGGATATCATCATCAGTGAATGGATG
chr1	60375	+	TATCTTTCCCGATAAAGCCTCAATTCATGTGGCAGCCATTGAGGATGGAA
chr1	60376	-	GGACACTGTTTTGGTTGCAAGAGACAAGTACTTGAAGGAAGGGGGCCTTA
chr1	60609	+	CCATAGAGATTTCAGTATTACTGCTACTCGAGACGAATTAGTGCATGCGT
chr1	60610	-	AGTTTGATCTAAACACGGTCACTTTGGAGGACCTTGCTTTCCATAGAG
chr1	60644	+	AATTAGTGCATGCGTACATCGCT
chr1	60645	-	TTGCTTTCCATAGAGATTTCAGTATTACTGCTACTCGAGACGAATTAGTG
chr1	60757	+	TTTTACATGAACCATGTGCTGGATGTTAAGAGAGGAGAGACTAGC
chr1	60758	-	ACCGGACCTCATGCACACTACACCCATTGGAAACAAACCGTATTTTACAT
chr1	60788	+	GGGTAGAGAATATCACTGGAT
chr1	60894	+	CCCTAGAGCAAAGCATGGGAAGTATAACTACTTCTTACGCTAGAGTAATG
chr1	60895	-	CATCGAGTTGCAATGGGATTTCCAAGGGTTGGGAGCATCTGACCCTAGAG
chr1	60913	+	TATAACTACTTCTTACGCTAGAGTAATGAAACCTGTATAGTAGAATTTAA
chr1	60914	-	GATTTCCAAGGGTTGGGAGCATCTGACCCTAGAGCAAAGCATGGGAAGTA
chr1	60915	+	TAACTACTTCTTACGCTAGAGTAATGAAACCTGTATAGTAGAATTTAATA
chr1	60916	-	TTTCCAAGGGTTGGGAGCATCTGACCCTAGAGCAAAGCATGGGAAGTCTA
chr1	60919	+	TACTTCTTACGCTAGAGTAATGAAACCTGTATAGTAGAATTTAATAGTAT
chr1	60920	-	CAAGGGTTGGGAGCATCTGACCCTAGAGCAAAGCATGGGAAGTATAACTA
chr1	60931	+	CGCTAGAGTAATGAAACCTGTATAGTAGAATTTAATAGTATTGATATAAC
chr1	60932	-	TCTGACCCTAGAGCAAAGCATGGGAAGTATAACTACTTCTTACGCTAGAG
chr1	60948	+	CTGTATAGTAGAATTTAATAGTATTGATATAACACAGAGTAATTTCTAAC
chr1	60982	+	CAGAGTAATTACTAACTAAATTATTTATTTCTTCTCAGCGAGAACCTTGG
chr1	61031	+	GCGTAAGGGTTAAGCTTGAGCATAACCTCGTGGTTCTTAAGAGGGTTGAC
chr1	61032	-	ATTTCTAACTAAATTATTTATTTCTTCTCAGCGAGAACCTTGGCGTAAGG
chr1	62030	+	TTGTATAAGGATTATGTTAGATGTTTGAAACTTTTCTTGAACTTTTTTTT
chr1	62033	-	GACGGAGATAACAGTAACTTGAGGTCTAGTAGACATGTTGTTGTATAAGG
chr1	62044	+	TGTTAGATGTTTGAAACTTTTCTTGAACTTTTTTTTTCCACCGAGCTGGT
chr1	62045	-	AGTAACTTGAGGTCTAGTAGACATGTTGTTGTATAAGGATTATGTTAGAT
chr1	62131	-	GCTGGTCCATTATGTTACCCGGACTACTTACTATTGGTCACGATTTTGAC
chr1	62143	+	GGTTAGGGTTGCAAGTTCCACCAAACTGAAATAGCGAATAGCGAGATCTA
chr1	62188	+	ATCTAACATCTCAACTTCGTTAC
chr1	62189	-	TAGGGTTGCAAATTCCACCAAACTGAAATAGCGAATAGCGAGATCTAACA
chr1	62237	+	TTCAAGGGCATTGATTTCTCCCCTCGACCAGCAAGCTCATCGCACCCTCG
chr1	62238	-	CTTCGTTACTAACATCCAGCATTCAACATCCAACATTCAAGGG
chr1	62363	+	TCATAACTAAAATAATAATTTGACCACCAAACCAATTCCCCCTTTTCTTT
chr1	62364	-	ACTCTGAAATCTCTCGCCTTCAGGTCATCCCACTGGTTGTTCTCATAACT
chr1	62367	+	TAAAATAATAATTTGACCACCAAACCAATTCCCCCTTTTCTTTCTAATAT
chr1	62375	+	TAATTTGACCACCAAACCAATTCCCCCTTTTCTTTCTAATATTTTTAGGC
chr1	62551	+	TAACTTAGCTGATGATTGGCTGAAGAAGTTCCAAGAACATGAGGGAGGTA
chr1	62552	-	CATCGACCCCTGGTTGAAGCCTTTCAGTGAGGAGCTTCTTTACAGACGTA
chr1	62554	-	ACCCCTGGTTGAAGCCTTTCAGTGAGGAGCTTCTTTACAGACGTAACTTC
chr1	62556	+	TAGCTGATGATTGGCTGAAGAAGTTCCAAGAACATGAGGGAGGTATCTTG
chr1	62557	-	CCTGGTTGAAGCCTTTCAGTGAGGAGCTTCTTTACAGACGTAACTTAGCT
chr1	62666	+	TACATCGAATATGCCCCAAACGCCGTTCAGGCTGCTGTTATTGGTGATTT
chr1	62667	-	TCCTACAAGAGGTATGGGTTTCAAGTGAACAAGGACAATTCAGTTAGCTA
chr1	62875	-	GTATCAAAGTTCTATTCACTTTGCCCTCAGGTGAGAAGGTTGCAAGATTA
chr1	62887	+	GATTAGAAGAGCCACGCAGCCTCCTAAGGAATACAACAATCCTGCAT
chr1	62888	-	CACTTTGCCCTCAGGTGAGAAGGTTGCAAGATTACCTCCATGGATTAGAA
chr1	62908	+	TCCTAAGGAATACAACAATCCTGCATACGAATCCAGATTCTGGAATCCAC
chr1	62909	-	GGTTGCAAGATTACCTCCATGGATTAGAAGAGCCACGCAGCCTCCTAAGG
chr1	62915	+	GAATACAACAATCCTGCATACGAATCCAGATTCTGGAATCCACCGGAAGA
chr1	62916	-	ACCTCCATGGATTAGAAGAGCCACGCAGCCTCCTAAGGAATACAA
chr1	63273	+	TGCTAGATGTTGTTCATTCCCACGCTTCAAAGAACGTCGAAGACGGTCTT
chr1	63274	-	AAGAGCTGATTGATACCGCTCATGGTTTGGGAATTCATGTTCTGCTAGAT
chr1	63322	+	TATGTTTGATGGCACTGACCACTGCTACTTTCATAGTGGTGGTAAGGGAA
chr1	63337	+	CACTGACCACTGCTACTTTCATAGTGGTGGTAAGGGAACCCATAGTCAGT
chr1	63413	+	TACGAGACATTAAGGTTCCTTTTATCCAATCTCAAATATTATCTTGAAGA
chr1	63525	+	GAGTAGGTGAAGGTTTTAGTGGTGACTATAATGAGT
chr1	63526	-	TCCGTTTTGATGGTGTCACCTCCATGTTGTATCTTCACCATGGAGTAGGT
chr1	63551	-	GTTGTATCTTCACCATGGAGTAGGTGAAGGTTTTAGTGGTGACTATACTG
chr1	63562	+	CCTTAATCCATTTGGTACCGTAGATAAAGAGGCACTGACGTACCTTATGC
chr1	63563	-	AGTGGTGACTATAATGAGTACCTTAATC
chr1	63579	+	CCGTAGATAAAGAGGCACTGACGTACCTTATGCTTGCTAACGATTTGTGT
chr1	63580	-	GTTTTAGTGGTGACTATAATGAGTACCTTAATCCATTTGGTACCGTAGAT
chr1	63581	+	TAGATAGAGGCACTGACGTACCTTATGCTTGCTAACGATTTGTGTCAATC
chr1	63600	-	AATGAGTACCTTAATCCATTTGGTACCGTAGATAAAGAGGCACTGACGTA
chr1	63658	-	TTGCTAACGATTTGTGTCAATCTTATGGCAAAACCATTGATTTTAAGGTA
chr1	63760	+	TATGTGGATCAAAATTCTGAAGCATAAGAACGATGAAGATTGGAATATGG
chr1	63828	+	CCTTAGTGAACAGCAGATACGGTGAAAAATGTATCACATA
chr1	63829	-	ATAAGAACGATGAAGATTGGAATATGGGCAACATTGTTCACACCTTAGTG
chr1	63863	+	TATGCTGAGTCTCACGATCAGGCTCTGGTTGGTGACAAGACTTTGGCGTT
chr1	63864	-	ATTGTTCACACCTTAGTGAACAGAAGATACGGTGAAAAATGTATCACATA
chr1	63925	+	GGATAAGGAAATGTATACCAACATGTCTGTACTATCTCCTTTGACTCCAG
chr1	63926	-	TCAGGCTCTGGTTGGTGACAAGACTTTGGCGTTCTGGCTAATGGATAAGG
chr1	63936	-	GGCGTTCTGGCTAATGGATAAGGAAATGTA
chr1	63954	+	TATCTCCTTTGACTCCAGTCATTGATAGAGGTCTTTCTCTCCATAAACTG
chr1	63955	-	TGGCGTTCTGGCTAATGGGTAAGGAAATGTATACCAACATGTCTGTACTA
chr1	63997	+	CCATAAACTGATTAGACTGATCACTCATTCCTTAGGAGGTGAGTCTTATC
chr1	63998	-	ACTATCTCCTTTGACTCCAGTCATTGATAGAGGTCTTTCTCTCCATAAAC
chr1	64026	+	CCTTAGGAGGTGAGTCTTATCTTAACTTCGAAGGTAATGAGTTTGG
chr1	64027	-	GAGGTCTTTCTCTCCATAAACTGATTAGACTGATCACTCATTCCTTAGGA
chr1	64041	-	CTCCATAAACTGATTAGACTGATCACTCATTCCTTAGGAGGTGAGTCTTA
chr1	64115	+	TATCACTACGCTCGCCGTCAATTCAATTTGCCGGACGACGAGTTATTGCG
chr1	64215	+	TATATGGCTGGTTGAATTATCCCCAAGCCTATGTTTCTTTGAAACACGAA
chr1	64216	-	ACAAGTTTTTAAATAACTTTGATGCTGCTATGAATAAGACTGAGGAAGTA
chr1	64218	-	AAGTTTTTAAATAACTTTGATGCTGCTATGAATAAGACTGAGGAAGTATA
chr1	64244	+	TATGTTTCTTTGAAACACGAAGGTGATAAAGTTATTGCTTTTGAACGTCA
chr1	64245	-	ATGAATAAGACTGAGGAAGTATATGGCTGGTTGAATTATCCCCAAGCCTA
chr1	64357	-	GATTACAGAATTGGTGTAGAG
chr1	64496	+	TATATTCCTAACAGAACTGCGCTGGTGCTGGCTCCAGCTTAGTCAACTGT
chr1	64504	+	TCCTAACAGAACTGCGCTGGTGCTGGCTCCAGCTTAGTCAACTGTTGACC
chr1	64563	+	CTTTATACTTTGTGAGTGAGAACTGCTTACTTTTTTATTATAACTTTCAG
chr1	64565	+	TACTTTGTGAGTGAGAACTGCTTACTTTT
chr1	64587	+	GCTTACTTTTTTATTATAACTTTCAGTATCTTGATTATGTAAGCTCTTTT
chr1	64596	-	CCTTCAATACTATTCTACTTTGTGAGTGAGAACTGCTTACTTTTTTATTA
chr1	64598	+	TATAACTTTCAGTATCTTGATTATGTAAGCTCTTTTTCAGTCTCTTCCTT
chr1	64601	-	TTCAATACTATTCTACTTTGTGAGTGAGAACTGCTTACTTTTTTATTATA
chr1	64603	+	TAACTTTCAGTATCTTGATTA
chr1	64623	+	ATGTAAGCTCTTTTTCAGTCTCTTCCTTGTTCCGGGTGTCCGCATGTTGT
chr1	64670	-	CTTGTTCCGGGTGTCCGCATGTTGTCGTT
chr1	64725	+	TACCCCAGAAACTTCTTTTTTACTCCGAAAAGACGTGAGGTAAACAGTAT
chr1	64924	+	TACAACGACGAAAGTATGGATCAAATGGTACGAAGAAACGGGCCCAAAGT
chr1	64925	-	CCTGTAAAAACTGTGTTAAGCGCAACATTGGTGACAGTTGTGAAGACATA
chr1	64990	-	TCAAATGGTACGAAGAAACGGGCCCAAAGTGCTCAGAAGGTTCAATCCGA
chr1	65077	+	TAGCTCAACAAACTCAGCAGACCCCACGGGGTTTAGAAACAATACCAACG
chr1	65236	+	TTCTACAGAATAACTCTATTT
chr1	65244	-	CGGAAGTAATACTTTGATGGATCAATTGAAGATGTCAGTTCCAGAGAATA
chr1	65249	+	TATGTATCAACATGATACACTTTTTCAACCACCCAAGAAAT
chr1	65250	-	TAATACTTTGATGGATCAATTGAAGATGTCAGTTCCAGAGAATAACTCTA
chr1	65253	+	TATCAACATGATACACTTTTTCAACCACCCAAGAAATATGAAAATAATTC
chr1	65254	-	ACTTTGATGGATCAATTGAAGATGTCAGTTCCAGAGAATAACTCTATGTA
chr1	65262	-	AATGACTCTATATATCAACATA
chr1	65310	+	GGCTACGTGAACGCGGCACCCCAAGGTCAACATATGTTCTACGTTGGATA
chr1	65311	-	ACACTTTTTCAACCACCCAAGAAATATGAAAATAATTCTTATGGCTACGT
chr1	65340	-	TGAAAATAATTCTTATGGCTACGTGAACGCGGCACCCCAAGGTCAACATA
chr1	65433	+	TACTTGTCACAATACTCTCATACACAATCACACACAAATTCACAATTAAC
chr1	65434	-	CCTGACGCTGAAAAAGAGCCTGGAACAAACCTTAATTCTCCTTCCAGCTA
chr1	65454	-	AACAAACCTTAATTCTCCTTCCAGCTACTTGTCACAATACTCTCATACAC
chr1	65769	-	AGAGGTCCCCACCGAAATTCAACAAGACGAAGAATTTACTCCCCCGCTTA
chr1	65801	+	TATCTATCTGACCAGAGTGGTCAAAGCTTACCAATATCCAAAGGCTTATC
chr1	65802	-	ATTTACTCCCCCGCTTATCTTGCGACACATCATAAAAAATCCTGATGATA
chr1	65805	+	TATCTGACCAGAGTGGTCAAAGCTTACCAATATCCAAAGGCTTATCATGC
chr1	65806	-	ACTCCCCCGCTTATCTTGCGACACATCATAAAAAATCCTGATGATATCTA
chr1	65857	+	CTTTAACGAAATATTTAAAAACTCGGTTTGAGCGTACTCAATTAATTGAA
chr1	66026	+	TATCTCAATGTCTGCTGCACCAACAATCATTTGGAGGCGTACTGGTGAGA
chr1	66027	-	AGGTCATTTCAACGATCGTTACTGGAGTATGAGAGTCTTA
chr1	66077	-	CAATCATTTGGAGGCGTACTGGTGAGATA
chr1	66084	+	GCTTTGACTAACGAGTTTTCCGTTTTAACTGGTTACTCCCGAATGAGTTT
chr1	66090	-	ACCAACAATCATTTGGAGGCGTACTGGTGAGATAGTTGCTTTGACTAACG
chr1	66280	+	TAAGATGTGCATGCGTTTGGACGATAAAGAGAGACGTGTTTGATATTCCC
chr1	66281	-	CTCTGTTGACAAATTGTGTCTTAAGAAAGGCAGCGCAAGATGATTATTTA
chr1	66393	+	TAGCTCATATATCAATGTGAGACTTCAGTATATATTATGCCGTATTTTTT
chr1	66400	+	TATATCAATGTGAGACTTCAGTATATAT
chr1	66401	-	GTATTTATTATGAATAGCTCATA
chr1	66402	+	TATCAATGTGAGACTTCAGTATATATTATGCCGT
chr1	66403	-	CCAGTACTCGATTAAATCATTACCAGTATTTATTATGAATAGCTCATATA
chr1	66423	+	TATATTATGCCGTATTTTTTTTTCTTCATATAATCAGCAAGAGAAAACTT
chr1	66424	-	ACCAGTATTTATTATGAATAGCTCATATATCAATGTGAGACTTCAGTATA
chr1	66425	+	TATTATGCCGTATTTTTTTTTCTTCATATAATCAGCAAGAGAAAACTTCT
chr1	66426	-	CAGTATTTATTATGAATAGCTCATATATCAATGTGAGACTTCAGTATATA
chr1	66451	+	TATAATCAGCAAGAGAAAACTTCTTCTTTTC
chr1	66453	+	TAATCAGCAAGAGAAAACTTCTTCTTTTCCTTCACTTCCTTGCCTGAAGG
chr1	66694	-	TCTTTAATACTGTTTCTCTTTCTTTGAGCCTCTTTCAAAATTCTGTAAAT
chr1	66707	+	TAGTTCTCGAGGCCTGTCAAGAATCGATTGATTTGACTTCGATCGTTTAT
chr1	66708	-	GTTTCTCTTTCTTTGAGCCTCTTTCAAAATTCTGTAAATGTATGGAAGTA
chr1	66755	-	GTTCTCGAGGCCTGTCAAGAATCGATTGATTTGACTTCGATCGTTTATTC
chr1	66813	+	TATAAAGTACTTTCAGTCTTGTCTACGAGAGTTTCGTTTGAAGCCAATTT
chr1	66901	+	TAGGTATGTGGTCAGAAAAGTTCTCGGTCTTATAAATTTCGTCATACTTG
chr1	66905	+	TATGTGGTCAGAAAAGTTCTCGGTCTTATAAATTTCGTCATACTTGTTTA
chr1	66906	-	CCTCAAACGAGTTTGAATAGGTA
chr1	66933	+	TAAATTTCGTCATACTTGTTTAGACTGTTTACAGGTCCATTAGATAAGTT
chr1	66945	+	TACTTGTTTAGACTGTTTACAGGTCCATTAGATAAGTTCGATTGGTTGGT
chr1	66953	+	GTTTAGACTGTTTACAGGTCCATTAGATAAGTTCGATTGGTTGGTTTTCC
chr1	66954	-	GTGGTCAGAAAAGTTCTCGGTCTTATAAATTTCGTCATACTTGTTTAGAC
chr1	66977	+	TAAGTTCGATTGGTTGGTTTTCCTTGTTGACCTGAACAAGTACGAAGTTG
chr1	67105	+	CTCTCACCAGCTGGGGCTTCTTATGTGCTTCTATTCGGTCGAATGGCAAC
chr1	67126	+	TATGTGCTTCTATTCGGTCGAATGGCAACCCTTCTAAGATACTCCTCATA
chr1	67127	-	CACAAAAATTGAGAATATTCTCAACTGCTCTCACCAGCTGGGGCTTCTTA
chr1	67137	-	CTGCTCTCACCAGCTGGGGCTTCTTATGTGCTTCTATTC
chr1	67208	-	CTAAGATACTCCTCATAGGAGAATTTCTATCCCAATTCCAGGGCAACGTA
chr1	67333	+	TACCTCCTAATCCGCGGGCATCAAAGACGACAGGTAATGAGGGATGAAAA
chr1	67334	-	TTTTGATCTCGCAATTGGGAAAGCAACTCTTTCTGATGAATCTGGACTTA
chr1	67440	+	TATGTTTGCTTAAATTCAACCTTGCCCAGCATTGAAATAACATAGGAATT
chr1	67441	-	GGTTTTTCAACGCCCCAAATTGAGTATTGATTTGTGCGGTCTTCAACATA
chr1	67532	-	AGGAATTAGGTTCAGCATCATCGTCCAAAAATAGACCTAATTTGGAGATA
chr1	67610	+	GTCTAGTTTGGCATTAGACAGATTAGTCATTGATTGTTCCTGCAAACTTG
chr1	67720	+	CAATAGAGTAATATAAAGTTTCAGGGTTTTCTTTGAACATTAAGGAATCG
chr1	67721	-	CCACAAATGTTTTCACAAGTTTATCGTTGTACTCATTGGAATCAATAGAG
chr1	67726	-	AATGTTTTCACAAGTTTATCGTTGTACTCATTGGAATCAATAGAGTAATA
chr1	67757	+	CATTAAGGAATCGTCAGACTCTTCCAATTCTTTGATTGT
chr1	67846	+	GCGTAGTGCTTCTACTACCCTTTGTGCGATTATCTGTGTTTGGGATGGAG
chr1	67847	-	TGCGCTTTTCTTTTGGTATCGATCTTTCCTCTGGAGCCTTTGGCGTAGTG
chr1	67894	+	TATCTTCATTTGAAGCATCAAGTAATGGGGGAGTATTGGGTCCTCGTCTT
chr1	67895	-	TATCTGTGTTTGGGATGGAGTTA
chr1	67958	-	CAAGTAATGGGGGAGTATTGGGTCCTCGTCTTCTTTTATTAGTCTTAGAG
chr1	68013	+	TAAAAATACACAGCATTCTCGTCACTAATTGCAACTGGATCAATACAAGC
chr1	68098	+	GGATAGTGTAACCGTCATCTTC
chr1	68131	+	TACATCCAATCAGTCCACTGTCAGGGTC
chr1	68132	-	TCTTCAGTAGAGCCACAAATA
chr1	68440	+	TTTCTATCTTTTCATTCTTGTAAATTTCAATTGCCTGCTTTCCCTCTTGC
chr1	68441	+	TATCTTTTCATTCTTGTAAATTTCAATTGCCTGCTTTCCCTCTTGCGATT
chr1	68710	+	GCATAGGAGTAGCTGCGGCGGCCGCCAGTGCCGCAGCTGCTATACGAGCT
chr1	68711	-	ATATGAGATCTGTTCAATAATGGCATAGGA
chr1	68800	-	CGAGCTTTCCCTCTGTTATCATCGTTGGTCAGAGCAGCCACTGCAGGATA
chr1	69100	+	TATGTGACGGTGCTTGATATATAT
chr1	69121	+	TATATGAGGATTGAGACGGCTGCTGCTGCTGCTGATTCGGTCTATGATAG
chr1	69122	-	GCGGTAACTGTTCGGTTTTATCAGGAATATGTGACGGTGCTTGATATATA
chr1	69422	+	GTGTACGAAGATCAAATGTTTCAATAAGGAAAGGTGGTGGTGTACTGATA
chr1	69423	-	AGCAGGTTACAAATTGAACCAAGTTGTGTACGA
chr1	69443	+	CAATAAGGAAAGGTGGTGGTGTACTGATACAAAATTTATTTTACACAATA
chr1	69444	-	GGTTACAAATTGAACCAAGTTGTGTACGAAGATCAAATGTTTCAATAAGG
chr1	69461	+	GTGTACTGATACAAAATTTATTTTAC
chr1	69462	-	GTTGTGTACGAAGATCAAATGTTTCAATAAGGAAAGGTGGTGGTGTACTG
chr1	69911	+	TATATCAACAGTAAAACGAAT
chr1	70070	-	AAGGAGCATCTGGAAAAGATTCATCCAAACCAGAGTAATATGCATGTA
chr1	70072	+	TATATAAATTAGAAGACAAATTGAAAAAGAGATGTAGCGTC
chr1	70073	-	AGAAGGAGCATCTGGAAAAGATTCATCCAAACCAGAGTAATATGCATGTA
chr1	70074	+	TATAAATTAGAAGACAAATTGAAAAAGAGATGTAGCATCGCAATAGACGG
chr1	70077	-	GGAGCATCTGGAAAAGATTCATCCAAACCAGAGTAATATGCATGTATATA
chr1	70081	+	AATTAGAAGACAAATTGAAAAAGAGATGTAGCATCGCAATAGACGGATGT
chr1	70082	-	TGGAAAAGATTCATCCAAACCAGAGTAATATGCATGTATATAAATTAGAA
chr1	70107	-	GAGTAATATGCATGTATATAAATTAGAAGACAAATTGAAAAAGAGATGTA
chr1	70117	+	CAATAGACGGATGTATACCATCGTCAACTCAAAAAAGAGCACAGACAGGT
chr1	70118	-	TATATAAATTAGAAGACAAATTGAAAAAGAGATGTAGCATCGCAATAGAC
chr1	70127	+	ATGTATACCATCGTCAACTCAAAAAAGAGCACAGACAGGT
chr1	70174	+	TTCTAGCCCTAACGCATATGCCAAATAAATCTAAGAAACCGAAACGAAAT
chr1	70175	-	TACCATCGTCAACTCAAAAAAGAGCACAGACAGGTTTACATCTTCTAGCC
chr1	70180	+	CCCTAACGCATATGCCAAATAAATCT
chr1	70181	-	CGTCAACTCAAAAAAGAGCACAGACAGGTTTACATCTTCTAGCCCTAACG
chr1	70196	+	TAAATCTAAGAAACCGAAACGAAATAGCTATTGTGACTTCTCTGTTAAAA
chr1	70197	-	AAGAGCACAGACAGGTTTACATCTTCTAGCCCTAACGCATATGCCAAATA
chr1	70202	+	ATCTAAGAAACCGAAACGAAATAGCTATTGTGACTTCTCTGTTAAAAAAG
chr1	70203	-	GACAGGTTTACATCTTCTAGCCCTAACGCATATGCCAAATAAATCTAAGA
chr1	70220	+	TAGCTATTGTGACTTCTCTGTTAAAAAAGTCAATAGGCATTTAGCTGATC
chr1	70221	-	TCTAGCCCTAACGCATATGCCAAATAAATCTAAGAAACCGAAACGAAATA
chr1	70328	+	AAATAAGTTATATATCTTGAGATAGTATAACCACTACTGATGTGAAGAAG
chr1	70334	-	GAGCATAACGCTAGTAAGAAGGTTTGCTGGGTTTCTAAGTAAATAAGTTA
chr1	70347	+	AGATAGTATAACCACTACTGATGTGAAGAAGAAAAAAAGGTTTAAGGATA
chr1	70348	-	GAAGGTTTGCTGGGTTTCTAAGTAAATAAGTTATATATCTTGAGATAGTA
chr1	70352	+	GTATAACCACTACTGATGTGAAGAAGAAAAAAAGGTTTAAGGATAGTGGG
chr1	70353	-	TTTGCTGGGTTTCTAAGTAAATAAGTTATATATCTTGAGATAGTATAACC
chr1	70386	+	GTTTAAGGATAGTGGGTCCTTTTATAGGTGCGTGGGCTCGAAACTTTCTA
chr1	70387	-	TTGAGATAGTATAACCACTACTGATGTGAAGAAGAAAAAAAGGTTTAAGG
chr1	70392	+	GGATAGTGGGTCCTTTTATAGGTGCGTGGGCTCGAAACTTTCTACTGGAA
chr1	70393	-	TAGTATAACCACTACTGATGTGAAGAAGAAAAAAAGGTTTAAGGATAGTG
chr1	70406	-	ACTACTGATGTGAAGAAGAAAAAAAGGTTTAAGGATAGTGGGTCCTTTTA
chr1	70407	+	TAGGTGCGTGGGCTCGAAACTTTCTACTGGAAAAAAAAACCCTGGCCCTT
chr1	70408	-	TACTGATGTGAAGAAGAAAAAAAGGTTTAAGGATAGTGGGTCCTTTTATA
chr1	70431	+	TTCTACAGGAAAAAAAAATCCTGGCCCTTCC
chr1	70432	-	TAAGGATAGTGGGTCCTTTTATAGGTGCGTGGGCTCGAAACTTTCTACTG
chr1	70460	+	CCATAGAAAAAAAATCTTGACGTCGGGTAACGGTTACTAT
chr1	70461	-	TGGGCTCGAAACTTTCTACTGGAAAAAAAAATCCTGGCCCTTCCATAGAA
chr1	70505	+	GTCTAATCTAGGGTCTCTATGTGATCTTAACATAGTCGTCGTTG
chr1	70506	-	TAGAAAAAAAATCTTGACGTCGGGTAACGGTTACTATTTAAAGTCTAATC
chr1	70510	+	ATCTAGGGTCTCTATGTGATCTTAACATAGTCGTCGTTGTGTTCTAGTCC
chr1	70511	-	AAATCTTGACGTCGGGTAACGGTTACTATTTAAAGTCTAATCTAGGG
chr1	70519	+	CTCTATGTGATCTTAACATAGTCGTCGTTGTGTTCTAGTCCATCAGGACC
chr1	70520	-	TGACGTCGGGTAACGGTTACTATTTAAAGTCTAATCTAGGGTCTCTATGT
chr1	70551	+	TTCTAGTCCATCAGGACCTTCAAGAGATTTTTGGGGTAATTGTTCACTGT
chr1	70552	-	AATCTAGGGTCTCTATGTGATCTTAACATAGTCGTCGTTGTGTTCTAGTC
chr1	70706	+	TACCTGTAGTATCAACACGTAGAGGGGCCTTGTTATCGGCATGATTGTCT
chr1	70707	-	ATTCAAGCCCTTTGGAGACGGAGCTCCAAAGCTTTGAATTCTCCGAGTTA
chr1	70726	-	GGAGCTCCAAAGCTTTGAATTCTCCGAGTTACCTGTAGTATCAACACGTA
chr1	70866	-	CACAGAACCGTATGTGACATGTTCCACTCTCATCGAACTCTGGGCATATA
chr1	70878	+	TAGCTTGCAAGTCATTCCATCAGGACAGATCTCGTTGACTGCAAAAGGCC
chr1	70879	-	GTGACATGTTCCACTCTCATCGAACTCTGGGCATATAAATTCGTGACGTA
chr1	71024	+	TAAATTGTGTTGGTTTGTGAGATAATGTACAATAAGCATTGTAGCAAGTT
chr1	71051	+	ATGTACAATAAGCATTGTAGCAAGTTCCTTTCAGAAACTCTTTGCATAAT
chr1	71052	-	AGGTGAATTAAATTGTGTTGGTTTGTGAGATAATGTACAA
chr1	71123	-	CCTTTCAGAAACTCTTTGCATAATGATTTCATGTTGGCATCGTGTAAATA
chr1	71167	+	TAAATGCAGAGTTCTTGAATCTCTTTAGATTTGTCCAACAATTTAAATGA
chr1	71168	-	AAATACCTGCAACTGCTTTTGCGAGCACAATTTCCGGTCGTAACGAAATA
chr1	71210	+	ATTTAAATGAACCAGTTTTCTGTCTGACGTATTCTCTATTATCTATGGTA
chr1	71211	-	AATAAATGCAGAGTTCTTGAATCTCTTTAGATTTGTCCAACAATTTAAAT
chr1	71250	+	ATCTATGGTAATTTTCTTTTCATCATCGCAAGCCCCAGCATCCAAGTGAG
chr1	71251	-	CAATTTAAATGAACCAGTTTTCTGTCTGACGTATTCTCTATTATCTATGG
chr1	71270	+	CATCATCGCAAGCCCCAGCATCCAAGTGAGACACTGGAACCAACCTCGAG
chr1	71275	-	TTTTCTTTTCATTATCTCAAG
chr1	71335	+	TACTTGCTGCCGTCTATGTCGATCCTGTTCTTGTGTCTATATTCACTTGC
chr1	71349	+	TATGTCGATCCTGTTCTTGTGTCTATATTCACTTGCATTCTTCTTGCACC
chr1	71350	-	CGAGGCATTTTTAATCTCAACGTACTTGCTGCCGTCTA
chr1	71372	+	TATATTCACTTGCATTCTTCTTGCACCAGACATTTAACATTTTCTGCTTT
chr1	71373	-	GTCGATCCTGTTCTTGTGTCTA
chr1	71438	+	ACCTAGATGGCTTGGCAATAGCGTAATGATTCTTCTGTCCAGCGGAACTG
chr1	71541	+	GGTTAGTAGGTCGTTTGAAGATTTTTGAGTCGCAACAAATTACTTACTTT
chr1	71543	-	AATGTCTTGAGTCTTTTCTTGCTTTCATCGATGGATTCTTACTTGGTTAG
chr1	71545	-	TGTCTTGAGTCTTTTCTTGCTTTCATCGATGGATTCTTACTTGGTTAGTA
chr1	71578	+	TACTTACTTTGTAAATCGGCATATCGCCTTTTTATCTCTTTCAACTGTTT
chr1	71683	+	TATATATACACAATAAGAGTATTGATAAGAGA
chr1	71684	-	CTGGACATGAAAGAGTCTATCCAACTTGGTTTAGAGTCAATCCAAAGGTA
chr1	71685	+	TATATACACAATAAGAGTATTGATAAGAGAGAAACTGAAGAAAAGGAATC
chr1	71686	-	GGACATGAAAGAGTCTATCCAACTTGGTTTAGAGTCAATCCAAAGGTATA
chr1	71687	+	TATACACAATAAGAGTATTGATAAGAGAGAAACTGAAGAAAAGG
chr1	71688	-	ACATGAAAGAGTCTATCCAACTTGGTTTAGAGTCAATCCAAAGGTATATA
chr1	71689	+	ATATACACAATAAGAGTATTGATAAGAGAGAAACTGAAGAAAAGGAAT
chr1	71690	-	ATCAATCCAAAGGTATATATACAC
chr1	71696	+	CAATAAGAGTATTGATAAGAGAGAAACTGAAGAAAAGGAATCCGCGATTA
chr1	71710	-	TTTAGAGTCAATCCAAAGGTATATATACACAATAAGAGTATTGATAAGAG
chr1	71745	+	ACTTAGCAAAAACGATAATGGGAGATGTCCAATGTAAGACTTATCCTGTG
chr1	71746	-	ATAAGAGAGAAACTGAAGAAAGGGAATCCGCGATTACTTAGCA
chr1	71757	+	CGATAATGGGAGATGTCCAATGTAAGACTTATCCTGTGACTAAATAAACA
chr1	71758	-	AGAGAAACTGAAGAAAAGGAATCCGCGATTACTTAGCAAAAACGATAATG
chr1	71776	+	TAAGACTTATCCTGTGACTAAATAAACATGTCCGATCTTTCTAGAAACCA
chr1	71777	-	AGGAATCCGCGATTACTTAGCAAAAACGATAATGGGAGATGTCCAATGTA
chr1	71783	+	TATCCTGTGACTAAATAAACATGTCCGATCTTTCTAGAAACCAAGTAAAG
chr1	71784	-	GATTACTTAGCAAAAACGATAATGGGAGATGTCCAATGTAAGACTTATCC
chr1	71790	+	CTGTGACTAAATAAACATGTCCGATCTTTCTAGAAACCAAGTAAAGGAAC
chr1	71791	-	TAGCAAAAACGATAATGGGAGATGTCCAATGTAAGACTTATCCTGTGACT
chr1	71794	+	GACTAAATAAACATGTCCGATCTTTCTAGAAACCAAGTAAAGGAACGTGC
chr1	71795	-	AAAAACGATAATGGGAGATGTCCAATGTAAGACTTATCCTGTGACTAAAT
chr1	71799	-	AAAACGATAATGGGAGATGTCCAATGTAAGACTTATCCTGTGACTAAATA
chr1	71817	+	TTCTAGAAACCAAGTAAAGGAACGTGCTAGGATAGAGCTTTCAAGGATAC
chr1	71828	+	AAGTAAAGGAACGTGCTAGGATAGAGCTTTCAAGGATACTGCCATTGGAT
chr1	71829	-	TATCCTGTGACTAAATAAACATGTCCGATCTTTCTAGAAACCAAGTAAAG
chr1	71885	+	GTTTAGATCAAGTCATTACATATGCTTTCACTTTACGAACAAAGGAAGAA
chr1	71957	+	TGCTAGGAGAAAGCCCAGATTCGTTCCAATTCATTTCCAACTTCCAAGAA
chr1	71958	-	CTTTACGAACAAAGGAAGAAATTGCTGAACATTTCCTGAATTTGCTAGGA
chr1	72084	+	ATCTACATCGCCATCGCCATCGCCATCGCCATCACCATCGCAGTCTAAAC
chr1	72085	-	CCAAGAAGACTCTTCAATAGCAAGGCCTGACCCCAAGTTGTCATCTACAT
chr1	72126	+	GTCTAAACCATCAGTGCTCAGAAGTATAAAAATAACATCAGGCAAACCAA
chr1	72127	-	ATCTACATCGCCATCGCCATCGCCATCGCCATCACCATCGCAGTCTAAAC
chr1	72240	+	CTCTGATTCATCTAATAATCCATTACGGACACAACTACAAGTACAAAATT
chr1	72241	-	AGTTGTTACAAGACCCATATCAAGTTCAGGCTCAGCGTTATCCTCTGATT
chr1	72291	+	TTCTAATGATACTAAGAAAACAATGAAAAAAACGCTAAATAGTCTCAAAG
chr1	72292	-	ATCTAATAATCCATTACGGACACAACTACAAGTACAAAATTCTTCTAGTT
chr1	72386	+	CCCTAGATGGTGAGCCTCGGCCTGCCAAGCGATTCTGTGATTGTATGGCT
chr1	72387	-	TCGACAGCGCAATAGCCGAATTGGAATTGAATGAGCCAGTCCCCCTAGAT
chr1	72612	+	TATAGATTCTTCAAATGACAAAACCAAAGCCAAACAGAAGAAAAAACTGA
chr1	72667	+	CTTTCTATGAACGAAAAGGGTAAAAACAACTTTTTGGAAAAGGAGATTTT
chr1	72869	+	GTCTAGATCAATTGTTGAACTTTCAAGAAACTAGTGCTGAGAGGACTAAA
chr1	72870	-	AAATCAAAGACAAATCTCCGGAATTGCTACAGGCCCAAGAACGTCTAGAT
chr1	72999	-	AAAATTTTAACTTGTGGGCAAGCCCTGTAGAGAGAGCATTACAACTAAAG
chr1	73074	+	TAACATCTCTATTGGTGACGGCCAAGTGGTCATGAATCAAGAATCGATTA
chr1	73145	+	AAATAGATCAAGGCATAGAGGATTTAGAGGCTAGAGTTAAAAAAATGAAA
chr1	73146	-	TGGTCATGAATCAAGAATCGATTATCGAAGACCCTACTGATGAAATAGAT
chr1	73157	+	GCATAGAGGATTTAGAGGCTAGAGTTAAAAAAATGAAAAATGAACAGCTC
chr1	73158	-	AAGAATCGATTATCGAAGACCCTACTGATGAAATAGATCAAGGCATAGAG
chr1	73166	+	TTTTAGAGGCTAGAGTTAGTA
chr1	73241	-	AGCAATATCGGTAAAGTTTGGAATCCTGAAGAATA
chr1	73267	+	TATATGCACTCAGAAGATGACAACTCTTCAGAAACTCAGCCAGAACCAAC
chr1	73268	-	AAAGTTTGGAATCCTGAAGAATATAAACAAAAATGGAAAGCACCTGTCTA
chr1	73304	+	AGCCAGAACCAACAGAGGAGTGGGAAAGAGTGCAGAATGGCTCTGTTGAA
chr1	73317	-	ACAACTCTTCAGAAACTCAGCCAGAACCAACAGAG
chr1	73391	-	GGCTCTGTTGAAGAATCAGAGCAAGTTCTCTTGAGCTTTCCGATCATGTA
chr1	73441	-	GCTCGTTTATTAGTAAATCTATAGAACCATGATAATGGATCCTGCACCTA
chr1	73469	-	ATAATGGATCCTGCACCTAATTTAATTAATTAGTTGTTGTTCATCTACTG
chr1	73493	+	TTCTAGATAGCTGTTAATTTTGGTGATAATGAGG
chr1	73494	-	TTAATTAGTTGTTGTTCATCTACTGATTCTGCTTTCATCTTGTTCTAGAT
chr1	73497	+	TAGCTGTTAATTTTGGTGATAATGAGGGATCTTGAACGAGAATATTGGCA
chr1	73498	-	TAATTAGTTGTTGTTCATCTACTGATTCTGCTTTCATCTTGTTCTAGATA
chr1	73501	-	GTTGTTGTTCATCTACTGATTCTGCTTTCATCTTGTTCTAGATAGCTGAG
chr1	73619	-	TCTCAATGGGGTGCTGCTGTGAAATTGGTTTGTGCGTTCACTGTTCCATA
chr1	73620	+	TATATTCCTGTTGTTCTTCCTCCACTGGTTTGATGTTAATAGGAGATCCA
chr1	73621	-	TCAATGGGGTGCTGCTGTGAAATTGGTTTGTGCGTTCACTGTTCCAGGTA
chr1	73677	+	TATCATTGCCTTCTGGGTGTAACTTTTGAATTTCTGAGTCAGAAAGGGTA
chr1	73678	-	GTTGTTCTTCCTCCACTGGTTTGATGTTAATAGGAGATCCAGTTAAGATA
chr1	73747	+	TTGTAGCATATCGAAATCAACACAATTTTGTAGTAGTTTCATCATTGATA
chr1	73748	-	GAAAGGGTACTTGTATTTTGATCATGTTGTAGCA
chr1	73777	+	TAGTTTCATCATTGATAAACTGGAGTCACTTTGATACTTCGAGCTTCCAA
chr1	73793	-	TTGTAGCATATCGAAATCAACACAATTTTGTAGTAGTTTCATCATTGATA
chr1	73829	+	TAGTTTAAATACTCGTTGGTATTCCAGACATCATTGCTAATGCCAGTCAT
chr1	73830	-	TTCATCATTGATAAACTGGAGTCACTTTGATACTTCGAGCTTCCAACGTA
chr1	73834	+	TAAATACTCGTTGGTATTCCAGTCATCTTTGCTAATGCCAGTCATAATAT
chr1	73902	+	TATACTTTCCATGTTGTGTTTGATAGTTGACCCCTTCTTCAATTGAGGAT
chr1	73903	-	AGTCATCTTTGCTAATGCCAGTCATAATATCATCCTGTAACTGTGATTTA
chr1	74023	+	TAGATCTTCATTATCATCTTCACTCATCTGATCTTTGTCAGTTATTTGAG
chr1	74024	-	ACTGAAATCAGTGAAGTCCCTTACGTCCTGAGGGTCAAACTCCACAAATA
chr1	74065	+	TATTTGAGAGATATGATCAATCTGGTACTGATCCTCTTTGAATTTGCGTA
chr1	74066	-	AAATAGATCTTCATTATCATCTTCACTCATCTGATCTTTGTCAGTTA
chr1	74076	+	TATGATCAATCTGGTACTGATCCTCTTTGAATTTGCGTATGGATTGTTCA
chr1	74128	+	ATCCACATCATACACGGGATTCTCAATATTCTTGGGATTTAC
chr1	74129	-	AATCTGGTACTGATCCTCTTTGAATTTGCGTATGGATTGTTCATCCACAT
chr1	74211	+	GTTTACTGTATTCCATATTGTCGTCGTTAGTATTGTACAGCGGGGCAGTT
chr1	74212	-	CGTTTCTTACTTTGAAGGTATGACGGTTTACTG
chr1	74412	-	TTGGAAGTTCTATCAGAAAAGTGATATTGAGGCACATGGTTTCGGAAGTA
chr1	74512	+	TAAGTCAGTCCTTGGAATCAGTTGATACATACTGATACCGGCTAC
chr1	74537	+	TACATACTGATACCGGCTACCTCTGGTAAACTAAAGCCT
chr1	74538	-	AGGTCAAGAAGGTCATTAGTAGGTAAGTCAGTCCTTGGAATCAGTTGATA
chr1	74575	+	TAAATCACCTGCCAGAGATTGAGCTTTGGGCCAATATCCACCCAGTGGGA
chr1	74576	-	CATACTGATACCGGCTACCTCTGGTAAACTAAAGCCTAAAT
chr1	74673	+	CATTAGAACTTGGCTCTGGAGAACCCAAGACTTCCAATATTTTCCACAAT
chr1	74826	+	GTCTAAGAAGTATTTCTGGAGAGCTGTACCATCTTGTGGATACATAGGCA
chr1	74827	-	GCCCACATGTCAACAGGACAGGAGTAAAACTTTTGTCTAAGA
chr1	74867	+	TAGGCAGTGTACGGTTTTACGTTATCCACATGACGCGCAAGGCCATAGTC
chr1	74868	-	ATTTCTGGAGAGCGGTACCATCTTGTGGATACATA
chr1	74931	+	TATAAGCATCCTTTCTTCTTGACGGAGGGATGCTCTCTTTGGAGCCATAA
chr1	74932	-	TTACGTTATCCACATGACGCGCAAGGCCATAGTCAGCCAGTTTAATGATA
chr1	74933	+	TAAGCATCCTTTCTTCTTGACGGAGGGATGCTCTCTTTGGAGCCATAATA
chr1	74934	-	ACGTTATCCAGATGACGAGCAAGGCCATAGTCAGCCAGTCTAATGATATA
chr1	75079	+	CACTAAGATACTTCGAAGCGTGTTCGGGGAGAAAAGTGAGCTTTTTCTTG
chr1	75080	-	GAAATTATGTTTGTGAATGTGACTGATACCCGCCAGGAGTTGCACTAAGA
chr1	75084	+	TACTTCGAAGCGTGTTCGGGGAGAAAAGTGAGCTTTTTCTTGCTCTCATC
chr1	75085	-	AATTATGTTTGTGAATGTGACTGATACCCGCCAGGAGTTGCACTAAGATA
chr1	75127	+	TATCATCAATTGGTGCAAATT
chr1	75209	+	TATATCTGAACTAAGTTTGGATGAGATGGTACCGATAGAATGAATCGAAC
chr1	75275	+	GTGTAATCTCTTAGATGAGTCAGCCTCTTTGTCATTGTTTTTATGGCAAC
chr1	75276	-	AGATGGTACCGATAGAATGAATCGAACCTCTTTAACCTTTGTGTAATC
chr1	75283	+	TCTTAGATGAGTCAGCCTCTTTGTCATTGTTTTTATGGCAACGACATGAA
chr1	75284	-	TACCGATAGAATGAATCGAACCTCTTTAACCTTTGTGTAATCTCTTAGAT
chr1	75367	-	CGACATGAAGACCTGAATACGACTTGTTACAAGGAACCGAGGGGTTAACA
chr1	75371	+	TATCTAAGAGTATTCTTGTGGACTGGGTTTGTCAAGT
chr1	75428	+	TATTCATCTTTGATCTTGGCTAGAACCACAGACCCGAAACTGCCACTTCC
chr1	75429	-	GTATTCTTGTGGACTGGGTTTGTCAAGTCCAAAGCCAGCTTACTAACATA
chr1	75567	-	GGGATTTCCTTTGGGGGATCCTGTAGGTCAGAAGGCAGGGCGATCTCGGC
chr1	75611	+	TCGTGTTGTGATAACAGCATTGGGAGGTGAAAGCTGGATCTGGAACAAAG
chr1	75661	+	TACTTAAATACACCTTTTAGTCCCTTTG
chr1	75665	+	TAAATACACCTTTTAGTCCCTTTGTGGCAAAAACAGAGTTAAAAGCAAAC
chr1	75666	-	GATAACAGCATTGGGAGGTGAAAGCTGGATCTGGAACAAAGAGATACTTA
chr1	75742	+	TGTTATACAACAAGCGCACCCGGATTTGATAGTGGAGCGTTGTTTAGTAA
chr1	75743	-	ACAGAGTTAAAAGCAAACTCGATATGTTTTTTCGCCTGTTTGTGTTATAC
chr1	75744	+	TTATACAACAAGCGCACCCGGATTTGATAGTGGAGCGTTGTTTAGTAATG
chr1	75794	+	ATCTGCAAGTAGAAACAGGAGATGTTTTATATTGAATGCCAGACAAACAA
chr1	75800	+	TAGAAACAGGAGATGTTTTATATTGAATGCCAGACAAACAAAAAAGAGCT
chr1	75801	-	GCGCACCCGGATTTGATAGTGGAGCGTTGTTTAGTAATGATCTGCAAGTA
chr1	75818	+	TTTTATATTGAATGCCAGACAAACAAAAAAGAGCTGTGCATACACTCCGG
chr1	75819	-	GTGGAGCGTTGTTTAGTAATGATCTGCAAGTAGAAACAGGAGATGTTTTA
chr1	75830	+	TCCTAGACAAACAAAAAAGAGCTGTGCATACACTCCGGTTGTCCCTGCTT
chr1	75949	-	CTGCTTCCCTTGTTTCGACTTTAAGTATAGGG
chr1	76006	+	CTCAAGATAGCCCATGGGCATCAAATGGTGCATAATGCATGCAGTTTATG
chr1	76010	+	AGATAGCCCATGGGCATCAAATGGTGCATAATGCATGCAGTTTATGAATA
chr1	76011	-	GTGTCATTTCTCAAGATAGCC
chr1	76016	-	GAGAGTTGGTGTGCGACATGCATGGTGTCATTTCTCAAGATAGCCCATGG
chr1	76060	+	GGTTAGAAAATCTGATGCATTGTTGCTATTTTTTCTCTGGCAACTCTTCC
chr1	76061	-	CATGGGCATCAAATGGTGCATAATGCATGCAGTTTATGAATAGGTTAGAA
chr1	76138	+	TAATTGTCAGTTTCAGACTGAAAAAAAAAAAAAAAAGTGC
chr1	76139	-	TCTCTGGCAACTCTTCCCGCAAAGTTCCAGATCGGGAAAGTTTTCATATA
chr1	76198	+	TTGTAATCTAAAGAACGAATTTTAAACATTCCATCTGCAAGCCGCCATAA
chr1	76199	-	GACTAAAAAAAAAAAAAAAAAGTGCAATAGGAGCAGTCGGTTTTGTACTC
chr1	76203	+	ATCTAAAGAACGAATTTTAAACATTCCATCTGCAAGCCGCCATAAGCCTT
chr1	76204	-	AAAAAAAAAAAAAAAAGTGCAATAGGAGCAGTCGGTTTTGTAATCTAAAG
chr1	76261	-	TTTAAACATTCCATCTGCAAGCCGCCATAAGCCTTTGAAACCTTTTAATT
chr1	76298	+	TATGGCTTTTAGCAACCCTCGGAACTTGCCATTCTTATCTGAGGATGTTT
chr1	76340	+	TGATGATGTTTACTTTTTTGTAGATCTTTTCGTCAAAGCCGAGGATGAAT
chr1	76357	+	TTGTAGATCTTTTCGTCAAAGCCGAGGATGAATAGAATGGGGGGAAAAGG
chr1	76358	-	ACCCTCGGAACTTGCCATTCTTATCTGATGATGTTTACTTTTTTGTAGAT
chr1	76391	+	GAATGGGGGGAAAAGGCCGACAGAACAACATCCCGCATTTTTATTACGAA
chr1	76392	-	TTACTTTTTTGTAGATCTTTTCGTCAAAGCCGAGGATGAATAGAATGGGG
chr1	76432	+	TATTACGAACATGTAATGGTATCCATGGGTACCAGGTTTCTACTGGTGTA
chr1	76442	+	ATGTAATGGTATCCATGGGTACCAGGTTTCTACTGGTGTAATGCATTCAA
chr1	76443	-	GAAAAGGCCGACAGAACAACATCCCGCATTTTTATTACGAACATGTAATG
chr1	76472	+	TACTGGTGTAATGCATTCAATCAGTACACAAGTGCACACGCGCTAGAATT
chr1	76473	-	TTTATTACGAACATGTAATGGTATCCATGGGTACCAGGTTTCTACTGGTG
chr1	76477	+	GTGTAATGCATTCAATCAGTACACAAGTGCACACGCGCTAGAATTTATAA
chr1	76478	-	CCATGGGTACCAGGTTTCTACTGGTGTAATG
chr1	76513	-	TCTACTGGTGTAATGCATTCAATCAGTACACAAGTGCACACGCGCTAGAA
chr1	76521	+	TAAATGCAACGAATGACACGTATATTGTTCCGATGACTCAAGATGATAAT
chr1	76542	-	TACACAAGTGCACACGCGCTAGAATTTATAAATGCAACGAATGACACGTA
chr1	76544	-	AAGTGCACACGCGCTAGAATTTATAAATGCAACGAATGACACGTATATTG
chr1	76575	+	GGATACAGGACCTCCCACAGGGCTACAAAAGTAGCTCTTACTCTCGTCCC
chr1	76576	-	CGAATGACACGTATATTGTTCCGATGACTCAAGATGATAATAGGATACAG
chr1	76707	+	GCGTAGTTGATTCCATTACTAGGTACTGCTTGCACTCAGTATATGGATTA
chr1	76708	-	TGTGCGTTCCGTCAAAATATCTGACACTTGAACTGAATGCTGGCGTAGTT
chr1	76720	+	CATTACTAGGTACTGCTTGCACTCAGTATATGGATTACTCCGGATAGTGC
chr1	76721	-	TGGCGTAGTTGATTCCATTACTA
[truncated: 200,859+ more rows]
