# Supplementary material for: Genome-Wide Determination of Gene Essentiality by Transposon Insertion Sequencing in Yeast Pichia pastoris
Source: Sci Rep. 2018 Jul 5;8:10223. doi: 10.1038/s41598-018-28217-z (PMC6033949; doi:10.1038/s41598-018-28217-z)
Supplement: Supplementary file 4 — Dataset S2 [file 41598_2018_28217_MOESM4_ESM.xlsx]

## Sheet: possibly essential genes
locus tag	eValue Of Sc	eValue Of Sp	GII
PAS_c121_0002	2.9e-136	9.35e-107	3.74026
PAS_c131_0009	2.02e-39	4.07e-33	7.00885
PAS_chr1-1_0002	0	0	4.64516
PAS_chr1-1_0004	0	0	4.32
PAS_chr1-1_0011	1.76e-107	1.71e-72	5.4
PAS_chr1-1_0012	2.76e-25	1.53e-22	12.5217
PAS_chr1-1_0014	2.85e-25	4.82e-26	8.47059
PAS_chr1-1_0015	0	0	4.76033
PAS_chr1-1_0019	0	0	5.80645
PAS_chr1-1_0023	1.41e-25	5.01e-20	0
PAS_chr1-1_0032	1.3e-93	8.73e-13	9.33333
PAS_chr1-1_0035	4.14e-62	1.98e-70	15.5876
PAS_chr1-1_0044	3.23e-35	2.61e-39	4.32
PAS_chr1-1_0045	1.91e-49	2.55e-18	4.70352
PAS_chr1-1_0046	3.2e-157	2.93e-110	3.34884
PAS_chr1-1_0048	0	0	2.48276
PAS_chr1-1_0054	0	0	5.05263
PAS_chr1-1_0055	1.02e-14	6.31e-12	23.4286
PAS_chr1-1_0059	1.63e-121	5.97e-98	4
PAS_chr1-1_0061	0	0	3.74026
PAS_chr1-1_0062	9.21e-127	6e-104	8
PAS_chr1-1_0072	0	8.34e-165	4.5
PAS_chr1-1_0074	7.57e-21	2.04e-18	6.54545
PAS_chr1-1_0077	4.68e-74	6.24e-19	7.8806
PAS_chr1-1_0079	1.15e-94	2.03e-59	8.12903
PAS_chr1-1_0087	0	0	6.50847
PAS_chr1-1_0088	2.85e-78	1.06e-47	7.71429
PAS_chr1-1_0095	2.29e-145	1.28e-127	4.8
PAS_chr1-1_0113	0	6.82e-150	3.55556
PAS_chr1-1_0139	1.47e-15	7.01e-17	6.58065
PAS_chr1-1_0166	5.42e-21	5.95e-10	0
PAS_chr1-1_0179	0	0	7.88321
PAS_chr1-1_0180	2.17e-104	8.2e-103	6.96774
PAS_chr1-1_0181	0	0	3.54098
PAS_chr1-1_0187	0	0	5.88999
PAS_chr1-1_0196	6.67e-66	1.03e-116	4.76471
PAS_chr1-1_0199	8e-174	6.89e-121	6.41584
PAS_chr1-1_0232	9e-108	6.89e-58	6.24
PAS_chr1-1_0245	7.02e-137	5e-93	8.65823
PAS_chr1-1_0249	8.32e-77	1.09e-41	14.8235
PAS_chr1-1_0250	9.42e-97	3.63e-50	5.73913
PAS_chr1-1_0288	3.34e-35	2.56e-16	0
PAS_chr1-1_0292	0	0	9.25714
PAS_chr1-1_0294	0	0	4.02235
PAS_chr1-1_0312	0	5.66e-166	3.78947
PAS_chr1-1_0319	0	7.04e-142	23.5102
PAS_chr1-1_0324	6.76e-88	2.77e-87	8.12903
PAS_chr1-1_0331	8.55e-174	2.99e-137	1.7561
PAS_chr1-1_0335	3.95e-150	2.3e-109	7.2
PAS_chr1-1_0367	6.71e-135	4.18e-91	9
PAS_chr1-1_0376	5.82e-163	7.36e-84	5.22581
PAS_chr1-1_0390	0	0	3.04225
PAS_chr1-1_0391	0	0	4.33735
PAS_chr1-1_0446	1.47e-106	1.72e-18	7.89041
PAS_chr1-1_0457	2.12e-166	1.18e-138	6.11321
PAS_chr1-1_0459	2.9e-116	6.39e-26	2.4
PAS_chr1-3_0028	5.41e-170	2.1e-162	0
PAS_chr1-3_0030	2.01e-174	3.46e-161	2.82353
PAS_chr1-3_0038	2.94e-39	3.75e-25	3.13043
PAS_chr1-3_0050	1.93e-33	7.61e-38	0.986301
PAS_chr1-3_0062	1.22e-23	2.4e-21	6.54545
PAS_chr1-3_0068	6.76e-143	3.92e-137	10.2857
PAS_chr1-3_0072	2.37e-53	3.12e-54	5.86667
PAS_chr1-3_0074	0	0	3.38824
PAS_chr1-3_0080	3e-88	3.94e-80	0
PAS_chr1-3_0082	1.13e-37	5.92e-48	6.54545
PAS_chr1-3_0083	0	0	3.59003
PAS_chr1-3_0084	8.92e-33	4.39e-27	10.4211
PAS_chr1-3_0091	2.33e-33	9.99e-55	4.90909
PAS_chr1-3_0109	1.25e-97	4.92e-87	10.2857
PAS_chr1-3_0110	4.87e-48	4.31e-39	5.83784
PAS_chr1-3_0113	1.45e-81	6.1e-85	29.1892
PAS_chr1-3_0115	5.65e-131	3.86e-115	0
PAS_chr1-3_0122	0	0	1.16129
PAS_chr1-3_0123	3.77e-62	1.84e-08	7.78378
PAS_chr1-3_0142	4.68e-18	6.94e-19	24
PAS_chr1-3_0148	3.86e-108	4.01e-102	4.58182
PAS_chr1-3_0151	5e-14	2.9e-06	2.46857
PAS_chr1-3_0157	6.09e-27	1.02e-07	13.8462
PAS_chr1-3_0161	3.23e-31	5.39e-10	0
PAS_chr1-3_0162	4.86e-123	1.71e-94	9
PAS_chr1-3_0182	1.41e-86	2.94e-90	8.20253
PAS_chr1-3_0183	0	9.13e-133	5.7479
PAS_chr1-3_0187	4.53e-103	5.26e-71	2.71698
PAS_chr1-3_0188	0	1.71e-112	7.41176
PAS_chr1-3_0192	1.34e-58	3.17e-50	6.2069
PAS_chr1-3_0195	4.88e-127	2.12e-108	1.63636
PAS_chr1-3_0197	1.59e-125	1.28e-101	6.85714
PAS_chr1-3_0202	0	0	4.32
PAS_chr1-3_0207	9.09e-101	5.88e-85	4.8
PAS_chr1-3_0211	0	5.55e-149	6.92308
PAS_chr1-3_0238	6.18e-128	8.35e-104	5.59223
PAS_chr1-3_0241	2.61e-16	1.26e-50	5.14286
PAS_chr1-3_0242	1.08e-36	3.85e-29	10.2857
PAS_chr1-3_0244	0	0	3.32308
PAS_chr1-3_0246	7.4e-81	1.64e-44	6
PAS_chr1-3_0256	1.16e-17	5.38e-18	0
PAS_chr1-3_0272	0	1.21e-107	4.58182
PAS_chr1-3_0281	8.81e-140	2.14e-134	2.71698
PAS_chr1-3_0295	6.34e-16	4.13e-06	3.27273
PAS_chr1-4_0003	3.09e-159	7.65e-144	2.36066
PAS_chr1-4_0009	3.04e-111	1.35e-97	8.20253
PAS_chr1-4_0012	0	0	6.83212
PAS_chr1-4_0020	2.78e-115	2.92e-156	4.01487
PAS_chr1-4_0024	4.74e-71	5.48e-61	6.85714
PAS_chr1-4_0025	3.12e-34	2e-21	12.7059
PAS_chr1-4_0027	6.7e-78	2.44e-56	8.15094
PAS_chr1-4_0051	0	0	3.74795
PAS_chr1-4_0059	1.61e-81	6.64e-65	17.6
PAS_chr1-4_0092	5.82e-19	4.89e-14	5.53846
PAS_chr1-4_0096	0	9.91e-154	5.31148
PAS_chr1-4_0117	8.94e-102	8.56e-75	12
PAS_chr1-4_0118	0	0	5.14286
PAS_chr1-4_0119	1.73e-61	1.28e-37	13.5849
PAS_chr1-4_0121	3.93e-39	5.84e-38	11.6757
PAS_chr1-4_0122	1.17e-106	1.05e-97	7.44828
PAS_chr1-4_0128	8.8e-55	1.99e-97	10.5734
PAS_chr1-4_0135	7.85e-105	3.1e-67	2.05714
PAS_chr1-4_0142	0	0	4.96552
PAS_chr1-4_0149	1.28e-57	1.1e-43	14.4
PAS_chr1-4_0163	2.6e-40	1.43e-34	0
PAS_chr1-4_0169	4.59e-96	1.12e-75	4.43077
PAS_chr1-4_0176	4.39e-13	6.15e-07	4.5
PAS_chr1-4_0182	1.84e-48	5.53e-31	2.18182
PAS_chr1-4_0183	1.29e-126	1.76e-133	3.69231
PAS_chr1-4_0185	4e-83	4.12e-82	6.96774
PAS_chr1-4_0186	5.33e-47	5.62e-27	6.14634
PAS_chr1-4_0187	8.79e-76	4.04e-45	2.05714
PAS_chr1-4_0192	6.34e-108	7.44e-100	10
PAS_chr1-4_0197	4.24e-162	1.6e-160	5.76
PAS_chr1-4_0202	1.23e-68	6.25e-51	3.13043
PAS_chr1-4_0203	1.23e-91	3.44e-57	4.16529
PAS_chr1-4_0204	0	0	5.22581
PAS_chr1-4_0210	1.98e-37	2.79e-16	6.54545
PAS_chr1-4_0211	1.57e-111	8.09e-103	6.96774
PAS_chr1-4_0216	4.41e-56	1.5e-40	6.4
PAS_chr1-4_0228	1.61e-39	7.44e-38	24
PAS_chr1-4_0231	0	1.22e-98	5.96685
PAS_chr1-4_0238	7.95e-54	2.52e-41	14.4
PAS_chr1-4_0248	9.43e-84	4.02e-58	2.76923
PAS_chr1-4_0249	0	0	3.85284
PAS_chr1-4_0269	0	0	3.5122
PAS_chr1-4_0272	6.29e-82	6.91e-48	21.7143
PAS_chr1-4_0275	4.55e-52	1.1e-50	5.4
PAS_chr1-4_0276	0	0	5.68421
PAS_chr1-4_0281	4.52e-52	5.19e-65	4.608
PAS_chr1-4_0285	1.13e-64	3.17e-17	4.10646
PAS_chr1-4_0292	0	0	9.93103
PAS_chr1-4_0295	0	0	3.52
PAS_chr1-4_0304	0	2.68e-166	6.54545
PAS_chr1-4_0311	0	6.45e-179	2.18182
PAS_chr1-4_0314	8.2e-180	6.12e-144	4.59574
PAS_chr1-4_0317	3.13e-60	4.33e-55	3.13043
PAS_chr1-4_0318	9.91e-23	6.55e-07	10.4516
PAS_chr1-4_0319	0	2.78e-147	3.97241
PAS_chr1-4_0323	6.61e-88	1.65e-90	3.78947
PAS_chr1-4_0324	0	0	3.16484
PAS_chr1-4_0326	6.09e-129	9.86e-120	8.12903
PAS_chr1-4_0333	2.68e-115	2.84e-67	16.6154
PAS_chr1-4_0334	9.08e-79	7.81e-09	7.30435
PAS_chr1-4_0342	7.23e-83	1.23e-55	7.57895
PAS_chr1-4_0343	2.89e-71	7.91e-162	3.87097
PAS_chr1-4_0344	0	0	5.64706
PAS_chr1-4_0348	0	7.41e-100	4.87218
PAS_chr1-4_0355	6.89e-90	2.7e-80	8.4
PAS_chr1-4_0356	0	0	6.1875
PAS_chr1-4_0358	3.24e-46	2.08e-37	0
PAS_chr1-4_0360	0	0	4.26667
PAS_chr1-4_0381	0	1.44e-131	7.05155
PAS_chr1-4_0403	0	0	2.61818
PAS_chr1-4_0411	2.74e-47	1.2e-51	8
PAS_chr1-4_0419	1.98e-80	8.94e-75	0
PAS_chr1-4_0423	8.98e-143	1.66e-121	9.67164
PAS_chr1-4_0429	9.2e-104	3.77e-96	1.94595
PAS_chr1-4_0444	2.56e-38	1.57e-35	6.69767
PAS_chr1-4_0448	7.88e-23	7.93e-18	2.48276
PAS_chr1-4_0452	3.69e-148	1.26e-51	4.68293
PAS_chr1-4_0455	5.4e-72	3.13e-47	10.9565
PAS_chr1-4_0463	0	0	5.64706
PAS_chr1-4_0470	1.94e-52	5.66e-54	1.81513
PAS_chr1-4_0480	0	1.96e-180	1.30909
PAS_chr1-4_0483	5.3e-14	3.53e-15	8.47059
PAS_chr1-4_0502	4.74e-32	1.86e-24	1.89474
PAS_chr1-4_0506	0	0	4.45361
PAS_chr1-4_0514	0	0	4.07547
PAS_chr1-4_0517	4.03e-135	3.22e-61	3.24812
PAS_chr1-4_0529	0	0	4.96552
PAS_chr1-4_0535	2.42e-98	7.04e-82	5.86047
PAS_chr1-4_0539	1.49e-76	1.01e-59	6.54545
PAS_chr1-4_0541	3.9e-70	7.87e-75	6.12766
PAS_chr1-4_0556	1.24e-126	6.22e-110	8
PAS_chr1-4_0564	8.46e-50	3.13e-51	11.2
PAS_chr1-4_0589	2.68e-136	4.49e-109	9.81818
PAS_chr1-4_0592	0	0	6.35294
PAS_chr1-4_0598	0	0	2.13861
PAS_chr1-4_0599	7.56e-23	2.49e-26	9.19149
PAS_chr1-4_0604	2.72e-172	5.44e-102	10.0465
PAS_chr1-4_0640	0	4.81e-105	4.55696
PAS_chr1-4_0642	7.39e-61	3.18e-46	3.5122
PAS_chr1-4_0645	0	0	7.2
PAS_chr1-4_0648	3.81e-16	3.62e-24	17.1429
PAS_chr1-4_0661	0	0	9.96226
PAS_chr1-4_0662	4.91e-115	2.67e-122	7.63636
PAS_chr1-4_0664	0	0	4.71028
PAS_chr1-4_0676	3.18e-75	4.19e-34	3.42857
PAS_chr1-4_0679	5.84e-92	2.61e-53	8.54237
PAS_chr1-4_0685	0	0	4.11429
PAS_chr1-4_0697	4.19e-31	1.2e-26	6
PAS_chr2-1_0026	2.32e-43	1.55e-49	15.7808
PAS_chr2-1_0026	4.79e-18	1.55e-49	15.7808
PAS_chr2-1_0039	9.54e-56	2.26e-18	4.95
PAS_chr2-1_0043	8.85e-95	1.37e-65	4.5
PAS_chr2-1_0069	1.15e-158	1.99e-122	6.2069
PAS_chr2-1_0072	0	1.07e-167	6.96774
PAS_chr2-1_0079	0	0	2.73418
PAS_chr2-1_0082	0	0	4.67027
PAS_chr2-1_0096	0	0	1.73494
PAS_chr2-1_0112	7.51e-124	6.13e-117	0
PAS_chr2-1_0113	0	0	0.986301
PAS_chr2-1_0122	8.54e-155	1.74e-114	3.89189
PAS_chr2-1_0125	0	0	3.86341
PAS_chr2-1_0137	0	0	2.46575
PAS_chr2-1_0138	3.4e-30	1.92e-33	10.2857
PAS_chr2-1_0140	0	0	4.55696
PAS_chr2-1_0142	1.02e-59	5.58e-46	5.76
PAS_chr2-1_0149	0	0	4.72131
PAS_chr2-1_0150	1.38e-69	1.6e-43	11.0769
PAS_chr2-1_0154	1.04e-17	4.22e-13	19.6364
PAS_chr2-1_0163	0	0	6.66667
PAS_chr2-1_0176	2.71e-130	3.04e-90	2.88
PAS_chr2-1_0188	3e-142	2.89e-113	1.84615
PAS_chr2-1_0191	0	0	3.22388
PAS_chr2-1_0193	2.01e-90	1.55e-32	5.04
PAS_chr2-1_0199	1.59e-109	4.52e-92	16.3019
PAS_chr2-1_0216	4.42e-107	2.54e-80	4.88136
PAS_chr2-1_0222	6.43e-62	1.96e-26	3.9633
PAS_chr2-1_0223	3.01e-35	7.71e-35	14.4
PAS_chr2-1_0232	2.49e-65	2.01e-66	7.38462
PAS_chr2-1_0245	2.54e-77	5.01e-12	10.08
PAS_chr2-1_0267	0	0	1.06667
PAS_chr2-1_0268	2.83e-37	2.08e-13	7.2
PAS_chr2-1_0275	4.53e-34	9.72e-21	19.3846
PAS_chr2-1_0277	1.12e-21	2.49e-20	12.6
PAS_chr2-1_0291	3.42e-103	4.57e-116	3.2
PAS_chr2-1_0297	2.54e-105	3.53e-41	2.8125
PAS_chr2-1_0303	0	0	3
PAS_chr2-1_0305	3.87e-109	6.26e-91	5.20482
PAS_chr2-1_0330	1.18e-42	2.84e-27	4.90909
PAS_chr2-1_0346	0	0	1.89474
PAS_chr2-1_0367	7.7e-87	2.4e-87	3.27273
PAS_chr2-1_0370	7.9e-64	1.09e-41	4.17391
PAS_chr2-1_0374	1.14e-47	8.74e-23	12
PAS_chr2-1_0375	2.3e-48	1.24e-39	2.52632
PAS_chr2-1_0376	2.27e-75	3.01e-58	0
PAS_chr2-1_0377	3.21e-61	2.34e-52	11.2653
PAS_chr2-1_0378	0	0	1.14286
PAS_chr2-1_0379	5.38e-150	1.59e-117	3.09677
PAS_chr2-1_0380	0	0	6.72
PAS_chr2-1_0387	2.22e-15	2.99e-12	8.22857
PAS_chr2-1_0388	2.98e-55	2.83e-47	7.02439
PAS_chr2-1_0391	0	0	6.26087
PAS_chr2-1_0394	0	7.31e-101	2.73418
PAS_chr2-1_0395	7.94e-111	1.76e-85	5.68421
PAS_chr2-1_0397	3.06e-66	3.06e-68	7.38462
PAS_chr2-1_0417	3.07e-152	1.03e-83	3.89189
PAS_chr2-1_0418	0	0	4.77108
PAS_chr2-1_0423	1.42e-100	8.06e-41	8.12903
PAS_chr2-1_0428	2.22e-78	1.1e-63	4.5
PAS_chr2-1_0450	4.69e-18	1.88e-12	4.8
PAS_chr2-1_0455	4.32e-48	3.27e-61	2.4
PAS_chr2-1_0459	0	0	3.08571
PAS_chr2-1_0465	1.15e-38	4.18e-60	2.66667
PAS_chr2-1_0476	7.96e-29	8.87e-44	8.64
PAS_chr2-1_0478	9.29e-57	9.46e-55	3.42857
PAS_chr2-1_0493	1.57e-68	8.83e-52	13.0909
PAS_chr2-1_0498	2.88e-49	8e-31	5.4
PAS_chr2-1_0500	9.56e-177	1.3e-89	6.85714
PAS_chr2-1_0505	7.39e-55	1.02e-27	3.42857
PAS_chr2-1_0512	7.53e-169	3.02e-130	2.73418
PAS_chr2-1_0533	7.54e-56	1.95e-33	7.34694
PAS_chr2-1_0543	1.02e-87	2.37e-70	4.64516
PAS_chr2-1_0555	0	0	3.27273
PAS_chr2-1_0556	0	0	1.26316
PAS_chr2-1_0557	0	0	5.52518
PAS_chr2-1_0570	3.67e-37	9.8e-37	5.93814
PAS_chr2-1_0588	2.01e-70	7.28e-39	6
PAS_chr2-1_0601	9.83e-105	1.51e-72	1.41176
PAS_chr2-1_0604	3.84e-37	4.42e-76	4.38261
PAS_chr2-1_0606	0	0	5.10638
PAS_chr2-1_0615	0	2.37e-150	2.76923
PAS_chr2-1_0619	1.7e-132	4.31e-118	12.8571
PAS_chr2-1_0626	0	0	4.13793
PAS_chr2-1_0627	0	1.31e-112	5.78102
PAS_chr2-1_0628	9.69e-150	2.28e-57	1.89474
PAS_chr2-1_0636	1.61e-24	8.45e-17	3.69231
PAS_chr2-1_0644	5.64e-82	1.02e-81	7.82609
PAS_chr2-1_0645	2.56e-11	2.41e-19	4.69565
PAS_chr2-1_0648	7.43e-59	3.4e-53	3.13043
PAS_chr2-1_0655	0	3.39e-163	5.4
PAS_chr2-1_0656	0	0	6.54545
PAS_chr2-1_0670	1.44e-43	4.5e-37	7.2
PAS_chr2-1_0671	7.72e-15	1.24e-11	6.79245
PAS_chr2-1_0680	5.95e-06	1.5e-07	4.96552
PAS_chr2-1_0686	2.74e-10	1.79e-12	12
PAS_chr2-1_0688	0	0	1
PAS_chr2-1_0695	1.92e-78	8.27e-65	2.88
PAS_chr2-1_0710	0	0	2.03774
PAS_chr2-1_0714	1.45e-85	4.11e-74	3.27273
PAS_chr2-1_0716	0	5.03e-166	0.935065
PAS_chr2-1_0724	5.07e-12	1.18e-12	14.4
PAS_chr2-1_0725	6.79e-40	5.21e-28	6.26087
PAS_chr2-1_0727	0	5.8e-136	2.34783
PAS_chr2-1_0741	1.79e-71	3.87e-72	16
PAS_chr2-1_0758	2.05e-55	1.26e-64	0
PAS_chr2-1_0759	7.2e-103	2.52e-84	7.29114
PAS_chr2-1_0769	0	0	3.84
PAS_chr2-1_0781	1.88e-84	2.37e-59	5.07042
PAS_chr2-1_0797	0	0	4.56338
PAS_chr2-1_0798	6.35e-38	8.58e-09	3.27273
PAS_chr2-1_0800	7.31e-36	1.8e-22	4.55172
PAS_chr2-1_0814	4.36e-36	1.64e-17	6.17143
PAS_chr2-1_0816	9.34e-104	5.73e-55	7.54839
PAS_chr2-1_0828	1.18e-120	7.08e-72	5.53846
PAS_chr2-1_0838	2.22e-17	6.49e-09	4.29851
PAS_chr2-1_0845	3.09e-160	3.83e-156	4.23529
PAS_chr2-1_0849	1.26e-132	4.26e-69	9
PAS_chr2-1_0861	5.9e-87	7.41e-46	7.57895
PAS_chr2-1_0863	4.31e-138	4.78e-126	3.74026
PAS_chr2-1_0866	4.69e-07	3.16e-16	4.94656
PAS_chr2-1_0868	1.62e-100	6.84e-80	4.14388
PAS_chr2-1_0890	1.25e-70	1.18e-28	15.3191
PAS_chr2-2_0005	0	7.96e-141	30.3158
PAS_chr2-2_0014	1.05e-55	8.16e-16	13.5446
PAS_chr2-2_0029	9.44e-39	3.74e-20	9
PAS_chr2-2_0039	3.48e-102	6.29e-70	6.4
PAS_chr2-2_0041	5.56e-154	2.27e-116	3.6
PAS_chr2-2_0044	1.35e-167	4.95e-135	5.71429
PAS_chr2-2_0045	0	3.37e-82	5.60311
PAS_chr2-2_0053	8.22e-143	9.06e-130	7.71429
PAS_chr2-2_0061	0	0	3.04886
PAS_chr2-2_0073	6.4e-123	5.24e-101	0
PAS_chr2-2_0076	0	0	5.47368
PAS_chr2-2_0081	2.17e-113	4.26e-92	4.72131
PAS_chr2-2_0099	8.48e-115	1.78e-57	12.6
PAS_chr2-2_0100	0	0	3.69231
PAS_chr2-2_0102	2.25e-90	2.38e-76	0
PAS_chr2-2_0128	0	0	5.90164
PAS_chr2-2_0129	1.71e-169	8.73e-129	2
PAS_chr2-2_0130	4.24e-48	2.19e-16	6.26087
PAS_chr2-2_0132	5.59e-68	1.1e-51	7.44828
PAS_chr2-2_0134	4.43e-34	1.62e-22	4.36364
PAS_chr2-2_0149	0	0	1.33333
PAS_chr2-2_0157	5.06e-60	5.05e-45	6
PAS_chr2-2_0180	1.47e-28	4.31e-27	20.16
PAS_chr2-2_0187	9.44e-128	7.92e-144	4.45361
PAS_chr2-2_0188	1.37e-63	6.44e-85	6.4
PAS_chr2-2_0190	5.93e-62	6.9e-25	16.9412
PAS_chr2-2_0196	1.31e-128	4.34e-125	4.03738
PAS_chr2-2_0204	1.91e-119	2.03e-90	12.6316
PAS_chr2-2_0205	2.54e-38	1.9e-50	3.64557
PAS_chr2-2_0219	1.54e-99	2.52e-68	3.27273
PAS_chr2-2_0224	3.45e-34	6.26e-21	4.23529
PAS_chr2-2_0231	1.13e-12	3.07e-19	3.6
PAS_chr2-2_0238	0	0	0.818182
PAS_chr2-2_0242	9.99e-111	3.72e-83	2.4
PAS_chr2-2_0243	0	0	3.40828
PAS_chr2-2_0250	9.93e-23	1.03e-29	3.27273
PAS_chr2-2_0257	5.14e-52	1.93e-47	0
PAS_chr2-2_0270	0	1.31e-31	6.83212
PAS_chr2-2_0291	1.29e-38	8.98e-24	0
PAS_chr2-2_0298	8.76e-54	5.17e-48	0
PAS_chr2-2_0302	1.6e-161	5.17e-111	7.76471
PAS_chr2-2_0304	2.45e-30	1.51e-23	0
PAS_chr2-2_0306	0	0	6.73684
PAS_chr2-2_0309	2.89e-60	2.67e-31	6.26087
PAS_chr2-2_0318	1.08e-101	2.84e-61	5.90164
PAS_chr2-2_0328	5.01e-111	2.91e-110	1.63636
PAS_chr2-2_0330	9.57e-141	9.21e-81	3.54098
PAS_chr2-2_0339	0	0	2.76923
PAS_chr2-2_0340	5.6e-58	3.67e-77	1.9726
PAS_chr2-2_0341	3.92e-160	2.91e-148	5.14286
PAS_chr2-2_0346	5.46e-28	1.86e-20	0
PAS_chr2-2_0349	0	0	6.14218
PAS_chr2-2_0354	5.57e-73	2.57e-30	7.60248
PAS_chr2-2_0356	1.71e-23	3.18e-25	3.27273
PAS_chr2-2_0358	2.25e-71	5.04e-54	8
PAS_chr2-2_0363	5.63e-37	6.27e-23	14.4
PAS_chr2-2_0365	1.27e-07	6.86e-08	44.8302
PAS_chr2-2_0377	1.68e-148	6.72e-38	4.5
PAS_chr2-2_0379	0	0	1.71429
PAS_chr2-2_0384	6.58e-174	6.26e-147	4.59574
PAS_chr2-2_0385	3.24e-101	8.2e-39	8.49231
PAS_chr2-2_0387	0	0	4.32
PAS_chr2-2_0400	3e-77	3.16e-19	6.63158
PAS_chr2-2_0402	0	0	5.26829
PAS_chr2-2_0412	5.93e-90	3.64e-61	0
PAS_chr2-2_0416	0	0	2.71698
PAS_chr2-2_0424	1.92e-79	1.63e-75	7.53488
PAS_chr2-2_0427	8.77e-46	3e-20	1.69412
PAS_chr2-2_0429	1.7e-18	2.6e-19	18
PAS_chr2-2_0431	2.23e-78	8.52e-26	2.90909
PAS_chr2-2_0433	8e-38	4.44e-23	3.48387
PAS_chr2-2_0434	1.9e-57	9.99e-48	0
PAS_chr2-2_0435	2.86e-11	1.58e-13	45
PAS_chr2-2_0444	7.94e-64	9.24e-51	6.42857
PAS_chr2-2_0449	8.37e-40	8.48e-43	5.14286
PAS_chr2-2_0453	9.85e-39	2.92e-31	3.34884
PAS_chr2-2_0460	6.37e-38	7.37e-36	13.0909
PAS_chr2-2_0466	6.51e-39	1.92e-12	5.33333
PAS_chr3_0038	3.96e-64	1.73e-39	14.7692
PAS_chr3_0052	7.89e-50	1.04e-18	9
PAS_chr3_0053	3.49e-169	4.6e-129	3.5122
PAS_chr3_0058	3.39e-81	2.89e-85	4.61538
PAS_chr3_0065	0	0	4.76033
PAS_chr3_0077	1.44e-172	1.58e-144	1.56522
PAS_chr3_0094	0	1.44e-143	3.89189
PAS_chr3_0106	2.87e-61	8.22e-43	19.6364
PAS_chr3_0110	7.81e-157	3.45e-110	3.23596
PAS_chr3_0112	9.49e-150	1.26e-105	8.30769
PAS_chr3_0113	1.9e-27	7.19e-13	6.92308
PAS_chr3_0118	2.62e-38	1.25e-13	7.33333
PAS_chr3_0124	6.31e-176	8.94e-107	5.33333
PAS_chr3_0131	2.8e-111	1.36e-83	5.53846
PAS_chr3_0143	1.14e-90	7.25e-87	0
PAS_chr3_0144	0	0	6.47191
PAS_chr3_0147	2e-26	1.12e-25	8.55944
PAS_chr3_0150	1.14e-101	1.47e-100	2.57143
PAS_chr3_0156	2.99e-53	1.31e-13	0
PAS_chr3_0157	5.69e-122	2.72e-82	10.6667
PAS_chr3_0160	1.88e-141	5.69e-105	4.90909
PAS_chr3_0165	0	0	7.05882
PAS_chr3_0166	0	0	11.4894
PAS_chr3_0167	2.78e-78	4.11e-77	18
PAS_chr3_0178	9.54e-85	8.34e-59	10.9565
PAS_chr3_0195	0	0	4.40816
PAS_chr3_0204	7.76e-56	1.99e-13	11.7551
PAS_chr3_0207	1.95e-168	5.98e-89	2.02817
PAS_chr3_0212	0	2.95e-110	7.11111
PAS_chr3_0222	3.85e-55	1.18e-44	1.84615
PAS_chr3_0223	6.47e-106	4.78e-128	2.48276
PAS_chr3_0240	0	2.3e-180	4.05634
PAS_chr3_0243	0	4.41e-148	1.45455
PAS_chr3_0244	5.8e-44	1.21e-25	7.71429
PAS_chr3_0256	1.13e-37	5.42e-25	6.32967
PAS_chr3_0262	2.05e-58	1.91e-49	0
PAS_chr3_0264	3.51e-154	9.38e-112	1.24138
PAS_chr3_0265	0	0	5.09091
PAS_chr3_0267	4.28e-58	1.06e-09	4.23529
PAS_chr3_0268	0	4.52e-100	2.08696
PAS_chr3_0272	3.38e-26	6.83e-07	12.7059
PAS_chr3_0285	0	0	2.82353
PAS_chr3_0292	2.35e-97	1.64e-36	6.69767
PAS_chr3_0293	3.78e-33	1.98e-27	5.53846
PAS_chr3_0300	0	0	5.61039
PAS_chr3_0313	8.16e-71	1.49e-71	2.84211
PAS_chr3_0317	0	7.22e-125	1.82278
PAS_chr3_0322	0	0	4.21463
PAS_chr3_0324	2.54e-98	1.06e-105	8.4
PAS_chr3_0325	5.84e-174	0	1.51579
PAS_chr3_0333	9.92e-22	3.02e-24	4
PAS_chr3_0340	6.97e-135	5.51e-164	2.29787
PAS_chr3_0342	0	0	4.07547
PAS_chr3_0344	0	0	6.29508
PAS_chr3_0365	0	0	0
PAS_chr3_0369	1.76e-119	3.48e-65	5.20482
PAS_chr3_0375	2.54e-110	8.37e-99	8.6747
PAS_chr3_0385	2.29e-88	8.47e-62	1.7561
PAS_chr3_0386	2.32e-100	3.11e-81	7.2
PAS_chr3_0391	0	6.34e-167	2.96907
PAS_chr3_0398	0	0	7.61538
PAS_chr3_0402	0	0	8
PAS_chr3_0423	1.48e-78	1.04e-58	24.2892
PAS_chr3_0431	3.29e-55	1e-33	1.67442
PAS_chr3_0453	0	0	6.23077
PAS_chr3_0454	4.17e-29	2.84e-47	4
PAS_chr3_0456	0	0	1.18033
PAS_chr3_0457	3.51e-137	8.06e-97	4.36364
PAS_chr3_0458	0	0	4.43077
PAS_chr3_0462	0	0	3.63025
PAS_chr3_0475	9.82e-44	1.78e-37	9.2093
PAS_chr3_0477	1.59e-10	1.91e-22	3.9633
PAS_chr3_0496	0	0	9
PAS_chr3_0513	1.64e-07	1.83e-11	19.5254
PAS_chr3_0531	0	0	3.84
PAS_chr3_0537	8.38e-158	1.3e-110	3.2
PAS_chr3_0540	2.63e-58	3.19e-62	6.83544
PAS_chr3_0544	1.9e-124	3.44e-87	5.47826
PAS_chr3_0564	1.25e-131	5.23e-91	5.80645
PAS_chr3_0568	0	0	2.85714
PAS_chr3_0569	3e-170	4.35e-118	6.17143
PAS_chr3_0571	0	0	5.21739
PAS_chr3_0572	6.64e-108	7.88e-44	1.35849
PAS_chr3_0573	4.83e-117	7.29e-59	6.47191
PAS_chr3_0574	3.35e-24	2.98e-12	5.76
PAS_chr3_0575	1.06e-71	5.93e-54	6.79245
PAS_chr3_0581	3.98e-156	4.21e-103	1.53191
PAS_chr3_0582	8.24e-35	2.86e-39	12
PAS_chr3_0584	7.3e-38	2.11e-23	22.7368
PAS_chr3_0586	0	6.36e-56	1.61798
PAS_chr3_0594	0	3.4e-134	4.23529
PAS_chr3_0599	4.72e-51	3.03e-63	3.54098
PAS_chr3_0603	2.98e-75	1.69e-18	2.9589
PAS_chr3_0609	4.25e-32	1.66e-15	6
PAS_chr3_0612	0	0	1.04348
PAS_chr3_0614	0	0	3.456
PAS_chr3_0622	1.6e-173	2.83e-88	9.70213
PAS_chr3_0641	1.29e-34	1.77e-45	3.57025
PAS_chr3_0642	4.23e-64	1.33e-69	5.53846
PAS_chr3_0644	1.5e-136	0	2.88
PAS_chr3_0655	1.11e-160	5.01e-116	10.8493
PAS_chr3_0665	2.16e-72	8.29e-75	6.85714
PAS_chr3_0672	0	0	3.27273
PAS_chr3_0678	9.09e-21	4.27e-12	6.54545
PAS_chr3_0683	4.46e-89	4.13e-63	9.6
PAS_chr3_0684	0	2.66e-85	3.42857
PAS_chr3_0693	2.74e-68	3.01e-38	64.6154
PAS_chr3_0699	2.56e-121	4.66e-98	7.85455
PAS_chr3_0701	0	2.95e-176	0.8
PAS_chr3_0707	5.75e-65	6.77e-30	5.33333
PAS_chr3_0708	9.65e-35	3.36e-17	5.43396
PAS_chr3_0716	2.93e-146	3.56e-120	3.69231
PAS_chr3_0727	1.92e-14	1.28e-48	6.58286
PAS_chr3_0733	0	0	5.47826
PAS_chr3_0737	2.02e-68	1.56e-55	0
PAS_chr3_0738	0	3.02e-179	4.45361
PAS_chr3_0741	8.04e-87	2.01e-35	3.42857
PAS_chr3_0742	2.86e-68	2.56e-76	9.3913
PAS_chr3_0748	5.37e-126	1.61e-93	1.94595
PAS_chr3_0753	8.09e-48	7.6e-23	4.11429
PAS_chr3_0754	0	0	7.24832
PAS_chr3_0755	1.89e-66	8.85e-60	2.61818
PAS_chr3_0757	8.09e-132	9.82e-78	3.18584
PAS_chr3_0764	9e-152	7.7e-107	3.78947
PAS_chr3_0765	1.93e-153	3.28e-102	3.13043
PAS_chr3_0767	0	0	5.10638
PAS_chr3_0774	1.04e-158	3.05e-160	6.99029
PAS_chr3_0782	0	1.8e-155	0.6
PAS_chr3_0791	2.55e-144	3.13e-101	6.41584
PAS_chr3_0823	0	0	19.2857
PAS_chr3_0825	4.99e-145	7.88e-37	3.46988
PAS_chr3_0826	5.84e-135	9.12e-54	4.8
PAS_chr3_0846	0	0	2.71698
PAS_chr3_0855	0	4.03e-165	2.21538
PAS_chr3_0856	0	0	5.95041
PAS_chr3_0870	0	0	3.5122
PAS_chr3_0881	0	0	2.57143
PAS_chr3_0882	1.34e-74	1.09e-46	1.67442
PAS_chr3_0884	2.12e-33	1.97e-45	3.6
PAS_chr3_0885	1.09e-65	2.03e-47	4.54737
PAS_chr3_0913	1.1e-17	7.02e-31	4.60274
PAS_chr3_0914	4.18e-35	1.4e-10	15.5676
PAS_chr3_0916	1.04e-139	9.04e-143	9.6
PAS_chr3_0927	4.75e-27	1.11e-27	5.14286
PAS_chr3_0941	3.42e-66	1.81e-48	9.23077
PAS_chr3_0942	5.09e-50	2.9e-37	0
PAS_chr3_0943	2.13e-159	2.13e-113	12
PAS_chr3_0946	5.43e-66	2.34e-28	18
PAS_chr3_0949	0	0	5.21739
PAS_chr3_0956	4.48e-98	1.48e-94	2.66667
PAS_chr3_0957	0	6.54e-162	7.2
PAS_chr3_0960	6.52e-60	1.89e-06	6.4
PAS_chr3_0969	3.6e-167	2.02e-70	6.23622
PAS_chr3_0989	2.3e-26	7.12e-13	6.69767
PAS_chr3_0991	1.98e-133	9.55e-113	4.69565
PAS_chr3_0992	2.44e-73	0	3.65482
PAS_chr3_1006	0	1.59e-141	7.32203
PAS_chr3_1014	2.87e-61	1.55e-52	8
PAS_chr3_1025	3.17e-178	6.15e-134	5.21739
PAS_chr3_1032	2.54e-115	3.97e-62	3.5122
PAS_chr3_1036	1.28e-31	7.78e-07	20.4179
PAS_chr3_1039	4.2e-55	8.94e-08	4.5
PAS_chr3_1041	2.36e-81	5.87e-69	6.85714
PAS_chr3_1042	0	0	3.5122
PAS_chr3_1051	2.8e-19	1.13e-07	10.8
PAS_chr3_1061	7.18e-57	2.23e-54	3.13043
PAS_chr3_1067	2.79e-64	4.73e-18	5.23636
PAS_chr3_1069	1.68e-140	5.61e-149	6.08451
PAS_chr3_1077	0	0	3.88235
PAS_chr3_1078	8.16e-147	2.03e-150	6.11321
PAS_chr3_1085	7.46e-47	2.98e-28	6.69767
PAS_chr3_1112	0	0	6.69767
PAS_chr3_1114	4.52e-75	1.05e-57	3
PAS_chr3_1115	0	1.97e-114	5.71429
PAS_chr3_1118	5.32e-89	1.67e-75	8.93023
PAS_chr3_1119	1.65e-20	3.02e-21	3.42857
PAS_chr3_1121	2.06e-82	1.43e-98	5.80645
PAS_chr3_1129	6.64e-150	2.89e-127	4.8
PAS_chr3_1136	1.33e-158	8.37e-178	3.29771
PAS_chr3_1147	7.05e-38	2e-64	5.53846
PAS_chr3_1167	4.3e-110	1.68e-113	11.25
PAS_chr3_1169	0	0	3.69231
PAS_chr3_1186	8.89e-74	2.15e-47	2.49231
PAS_chr3_1203	1.56e-16	2.53e-13	0
PAS_chr3_1204	0	3.21e-114	7.37349
PAS_chr3_1223	2.05e-166	8.26e-109	7.32203
PAS_chr3_1233	9.31e-38	1.44e-19	8.24096
PAS_chr3_1240	1.98e-42	7.94e-60	2.48276
PAS_chr3_1247	0	1.13e-101	6.46154
PAS_chr3_1252	2.17e-33	2.59e-42	3.6
PAS_chr3_1258	8.79e-73	1.26e-61	5.76
PAS_chr4_0023	8.33e-49	1.27e-29	3
PAS_chr4_0028	2.06e-68	4.99e-51	2.25
PAS_chr4_0031	8.92e-29	1.51e-17	5.02326
PAS_chr4_0034	2.07e-51	9.34e-27	4.8
PAS_chr4_0038	0	0	6.62069
PAS_chr4_0060	3.93e-41	1.77e-22	6.54545
PAS_chr4_0066	7.75e-115	1.01e-90	5.76
PAS_chr4_0078	1.57e-57	6.58e-11	11.3333
PAS_chr4_0081	1.06e-99	1.52e-72	12.6
PAS_chr4_0082	4.31e-124	8.07e-51	1.16129
PAS_chr4_0083	5.83e-154	1.51e-151	4.43077
PAS_chr4_0084	0	0	10.2857
PAS_chr4_0088	0	3.68e-59	8.11765
PAS_chr4_0095	2e-21	2.05e-52	4.43077
PAS_chr4_0100	7.67e-123	8.11e-60	11.52
PAS_chr4_0105	0	0	3.78947
PAS_chr4_0109	0	0	7.57895
PAS_chr4_0119	0	1.38e-172	5.64371
PAS_chr4_0121	0	0	6.35294
PAS_chr4_0127	5.92e-46	5.52e-30	8.47059
PAS_chr4_0134	1.24e-153	3.47e-68	6.88696
PAS_chr4_0140	0	0	6.72
PAS_chr4_0148	5.81e-127	3.17e-139	6.47191
PAS_chr4_0154	1.87e-10	1.07e-11	7.74194
PAS_chr4_0158	0	0	3.85714
PAS_chr4_0194	4.76e-93	3.3e-64	17.6842
PAS_chr4_0195	0	5.99e-115	13.7143
PAS_chr4_0197	0	0	2
PAS_chr4_0201	0	0	4.15385
PAS_chr4_0204	1.29e-81	2.42e-62	5.64706
PAS_chr4_0212	4.61e-72	1.78e-62	21.6
PAS_chr4_0213	2.21e-98	2.05e-79	6.17143
PAS_chr4_0223	0	0	1.67442
PAS_chr4_0225	0	0	1.63636
PAS_chr4_0231	0	0	6.4
PAS_chr4_0233	0	0	4.76033
PAS_chr4_0239	0	0	3.9403
PAS_chr4_0251	0	1.84e-158	5.94495
PAS_chr4_0258	2.3e-49	2.42e-35	3.78947
PAS_chr4_0259	3.05e-123	9.36e-133	49.2632
PAS_chr4_0261	4.66e-173	3.94e-132	2.18182
PAS_chr4_0263	0	0	3.63025
PAS_chr4_0269	3.54e-122	1.1e-94	2.72727
PAS_chr4_0274	5.28e-27	3.93e-28	4.36364
PAS_chr4_0276	0	0	4.23529
PAS_chr4_0278	0	0	3.22388
PAS_chr4_0279	0	2.04e-162	9.3913
PAS_chr4_0286	1.1e-48	9.35e-25	9.29032
PAS_chr4_0300	0	0	3.48387
PAS_chr4_0302	0	0	7.04
PAS_chr4_0312	1.62e-48	9.7e-32	15.2727
PAS_chr4_0322	0	0	7.30435
PAS_chr4_0323	1.26e-133	1.29e-113	14.4
PAS_chr4_0344	5.09e-111	1.54e-101	5.68421
PAS_chr4_0354	1.73e-80	4.27e-49	4.8
PAS_chr4_0386	8.05e-44	2.5e-40	2.11765
PAS_chr4_0388	2.89e-71	2.75e-52	1.8
PAS_chr4_0391	3.57e-172	2.2e-99	7.5
PAS_chr4_0393	0	0	6.11765
PAS_chr4_0398	4.04e-92	1.71e-54	1.71429
PAS_chr4_0419	0	0	4.38261
PAS_chr4_0421	3.52e-47	1.22e-29	4.62385
PAS_chr4_0431	0	1.6e-102	5.51916
PAS_chr4_0434	1.12e-55	9.77e-51	0
PAS_chr4_0435	1.35e-34	5.66e-13	4.90909
PAS_chr4_0436	1.98e-44	4.27e-44	15
PAS_chr4_0443	3.44e-100	1.66e-39	6.93976
PAS_chr4_0448	3.34e-31	5.41e-28	6.17143
PAS_chr4_0456	5.3e-97	2.33e-85	0
PAS_chr4_0464	0	0	1.7561
PAS_chr4_0473	0	0	3.56436
PAS_chr4_0475	0	0	2.84211
PAS_chr4_0477	2.32e-75	1.49e-60	8
PAS_chr4_0512	3.19e-180	7.08e-94	2.57143
PAS_chr4_0513	0	0	5
PAS_chr4_0518	6.38e-90	1.73e-75	6.64615
PAS_chr4_0522	0	2.89e-148	5.33333
PAS_chr4_0525	6.51e-84	1.01e-103	7.78378
PAS_chr4_0526	8.9e-86	3.03e-91	6.3871
PAS_chr4_0533	0	0	0
PAS_chr4_0537	0	8.12e-121	2.32258
PAS_chr4_0538	1.03e-85	5.22e-101	4.09756
PAS_chr4_0566	1.53e-66	5.49e-42	6.2069
PAS_chr4_0578	1.4e-43	9.44e-40	8.30769
PAS_chr4_0600	0	0	3.66102
PAS_chr4_0641	4.1e-20	6.67e-27	3.78947
PAS_chr4_0652	3.71e-20	1.82e-18	3
PAS_chr4_0661	3.57e-105	7.92e-82	4.64516
PAS_chr4_0667	0	1.59e-76	4.64516
PAS_chr4_0668	2.09e-166	9.72e-119	5.53846
PAS_chr4_0690	5.41e-15	3.32e-07	5.14286
PAS_chr4_0697	2.15e-87	7.74e-65	4.88136
PAS_chr4_0701	9.45e-158	9.46e-110	7.75385
PAS_chr4_0702	0	8.15e-137	6.2069
PAS_chr4_0709	0	0	4.05634
PAS_chr4_0716	0	5.06e-166	7.09859
PAS_chr4_0717	0	2.25e-174	3.23596
PAS_chr4_0719	1.23e-104	2.98e-87	9.16364
PAS_chr4_0727	0	0	5.64706
PAS_chr4_0728	0	9.72e-140	5.59223
PAS_chr4_0731	0	0	5.33333
PAS_chr4_0735	6.89e-75	2.58e-58	2.66667
PAS_chr4_0736	0	0	2.48276
PAS_chr4_0741	3.42e-67	3.26e-59	7.5
PAS_chr4_0742	0	3.43e-51	6.07229
PAS_chr4_0745	2.39e-96	1.52e-69	3.67347
PAS_chr4_0747	6.75e-33	2.28e-25	41.1429
PAS_chr4_0752	5.4e-12	2.67e-16	10.7234
PAS_chr4_0760	6.04e-143	5.68e-54	9.85263
PAS_chr4_0764	9.95e-24	8.56e-45	3.74026
PAS_chr4_0770	1.35e-08	7.63e-20	4.31138
PAS_chr4_0771	6.43e-166	3.47e-105	5.33333
PAS_chr4_0776	6.15e-143	2.14e-94	3.34884
PAS_chr4_0780	8.38e-43	1.33e-74	0
PAS_chr4_0781	5.88e-22	6.58e-33	3.6
PAS_chr4_0785	0	0	8.22857
PAS_chr4_0791	5.98e-44	1.61e-42	2.28571
PAS_chr4_0796	4.09e-76	4.33e-66	0
PAS_chr4_0798	0	0	4.66187
PAS_chr4_0800	4.88e-100	1.24e-56	5.53846
PAS_chr4_0803	3.23e-132	1.5e-86	0
PAS_chr4_0805	7.22e-33	7.92e-38	6.96774
PAS_chr4_0813	6.85e-64	2.26e-16	11.0769
PAS_chr4_0817	2.61e-92	9.01e-64	0
PAS_chr4_0818	3.09e-83	7.78e-85	8.18182
PAS_chr4_0826	2.67e-171	3.53e-130	5.64706
PAS_chr4_0831	0	9.24e-104	4.875
PAS_chr4_0844	3.27e-133	3.96e-94	12
PAS_chr4_0874	7.22e-47	3e-16	5.4
PAS_chr4_0875	5.66e-22	1.67e-12	0.96
PAS_chr4_0880	1.47e-65	8.32e-62	29.6471
PAS_chr4_0881	2.55e-15	1.54e-12	38.1176
PAS_chr4_0891	0	0	2.14925
PAS_chr4_0901	1.29e-32	1.21e-10	14.7692
PAS_chr4_0903	1.57e-32	6.53e-43	8.15094
PAS_chr4_0906	2.61e-73	9.68e-83	6.75
PAS_chr4_0916	2.42e-23	2.16e-10	14.1308
PAS_chr4_0925	3.4e-45	2.98e-45	6.54545
PAS_chr4_0930	0	2.8e-142	2.01869
PAS_chr4_0946	1.85e-50	1.23e-30	7.36364
PAS_chr4_0950	5.17e-177	2.34e-142	1.6
PAS_chr4_0952	4.55e-30	1.6e-39	0
PAS_chr4_0966	0	6.28e-170	4.28571
PAS_chr4_0996	6.53e-56	3.01e-34	0
PAS_FragB_0006	3.92e-110	2.05e-76	5.53846
PAS_FragB_0013	3.34e-34	7.99e-21	8.21053
PAS_FragB_0040	1.85e-135	1.25e-113	1.69412
PAS_FragB_0042	3.11e-71	8.34e-37	3.6
PAS_FragB_0048	3.14e-89	9.25e-63	2.05714
PAS_FragB_0063	1.28e-139	5.27e-126	13.7647
PAS_FragB_0071	1.78e-146	2.76e-56	2.16
PAS_FragD_0016	2.73e-41	1.12e-39	6
PAS_FragD_0026	0	0	10.0328

## Sheet: possibly non-essential genes
locus tag	eValue Of Sc	eValue Of Sp	GII
PAS_chr1-3_0004	4.71e-43	9.81e-32	19.8261
PAS_chr1-3_0011	2.1e-63	8.44e-64	23.3766
PAS_chr1-3_0014	1.28e-51	8.1e-87	26
PAS_chr1-3_0015	8.18e-08	5.89e-11	36.3789
PAS_chr1-3_0016	1.93e-19	1.23e-24	38.25
PAS_chr1-3_0017	1.4e-127	8.23e-169	24
PAS_chr1-3_0018	6.44e-06	1.15e-08	23.0164
PAS_chr1-3_0022	4.24e-168	0	8.93431
PAS_chr1-3_0024	0	0	36
PAS_chr1-3_0025	1.26e-55	4.03e-34	22.2222
PAS_chr1-3_0026	6.85e-35	1.37e-34	25.7143
PAS_chr1-3_0027	0	0	39.8769
PAS_chr1-3_0032	4.86e-27	5.89e-20	27.2
PAS_chr1-3_0033	8.49e-159	5.16e-135	28.8
PAS_chr1-3_0034	6.28e-162	3.93e-162	0
PAS_chr1-3_0037	1.23e-45	1.83e-17	24.3609
PAS_chr1-3_0040	3.62e-49	1.01e-39	28.5882
PAS_chr1-3_0041	2.37e-115	5.33e-67	31.5
PAS_chr1-3_0043	1.15e-134	1.18e-155	30.1277
PAS_chr1-3_0044	4.82e-177	1.47e-178	26.2774
PAS_chr1-3_0045	2.11e-124	4.57e-79	31.0244
PAS_chr1-3_0051	1.89e-07	7.5e-08	42.6667
PAS_chr1-3_0052	0	2.92e-135	24.9796
PAS_chr1-3_0053	3.9e-72	2.18e-60	24.5106
PAS_chr1-3_0054	0	0	33.1429
PAS_chr1-3_0055	5.3e-93	1.3e-52	20.5714
PAS_chr1-3_0059	0	4.3e-165	29.7
PAS_chr1-3_0061	1.5e-33	2.5e-35	27.4809
PAS_chr1-3_0069	0	0	34.3636
PAS_chr1-3_0071	2.92e-163	1.62e-49	21.0938
PAS_chr1-3_0073	1.2e-37	1.62e-17	8.64
PAS_chr1-3_0075	6.65e-15	1.23e-13	6.54545
PAS_chr1-3_0077	2.31e-21	6.76e-19	9
PAS_chr1-3_0078	3.24e-175	8.3e-123	4.44444
PAS_chr1-3_0079	1.36e-77	1.27e-06	24.4286
PAS_chr1-3_0085	8.47e-11	3.91e-13	12.8
PAS_chr1-3_0087	4.91e-19	2.05e-17	33.8824
PAS_chr1-3_0093	4.02e-108	4.04e-87	23.0625
PAS_chr1-3_0297	3.89e-34	5.3e-08	14.4
PAS_chr1-3_0094	2.49e-177	1.31e-150	2.52632
PAS_chr1-3_0096	1.26e-18	4.07e-13	22.1538
PAS_chr1-3_0098	1.98e-31	9.69e-31	14.9143
PAS_chr1-3_0099	1.46e-34	1.05e-30	22.6517
PAS_chr1-3_0102	0	0	31.9245
PAS_chr1-3_0299	2.02e-53	5.38e-37	36.6667
PAS_chr1-3_0105	6.37e-49	2.08e-61	24.2697
PAS_chr1-3_0106	5.45e-155	9.47e-115	21.5258
PAS_chr1-3_0108	1.18e-147	4.1e-33	6.32967
PAS_chr1-3_0112	6.74e-42	4.42e-25	43.2
PAS_chr1-3_0119	1.31e-17	6.07e-14	17.5135
PAS_chr1-3_0121	1.88e-90	2.96e-53	25.7143
PAS_chr1-3_0124	1.86e-31	8.91e-13	13.0909
PAS_chr1-3_0125	2.76e-61	2.06e-24	21.7674
PAS_chr1-3_0126	9.66e-24	5.72e-19	23.6962
PAS_chr1-3_0128	0	0	28.987
PAS_chr1-3_0130	4.25e-78	3.58e-57	28.5283
PAS_chr1-3_0132	7.55e-13	1.3e-07	21.6
PAS_chr1-3_0134	3.25e-24	2.25e-23	20.8
PAS_chr1-3_0135	4.28e-53	1.16e-40	27.3253
PAS_chr1-3_0137	1.36e-96	5.44e-41	9.81818
PAS_chr1-3_0138	4.17e-101	3.95e-79	27
PAS_chr1-3_0140	1.06e-62	9.74e-61	14.4
PAS_chr1-3_0141	5.34e-132	1.42e-72	32.6154
PAS_chr1-3_0143	1.02e-177	2.27e-127	21.6442
PAS_chr1-3_0300	3.28e-88	2.37e-80	4.96552
PAS_chr1-3_0144	1.28e-10	3.1e-09	23.1429
PAS_chr1-3_0150	3.09e-151	8.5e-48	26.785
PAS_chr1-3_0154	5.31e-17	5.71e-14	28.1739
PAS_chr1-3_0155	3.36e-171	2.07e-129	23.4217
PAS_chr1-3_0156	3.5e-89	2.5e-62	7.02439
PAS_chr1-3_0158	1.91e-27	8.44e-20	21.1765
PAS_chr1-3_0159	1.81e-48	1.25e-22	20.4
PAS_chr1-3_0160	2.11e-130	5.6e-120	28.9655
PAS_chr1-3_0163	1.37e-56	4.55e-43	31.68
PAS_chr1-3_0165	1.27e-39	5.91e-28	30
PAS_chr1-3_0166	1.5e-07	3.87e-08	30.8571
PAS_chr1-3_0167	4.48e-78	2.11e-44	20.9032
PAS_chr1-3_0168	5.77e-98	8.67e-39	28.4947
PAS_chr1-3_0170	5.52e-27	9.17e-09	30
PAS_chr1-3_0172	1.68e-46	4.01e-28	36
PAS_chr1-3_0173	2.99e-44	4.58e-11	26.9091
PAS_chr1-3_0180	4.45e-48	3.75e-31	3.72414
PAS_chr1-3_0181	0	1.54e-152	11.5663
PAS_chr1-3_0184	5.48e-87	1.17e-19	21.2727
PAS_chr1-3_0185	7.09e-135	1.43e-100	21.9512
PAS_chr1-3_0186	2.17e-172	2.49e-129	6.4
PAS_chr1-3_0189	4.49e-39	1.76e-26	22.0645
PAS_chr1-3_0190	8.85e-06	3.39e-07	0
PAS_chr1-3_0193	2.72e-98	4.31e-48	5.14286
PAS_chr1-3_0194	5.84e-150	1.72e-67	4.86486
PAS_chr1-3_0305	8.23e-33	1.09e-22	48
PAS_chr1-3_0206	3.15e-59	1.82e-66	17.1089
PAS_chr1-3_0213	4.07e-35	5.35e-40	12.9231
PAS_chr1-3_0215	1.05e-106	1.4e-121	24.9505
PAS_chr1-3_0216	2.27e-32	8.04e-06	25.44
PAS_chr1-3_0218	3.38e-144	1.66e-87	36
PAS_chr1-3_0219	6.17e-89	5.33e-112	10.0645
PAS_chr1-3_0220	2.79e-128	9.57e-144	18.2535
PAS_chr1-3_0222	0	4.69e-151	26.487
PAS_chr1-3_0229	2.32e-118	1.24e-11	12
PAS_chr1-3_0230	3.54e-43	3.65e-14	18.5143
PAS_chr1-3_0306	4.49e-164	7.38e-53	11.6273
PAS_chr1-3_0232	0	0	32
PAS_chr1-3_0233	6.06e-17	2.03e-17	32.367
PAS_chr1-3_0235	5e-30	1.3e-18	38.3226
PAS_chr1-3_0236	5.28e-63	1.36e-60	36
PAS_chr1-3_0243	5.76e-47	1.42e-32	18.4615
PAS_chr1-3_0247	6.01e-70	4.06e-36	3.6
PAS_chr1-3_0250	1.24e-102	1.02e-77	4.36364
PAS_chr1-3_0251	4.23e-93	4.36e-65	8.68966
PAS_chr1-3_0253	2.11e-14	2.06e-06	42
PAS_chr1-3_0254	6.33e-146	2.52e-132	26.64
PAS_chr1-3_0255	5.84e-47	6.61e-29	20.9032
PAS_chr1-3_0257	3.97e-28	3.47e-13	20.093
PAS_chr1-3_0258	3.51e-92	1.04e-63	22.3448
PAS_chr1-3_0259	4.32e-46	1.03e-15	32.5714
PAS_chr1-3_0261	1.49e-108	4.23e-63	38.4361
PAS_chr1-3_0262	2.98e-18	2.23e-07	3.10345
PAS_chr1-3_0264	1.36e-83	1.54e-82	24
PAS_chr1-3_0309	5.59e-17	4.12e-12	32
PAS_chr1-3_0265	2.48e-33	1.44e-19	37.2414
PAS_chr1-3_0266	2.68e-61	5.97e-15	4.07547
PAS_chr1-3_0267	1.11e-19	8.2e-11	18.6667
PAS_chr1-3_0269	2.12e-138	3.62e-26	30.8571
PAS_chr1-3_0310	2.76e-88	7.74e-64	21.1765
PAS_chr1-3_0271	1.25e-135	2.69e-103	22.0235
PAS_chr1-3_0273	2.79e-147	2.81e-130	30.5085
PAS_chr1-3_0274	7.55e-09	2.73e-19	24.3609
PAS_chr1-3_0312	3.22e-11	1.15e-09	45
PAS_chr1-3_0288	1.47e-10	2.91e-16	18.7397
PAS_chr1-1_0003	0	2.41e-66	46.8
PAS_chr1-1_0460	9.03e-25	1.33e-11	17.6424
PAS_chr1-1_0005	0	0	17.3617
PAS_chr1-1_0006	0	1.08e-141	3.85714
PAS_chr1-1_0007	3.32e-18	5.77e-08	13.6216
PAS_chr1-1_0009	0	0	28.0354
PAS_chr1-1_0016	3.4e-06	7.86e-08	30.0522
PAS_chr1-1_0020	1.41e-91	5.27e-70	4.73684
PAS_chr1-1_0025	4.47e-107	3.44e-74	30.3896
PAS_chr1-1_0027	3.46e-83	5.39e-36	33.12
PAS_chr1-1_0028	1.22e-108	3.6e-40	34.3636
PAS_chr1-1_0029	1.39e-70	1.61e-34	36.8
PAS_chr1-1_0030	0	1.45e-172	31.1111
PAS_chr1-1_0465	3.28e-179	2.14e-119	20.093
PAS_chr1-1_0031	3.39e-122	1.71e-61	8
PAS_chr1-1_0467	2.71e-81	5.17e-22	20.1176
PAS_chr1-1_0034	9.61e-65	3.14e-39	7.2
PAS_chr1-1_0036	0	1.52e-142	4.29851
PAS_chr1-1_0040	1.88e-82	1.98e-31	22.3291
PAS_chr1-1_0049	7.47e-73	9.36e-90	40.5
PAS_chr1-1_0050	0	3.63e-151	3.54098
PAS_chr1-1_0051	4.49e-121	2.18e-106	19.2558
PAS_chr1-1_0063	4.8e-172	1.52e-108	14.4
PAS_chr1-1_0064	5.7e-89	5.32e-62	16
PAS_chr1-1_0468	1.72e-41	8.79e-41	16
PAS_chr1-1_0066	0	8.22e-32	27.5294
PAS_chr1-1_0068	1.93e-69	3.24e-40	34.8387
PAS_chr1-1_0070	9.24e-84	1.47e-100	23.25
PAS_chr1-1_0076	2.76e-88	1.33e-68	28.8
PAS_chr1-1_0078	2.34e-35	5.06e-33	7.61538
PAS_chr1-1_0080	5.84e-51	6.66e-33	20.8125
PAS_chr1-1_0081	3.51e-155	1.7e-107	30.24
PAS_chr1-1_0471	2.02e-59	1.14e-54	32.1019
PAS_chr1-1_0083	2.66e-44	1.47e-46	25.92
PAS_chr1-1_0084	8e-36	2.21e-20	17.28
PAS_chr1-1_0086	1.15e-39	3.4e-47	18.9474
PAS_chr1-1_0091	8.64e-78	2.34e-23	33.1327
PAS_chr1-1_0096	2.27e-174	1.88e-49	44
PAS_chr1-1_0097	1.24e-13	1.09e-14	33.0811
PAS_chr1-1_0102	1.13e-35	2.34e-31	30.9677
PAS_chr1-1_0105	1.38e-171	2.64e-136	34.5306
PAS_chr1-1_0107	0	0	10.7234
PAS_chr1-1_0111	0	5.82e-163	27.3982
PAS_chr1-1_0112	5.96e-51	1.42e-16	23.858
PAS_chr1-1_0117	0	0	44.0727
PAS_chr1-1_0119	8.31e-152	1.76e-87	22.5
PAS_chr1-1_0120	0	2.02e-145	21.3861
PAS_chr1-1_0475	0	0	7.38462
PAS_chr1-1_0123	0	0	10.3529
PAS_chr1-1_0477	1.08e-06	2.24e-08	35.3684
PAS_chr1-1_0130	0	8.19e-150	39.375
PAS_chr1-1_0131	2.53e-25	1.37e-20	43.7468
PAS_chr1-1_0132	2.32e-102	1.66e-99	32.7273
PAS_chr1-1_0138	2.48e-22	3.83e-09	7.52239
PAS_chr1-1_0143	0	3.32e-168	19.6364
PAS_chr1-1_0145	0	1.19e-76	18.5263
PAS_chr1-1_0146	3.47e-35	1.38e-08	27.4909
PAS_chr1-1_0147	0	4.85e-114	28
PAS_chr1-1_0150	8.35e-136	1.26e-131	2.18182
PAS_chr1-1_0151	2.81e-25	3.7e-22	18.4186
PAS_chr1-1_0153	7.96e-153	1.89e-146	19.3433
PAS_chr1-1_0155	4.65e-65	1.23e-34	30.8571
PAS_chr1-1_0157	1.51e-35	6.22e-25	31.3043
PAS_chr1-1_0158	6e-106	1.78e-53	39
PAS_chr1-1_0161	9.95e-75	6.85e-13	14.7789
PAS_chr1-1_0163	1.6e-87	3e-104	4.32
PAS_chr1-1_0164	1.11e-83	3.2e-71	28
PAS_chr1-1_0165	1.72e-10	2.15e-18	24
PAS_chr1-1_0169	1.56e-93	3.07e-57	15.1579
PAS_chr1-1_0174	5.88e-111	2.44e-116	22.9693
PAS_chr1-1_0178	6.49e-13	2.28e-15	27.6923
PAS_chr1-1_0182	1.57e-92	2.67e-42	31.6098
PAS_chr1-1_0480	2.25e-33	6.7e-33	43.3636
PAS_chr1-1_0184	0	9.11e-180	10.1818
PAS_chr1-1_0189	1.71e-104	5.43e-81	0
PAS_chr1-1_0191	6.01e-67	9.22e-49	6.26087
PAS_chr1-1_0197	0	6.88e-103	40.6452
PAS_chr1-1_0200	2.18e-104	8.72e-129	32.4
PAS_chr1-1_0201	1.23e-92	5.05e-44	40.9412
PAS_chr1-1_0483	1.01e-38	1.09e-24	22.1786
PAS_chr1-1_0202	1.29e-22	8.02e-117	30.7059
PAS_chr1-1_0203	0	6.18e-160	17.5385
PAS_chr1-1_0205	3.33e-10	6.56e-13	23.1429
PAS_chr1-1_0207	0	3.96e-137	20.4632
PAS_chr1-1_0484	3.14e-64	1.32e-55	4.5
PAS_chr1-1_0211	0	0	23.7586
PAS_chr1-1_0212	1.35e-35	2.24e-22	4.17391
PAS_chr1-1_0217	8.78e-17	6.8e-16	22.5
PAS_chr1-1_0219	1.4e-147	1.63e-128	0
PAS_chr1-1_0220	0	0	26.083
PAS_chr1-1_0224	9.72e-131	6.22e-91	26.1818
PAS_chr1-1_0226	0	1.37e-131	30.8571
PAS_chr1-1_0230	7.98e-67	1.36e-59	39
PAS_chr1-1_0231	5.05e-92	9.42e-31	27.3103
PAS_chr1-1_0233	0	0	8.54237
PAS_chr1-1_0235	1.96e-22	6.56e-10	10.5
PAS_chr1-1_0236	7.91e-94	2.41e-76	7.2
PAS_chr1-1_0238	0	0	23.6962
PAS_chr1-1_0239	1.38e-37	7.13e-35	30.24
PAS_chr1-1_0486	2.59e-34	1.75e-22	32
PAS_chr1-1_0243	1.43e-44	2.75e-31	0
PAS_chr1-1_0248	4.03e-57	1.56e-11	12
PAS_chr1-1_0253	0	0	31.7288
PAS_chr1-1_0263	1.51e-122	7.48e-112	17.2394
PAS_chr1-1_0266	0	0	31.4182
PAS_chr1-1_0267	2.64e-81	1.49e-77	25.2
PAS_chr1-1_0268	2.05e-06	5.7e-06	11.0769
PAS_chr1-1_0269	0	0	22.3373
PAS_chr1-1_0271	3.26e-43	9.59e-16	14
PAS_chr1-1_0274	1.54e-44	5.89e-38	3.78947
PAS_chr1-1_0275	6.29e-62	4.4e-19	10.6667
PAS_chr1-1_0276	7.65e-22	9.41e-09	40.2353
PAS_chr1-1_0277	9.55e-145	1.69e-66	25.2973
PAS_chr1-1_0279	1.79e-68	1e-35	28.6364
PAS_chr1-1_0490	3.29e-136	5.55e-87	48.4615
PAS_chr1-1_0280	4.77e-170	1.44e-117	17.1818
PAS_chr1-1_0283	4.65e-46	1.47e-42	48
PAS_chr1-1_0284	1.81e-163	2.39e-79	26.3415
PAS_chr1-1_0285	3.03e-112	4.24e-62	32.7273
PAS_chr1-1_0286	2.85e-177	3.26e-98	33.4488
PAS_chr1-1_0287	2.52e-165	8.95e-178	26.88
PAS_chr1-1_0290	3.22e-34	2.03e-28	36
PAS_chr1-1_0295	2.64e-78	2.68e-46	25.3333
PAS_chr1-1_0297	7.05e-56	6.41e-19	21.9512
PAS_chr1-1_0298	5.42e-22	4.76e-14	26.6966
PAS_chr1-1_0300	0	3.85e-76	18.4463
PAS_chr1-1_0303	0	4.3e-128	20.9032
PAS_chr1-1_0305	1.36e-63	3.66e-51	21.6
PAS_chr1-1_0307	0	5.76e-180	8.4
PAS_chr1-1_0310	6.72e-26	2.9e-20	22.9091
PAS_chr1-1_0313	0	0	27.3803
PAS_chr1-1_0315	7.83e-21	2.13e-10	9
PAS_chr1-1_0322	2.15e-44	6.05e-26	9.6
PAS_chr1-1_0327	0	8.99e-52	29.0769
PAS_chr1-1_0329	4.58e-21	5.15e-10	10.5734
PAS_chr1-1_0330	2.99e-35	5.41e-20	21.6
PAS_chr1-1_0332	2.15e-15	6.87e-23	37.3585
PAS_chr1-1_0337	2.47e-45	4e-40	3.27273
PAS_chr1-1_0338	4.42e-33	1.26e-08	28.8
PAS_chr1-1_0339	6.23e-47	7.21e-27	42.1714
PAS_chr1-1_0498	4.87e-29	4.04e-33	37.5
PAS_chr1-1_0340	1.04e-177	1.03e-86	13.9765
PAS_chr1-1_0341	0	2.59e-107	38.5714
PAS_chr1-1_0350	5.97e-44	6.39e-29	18.9474
PAS_chr1-1_0351	6.3e-14	1.4e-16	37.7705
PAS_chr1-1_0353	3.91e-127	1.03e-25	22.7368
PAS_chr1-1_0354	3.14e-88	3.3e-96	34.6988
PAS_chr1-1_0357	1.86e-103	4.22e-28	11.7551
PAS_chr1-1_0358	2.85e-149	2.09e-105	3.72414
PAS_chr1-1_0360	2.25e-114	1.13e-69	14
PAS_chr1-1_0361	9.84e-83	4.31e-35	32.7805
PAS_chr1-1_0363	2.49e-153	5.14e-137	27.4639
PAS_chr1-1_0364	1.39e-115	8.37e-67	6.54545
PAS_chr1-1_0365	7.48e-109	6.12e-85	25.2973
PAS_chr1-1_0366	1.8e-25	1.86e-48	28.4651
PAS_chr1-1_0369	6.29e-46	8.21e-16	28.8
PAS_chr1-1_0372	8.39e-44	9.01e-36	24.6316
PAS_chr1-1_0373	4.01e-160	7.47e-108	8.76522
PAS_chr1-1_0374	1.2e-141	1.94e-88	31.7647
PAS_chr1-1_0377	3.82e-60	8.79e-35	35.52
PAS_chr1-1_0378	2.63e-38	2.96e-14	39.4286
PAS_chr1-1_0379	9.6e-46	1.41e-14	43.2
PAS_chr1-1_0382	3.94e-94	4.19e-76	3.13043
PAS_chr1-1_0386	7.07e-21	1.47e-31	29.1892
PAS_chr1-1_0389	0	0	5.71429
PAS_chr1-1_0393	0	0	7.33758
PAS_chr1-1_0394	6.93e-42	6.38e-27	38.0225
PAS_chr1-1_0395	1.94e-76	5.58e-105	25.8113
PAS_chr1-1_0398	0	0	24.9114
PAS_chr1-1_0401	2.36e-47	6.28e-38	33.8824
PAS_chr1-1_0404	1.2e-21	1.22e-18	20.8421
PAS_chr1-1_0405	4.39e-42	1.28e-07	16
PAS_chr1-1_0408	1.3e-28	8.43e-73	46.2222
PAS_chr1-1_0409	0	1.59e-162	17.28
PAS_chr1-1_0417	4.77e-53	1.25e-33	25.2
PAS_chr1-1_0418	1.3e-50	2.39e-31	25.7143
PAS_chr1-1_0421	1.91e-85	3.44e-30	7.71429
PAS_chr1-1_0427	9.12e-38	2.62e-29	40.3902
PAS_chr1-1_0428	0	0	27.9771
PAS_chr1-1_0430	0	0	0.818182
PAS_chr1-1_0435	8.84e-111	2.98e-101	26.1099
PAS_chr1-1_0437	6.7e-87	8.52e-67	26.7907
PAS_chr1-1_0438	2.68e-27	1.76e-23	14.4
PAS_chr1-1_0439	3.51e-114	6.74e-101	2.48276
PAS_chr1-1_0444	0	1.04e-143	29.5385
PAS_chr1-1_0447	0	3.77e-147	7.5
PAS_chr1-1_0448	6.25e-98	2.8e-80	29.6471
PAS_chr1-1_0449	3.12e-97	6.94e-81	24.8276
PAS_chr1-1_0450	1.57e-57	1.87e-11	32.8696
PAS_chr1-1_0453	3.65e-59	3.79e-46	35.493
PAS_chr1-1_0454	1.57e-70	1.08e-34	20.8421
PAS_chr1-4_0005	7.42e-23	4.97e-29	20.8421
PAS_chr1-4_0006	9.25e-18	8.42e-44	19.1489
PAS_chr1-4_0007	0	0	10.2857
PAS_chr1-4_0008	2.7e-89	4.06e-85	21.8734
PAS_chr1-4_0010	0	5e-175	10.6435
PAS_chr1-4_0013	0	2.45e-168	26.7692
PAS_chr1-4_0017	1.82e-158	1.38e-78	33.283
PAS_chr1-4_0018	6.13e-31	2.15e-13	12
PAS_chr1-4_0019	8.96e-132	3.52e-113	4.74725
PAS_chr1-4_0023	8.91e-59	2.99e-53	13.2632
PAS_chr1-4_0030	2.71e-150	2.54e-119	23.7447
PAS_chr1-4_0040	5.84e-158	1.33e-105	3.72414
PAS_chr1-4_0041	0	8.37e-126	24.2609
PAS_chr1-4_0043	3.65e-34	2.23e-48	31.2
PAS_chr1-4_0045	2.25e-31	2.4e-46	20.7692
PAS_chr1-4_0048	1.03e-58	2.93e-09	13.5
PAS_chr1-4_0049	1.7e-149	5.46e-113	1.35849
PAS_chr1-4_0050	8.75e-123	8.36e-89	15.6522
PAS_chr1-4_0052	1.19e-88	6.08e-38	30.4
PAS_chr1-4_0053	1.59e-139	1.71e-109	30.5085
PAS_chr1-4_0054	1.01e-38	7.78e-28	24
PAS_chr1-4_0058	0	0	26.4615
PAS_chr1-4_0063	3.76e-140	7.63e-131	6.31579
PAS_chr1-4_0064	4.66e-127	6.28e-41	35.1818
PAS_chr1-4_0066	0	1.7e-69	24.84
PAS_chr1-4_0067	7.89e-55	4.44e-20	27.0968
PAS_chr1-4_0071	2.23e-100	1.39e-62	36
PAS_chr1-4_0072	1.86e-104	1.15e-87	24
PAS_chr1-4_0078	0	1.45e-26	24.2017
PAS_chr1-4_0079	2.1e-82	3.83e-58	35.027
PAS_chr1-4_0080	0	7.32e-18	25.6634
PAS_chr1-4_0082	1.07e-115	2.98e-70	42.8108
PAS_chr1-4_0084	1.1e-15	5.75e-15	39
PAS_chr1-4_0087	0	8.72e-168	20.4324
PAS_chr1-4_0089	7.47e-16	2.97e-17	25.1507
PAS_chr1-4_0090	0	6.51e-148	32.7273
PAS_chr1-4_0093	4.61e-118	4.52e-114	7.24528
PAS_chr1-4_0655	1.14e-69	7.25e-43	37.8947
PAS_chr1-4_0100	7.71e-42	9.19e-36	16.1053
PAS_chr1-4_0101	0	0	21.6986
PAS_chr1-4_0104	1.04e-131	1.39e-81	4.29851
PAS_chr1-4_0106	3.08e-132	3.79e-62	24.3529
PAS_chr1-4_0109	8.15e-62	1.77e-56	48.6
PAS_chr1-4_0110	5.77e-16	7.35e-18	33.6
PAS_chr1-4_0112	2.63e-51	6.06e-57	23.5248
PAS_chr1-4_0113	1.33e-82	2.75e-58	26.0426
PAS_chr1-4_0115	2.55e-116	2.31e-83	30.1395
PAS_chr1-4_0120	1.24e-21	4.94e-17	13.8462
PAS_chr1-4_0123	1.89e-96	2.07e-74	28.987
PAS_chr1-4_0124	1.78e-138	5.65e-68	10.4096
PAS_chr1-4_0126	3.61e-69	4.39e-34	21.8182
PAS_chr1-4_0133	0	2.69e-110	25.7727
PAS_chr1-4_0137	4.03e-53	6.15e-23	8
PAS_chr1-4_0139	4.8e-27	2.53e-86	38.5714
PAS_chr1-4_0141	2.29e-91	4.69e-70	18
PAS_chr1-4_0143	1.13e-136	7.94e-111	37.0286
PAS_chr1-4_0144	1.5e-83	4.39e-58	22.1538
PAS_chr1-4_0656	0	2.53e-53	20.7273
PAS_chr1-4_0151	8.14e-67	5.79e-50	21.1765
PAS_chr1-4_0152	1.83e-75	1.56e-103	10.56
PAS_chr1-4_0153	0	0	3.47826
PAS_chr1-4_0154	0	0	28.8
PAS_chr1-4_0159	5.44e-18	3.63e-28	26.6667
PAS_chr1-4_0160	0	5.07e-169	Null
PAS_chr1-4_0161	3.02e-17	9.5e-13	18
PAS_chr1-4_0695	4.25e-49	1.61e-07	27.2195
PAS_chr1-4_0657	3.32e-64	4.66e-69	6.96774
PAS_chr1-4_0658	1.79e-26	7.11e-21	5.80645
PAS_chr1-4_0167	2.8e-20	1.2e-07	45
PAS_chr1-4_0172	3.17e-46	4.48e-13	9.67164
PAS_chr1-4_0173	1.77e-101	2.5e-101	24.3
PAS_chr1-4_0659	2.28e-34	2.04e-11	59.4783
PAS_chr1-4_0660	0	3e-37	20.7458
PAS_chr1-4_0175	2.05e-54	3.71e-27	18.4463
PAS_chr1-4_0179	2.93e-18	2.11e-27	48.3429
PAS_chr1-4_0184	2.76e-163	2.13e-36	32.1951
PAS_chr1-4_0188	1.07e-49	5.71e-136	29.3878
PAS_chr1-4_0190	6.96e-40	7.07e-13	29.25
PAS_chr1-4_0191	2.14e-156	7.93e-100	1.61194
PAS_chr1-4_0193	7.95e-28	6.34e-12	13.5
PAS_chr1-4_0194	0	4.24e-157	32.8889
PAS_chr1-4_0195	2.41e-160	8.43e-67	30.4615
PAS_chr1-4_0196	1.06e-84	5.56e-43	29.25
PAS_chr1-4_0198	4.34e-88	2.5e-57	10.2857
PAS_chr1-4_0201	9.86e-80	2.88e-16	17.3793
PAS_chr1-4_0207	3.74e-63	1.33e-46	7.57895
PAS_chr1-4_0208	1.61e-35	4.12e-07	19.3846
PAS_chr1-4_0209	9.86e-133	9.19e-26	6.26087
PAS_chr1-4_0212	7.77e-180	3.99e-139	6
PAS_chr1-4_0215	1.42e-48	2.73e-70	5.64706
PAS_chr1-4_0217	2.49e-58	5.04e-28	32.8421
PAS_chr1-4_0218	0	2.56e-159	19.2
PAS_chr1-4_0219	5.36e-128	5.36e-67	25.4634
PAS_chr1-4_0220	1.83e-159	8.35e-89	5.6
PAS_chr1-4_0222	3.53e-29	1.41e-43	11.0769
PAS_chr1-4_0223	1.37e-90	1.71e-87	22.9565
PAS_chr1-4_0225	9.58e-65	6.62e-33	13.8462
PAS_chr1-4_0226	3.71e-34	3.54e-23	39.4839
PAS_chr1-4_0227	4.39e-23	6.14e-09	37.44
PAS_chr1-4_0230	0	0	33.283
PAS_chr1-4_0232	8.45e-104	1.79e-91	27.8069
PAS_chr1-4_0234	9.15e-149	1.63e-120	13.5849
PAS_chr1-4_0235	2e-39	1.27e-34	0
PAS_chr1-4_0236	1.01e-65	1.55e-47	17.4857
PAS_chr1-4_0239	1.54e-46	6.97e-35	16.6154
PAS_chr1-4_0241	7.87e-63	2.14e-22	28
PAS_chr1-4_0242	0	4.51e-132	22.9565
PAS_chr1-4_0246	0	4.21e-139	14.4
PAS_chr1-4_0247	2.24e-116	2e-97	12
PAS_chr1-4_0251	5.01e-87	2.12e-64	32.9492
PAS_chr1-4_0253	0	0	16.875
PAS_chr1-4_0254	2.14e-70	4.49e-44	31.5
PAS_chr1-4_0255	0	1.89e-09	24.5275
PAS_chr1-4_0263	1.23e-07	9.52e-47	31.1538
PAS_chr1-4_0265	1.5e-102	1.38e-67	9.6
PAS_chr1-4_0268	3.18e-51	1.01e-31	9.11392
PAS_chr1-4_0271	1.9e-149	3.33e-109	12.4444
PAS_chr1-4_0273	9.8e-152	7.69e-96	6.66667
PAS_chr1-4_0277	4.65e-74	5.2e-32	7.30435
PAS_chr1-4_0278	0	9.64e-103	40.3636
PAS_chr1-4_0279	0	0	24.3609
PAS_chr1-4_0280	4.47e-146	1.07e-131	24.6857
PAS_chr1-4_0698	8.1e-41	2.17e-17	14.25
PAS_chr1-4_0284	3.61e-45	2.14e-72	9.6
PAS_chr1-4_0286	1.65e-39	1.46e-33	13.4237
PAS_chr1-4_0287	2.1e-174	7.25e-129	17.6842
PAS_chr1-4_0290	3.72e-08	2.16e-19	32.1702
PAS_chr1-4_0296	8.75e-31	1.34e-09	12.9231
PAS_chr1-4_0297	1.82e-30	5.71e-10	18
PAS_chr1-4_0668	6.69e-06	0	44.5091
PAS_chr1-4_0298	2.46e-14	2.53e-08	29.7391
PAS_chr1-4_0299	7.71e-173	1.34e-137	21.9661
PAS_chr1-4_0302	4.11e-135	6.53e-75	30
PAS_chr1-4_0669	1.23e-32	4.03e-30	51.75
PAS_chr1-4_0305	1.24e-143	1.06e-127	21.8182
PAS_chr1-4_0306	3.44e-06	9.38e-10	24
PAS_chr1-4_0308	6.58e-63	1.17e-37	19.7802
PAS_chr1-4_0310	8.76e-178	1.17e-149	27.75
PAS_chr1-4_0312	3.19e-25	5.69e-11	26.1818
PAS_chr1-4_0313	1.93e-33	6.41e-19	6
PAS_chr1-4_0315	4.99e-90	1.05e-91	24.4528
PAS_chr1-4_0316	0	1.56e-118	18.7826
PAS_chr1-4_0322	6.81e-24	3.61e-10	22.7848
PAS_chr1-4_0325	0	0	4.06452
PAS_chr1-4_0328	5.58e-140	4.14e-64	19.8
PAS_chr1-4_0335	1.27e-23	4.91e-06	29.6471
PAS_chr1-4_0338	0	1.34e-92	31.7288
PAS_chr1-4_0672	1.15e-14	5.24e-20	24
PAS_chr1-4_0340	2.55e-51	2.15e-58	27
PAS_chr1-4_0341	9.44e-102	2.08e-85	24
PAS_chr1-4_0350	4.39e-25	8.62e-14	28.8
PAS_chr1-4_0351	1.38e-53	6.2e-45	4.11429
PAS_chr1-4_0353	3.58e-77	1.15e-52	4.8
PAS_chr1-4_0354	2.36e-155	6.28e-85	30.7059
PAS_chr1-4_0357	0	7.72e-150	25.1429
PAS_chr1-4_0359	4.82e-54	1.15e-37	3.78947
PAS_chr1-4_0362	5.18e-152	7.84e-107	20.5714
PAS_chr1-4_0364	2.92e-21	1.52e-21	32.8235
PAS_chr1-4_0365	7.21e-143	2.2e-107	22.2857
PAS_chr1-4_0366	5.27e-90	1.6e-88	43.2
PAS_chr1-4_0367	6.59e-142	1.38e-105	12.2034
PAS_chr1-4_0368	2.04e-133	2.77e-146	32.9143
PAS_chr1-4_0369	1.6e-07	1.58e-22	52.3636
PAS_chr1-4_0674	2.26e-33	2.19e-31	6.54545
PAS_chr1-4_0372	7.98e-30	3.33e-37	44.5714
PAS_chr1-4_0375	8.84e-169	8.26e-167	23.5102
PAS_chr1-4_0376	0	2.73e-169	28.2273
PAS_chr1-4_0377	4.94e-12	1.55e-07	23.04
PAS_chr1-4_0384	8.01e-143	1.78e-114	1.8
PAS_chr1-4_0700	0	2.35e-158	18.2278
PAS_chr1-4_0389	1.64e-32	1.94e-09	28.2667
PAS_chr1-4_0390	5.38e-115	2.01e-58	17.1429
PAS_chr1-4_0391	6.69e-35	5.24e-47	29.9221
PAS_chr1-4_0392	1.53e-59	5.92e-44	19.8621
PAS_chr1-4_0393	5.36e-142	1.11e-135	32
PAS_chr1-4_0394	0	1.23e-160	25.1429
PAS_chr1-4_0395	4.85e-17	6.24e-47	5.64706
PAS_chr1-4_0399	1.2e-46	6e-47	48.96
PAS_chr1-4_0401	2.47e-42	8.15e-38	21.888
PAS_chr1-4_0405	7.74e-30	7.92e-16	5.14286
PAS_chr1-4_0406	8.26e-49	7.1e-35	28.4651
PAS_chr1-4_0407	3.32e-33	9e-36	9.6
PAS_chr1-4_0408	1.39e-73	1.5e-38	23.1864
PAS_chr1-4_0412	8.6e-34	1.13e-21	19.6364
PAS_chr1-4_0415	3.57e-19	7.31e-08	33.2308
PAS_chr1-4_0418	1.69e-168	2.01e-28	5.53846
PAS_chr1-4_0420	4.96e-75	7.67e-76	21.2727
PAS_chr1-4_0421	0	0	0
PAS_chr1-4_0422	5.29e-113	2.88e-98	1.8
PAS_chr1-4_0680	4.75e-73	2.04e-64	3.42857
PAS_chr1-4_0424	4.33e-21	1.84e-26	23.1608
PAS_chr1-4_0426	1.26e-118	2.43e-83	17.561
PAS_chr1-4_0428	2.29e-39	2.89e-21	30.1395
PAS_chr1-4_0430	7.21e-128	1.33e-131	14.9434
PAS_chr1-4_0431	8.67e-125	9.81e-136	31.9175
PAS_chr1-4_0433	1.27e-110	1.08e-49	25.3521
PAS_chr1-4_0435	1.25e-121	6.86e-38	26.6087
PAS_chr1-4_0436	2.62e-19	3.16e-15	22.3448
PAS_chr1-4_0439	1.81e-95	2.2e-62	27.5294
PAS_chr1-4_0440	2.84e-23	6.01e-33	31.3043
PAS_chr1-4_0442	3.47e-35	4.38e-38	22.3043
PAS_chr1-4_0447	1.03e-17	8.82e-19	18
PAS_chr1-4_0450	1.89e-147	1.49e-116	0
PAS_chr1-4_0451	4.9e-90	2.89e-76	16.1194
PAS_chr1-4_0456	0	5.29e-171	11.4847
PAS_chr1-4_0457	1.02e-115	1.01e-69	24
PAS_chr1-4_0460	1.46e-19	9.15e-10	29.3333
PAS_chr1-4_0465	8.7e-125	9.3e-90	8.72727
PAS_chr1-4_0468	0	6.75e-118	35.5443
PAS_chr1-4_0471	1.66e-132	1.16e-99	3.13043
PAS_chr1-4_0472	3.12e-98	1.09e-09	34.9714
PAS_chr1-4_0473	2.12e-106	1.31e-53	30.1935
PAS_chr1-4_0475	1.17e-86	1.58e-46	22.9091
PAS_chr1-4_0683	7.86e-158	1.25e-131	32.7273
PAS_chr1-4_0478	3.44e-59	4.79e-40	32
PAS_chr1-4_0479	0	8.76e-160	46.4
PAS_chr1-4_0487	1.57e-41	3.12e-47	12
PAS_chr1-4_0489	1.42e-174	2.83e-73	13.3953
PAS_chr1-4_0490	2.63e-23	2.25e-24	16
PAS_chr1-4_0493	1.32e-82	1.13e-62	6.96774
PAS_chr1-4_0496	3.46e-147	3.19e-107	9.11392
PAS_chr1-4_0497	0	6.28e-161	20.1818
PAS_chr1-4_0498	8.84e-103	6.24e-28	23.6066
PAS_chr1-4_0500	2.54e-14	1.19e-23	34.2857
PAS_chr1-4_0501	4.85e-68	4.34e-20	29.3878
PAS_chr1-4_0503	2.06e-102	1.73e-145	12.375
PAS_chr1-4_0504	4.38e-33	1.38e-25	18
PAS_chr1-4_0507	6.93e-88	7.56e-43	21.8182
PAS_chr1-4_0508	0	0	20.7194
PAS_chr1-4_0511	0	0	18.9939
PAS_chr1-4_0513	0	0	16.8358
PAS_chr1-4_0519	1.05e-71	1.67e-24	11.1549
PAS_chr1-4_0520	7.87e-22	0	33.12
PAS_chr1-4_0521	2.98e-68	1.1e-09	28.6154
PAS_chr1-4_0522	1.16e-74	3.01e-43	25
PAS_chr1-4_0524	3.9e-146	9.68e-128	30.375
PAS_chr1-4_0526	4.01e-31	5.37e-30	14
PAS_chr1-4_0530	1.94e-63	4.2e-07	10.7027
PAS_chr1-4_0532	1.45e-111	2.16e-96	15.8644
PAS_chr1-4_0536	2.69e-23	2.16e-25	24
PAS_chr1-4_0537	3.62e-73	3.88e-73	24
PAS_chr1-4_0545	7.24e-121	1.91e-81	29.0323
PAS_chr1-4_0547	1.82e-17	3.28e-18	36
PAS_chr1-4_0548	8.9e-124	2.68e-103	27
PAS_chr1-4_0549	0	5.65e-108	28.6211
PAS_chr1-4_0551	0	0	2.38674
PAS_chr1-4_0552	6.28e-90	1.85e-98	28.987
PAS_chr1-4_0555	2.34e-24	8.26e-11	32.2105
PAS_chr1-4_0561	0	1.21e-129	30.1091
PAS_chr1-4_0562	0	0	32.9393
PAS_chr1-4_0563	8.56e-140	2.79e-93	29.8537
PAS_chr1-4_0566	5.64e-40	3.66e-32	29.7143
PAS_chr1-4_0569	2.57e-163	1.9e-114	37.3333
PAS_chr1-4_0570	0	1.65e-139	40.2078
PAS_chr1-4_0572	1.65e-77	2.03e-32	16.9412
PAS_chr1-4_0573	6.84e-109	1.44e-57	28.4444
PAS_chr1-4_0577	1.06e-102	7.67e-35	8.30769
PAS_chr1-4_0579	1.2e-103	3.4e-16	37.125
PAS_chr1-4_0585	6.05e-104	8.16e-74	32.5479
PAS_chr1-4_0692	0	1.24e-144	1.02857
PAS_chr1-4_0593	0	2.04e-166	2.11765
PAS_chr1-4_0594	1.21e-124	2.92e-77	4.55696
PAS_chr1-4_0595	9.44e-111	2.35e-37	18.5263
PAS_chr1-4_0596	8.66e-36	4.43e-25	8.64
PAS_chr1-4_0597	4.88e-88	1.55e-54	25.6
PAS_chr1-4_0601	0	5.26e-110	29.8723
PAS_chr1-4_0606	5.69e-106	2.05e-12	18.0766
PAS_chr1-4_0607	4.07e-97	3.87e-92	16.4211
PAS_chr1-4_0608	1.2e-179	6.59e-124	28.8
PAS_chr1-4_0613	0	2.84e-65	30.9767
PAS_chr1-4_0615	1.06e-170	4.48e-70	2.32258
PAS_chr1-4_0618	8.66e-166	2.62e-132	29.1892
PAS_chr1-4_0619	0	0	23.5752
PAS_chr1-4_0620	1.32e-43	1.61e-24	7.68
PAS_chr1-4_0621	1.51e-126	2.18e-37	24
PAS_chr1-4_0624	4.14e-09	6.36e-07	26.7429
PAS_chr1-4_0627	2.21e-58	3.57e-14	21.1304
PAS_chr1-4_0629	2.98e-97	6.42e-61	20.7273
PAS_chr1-4_0630	5e-94	2.58e-58	29.7931
PAS_chr1-4_0632	0	0	21.4839
PAS_chr1-4_0633	1.78e-165	6.85e-160	15
PAS_chr1-4_0634	0	0	27.7647
PAS_chr1-4_0637	1e-72	8.86e-76	31.5
PAS_chr1-4_0639	9.84e-23	8.76e-06	19.0588
PAS_chr1-4_0641	1.03e-136	9.66e-132	18
PAS_chr1-4_0644	0	0	4.66667
PAS_chr1-4_0646	3.29e-176	8.35e-121	21.913
PAS_chr1-4_0649	0	0	4
PAS_chr1-4_0651	3.52e-39	6.55e-43	19.0588
PAS_c121_0006	9.26e-37	3.88e-29	30
PAS_c121_0007	1.73e-78	2.64e-67	20.9032
PAS_c121_0008	1.12e-46	4.94e-13	6.85714
PAS_c121_0009	0	0	29.9562
PAS_c121_0010	1.31e-28	2.48e-23	26.7097
PAS_c121_0011	4.99e-28	8.43e-32	2.88
PAS_c121_0012	1.59e-45	6.78e-48	24.6857
PAS_c121_0015	1.22e-126	9.92e-12	19.4595
PAS_FragB_0007	5.3e-16	2.86e-14	11.0769
PAS_FragB_0010	1.41e-21	3.87e-18	19.6364
PAS_FragB_0014	1.84e-164	1.12e-99	21.1765
PAS_FragB_0019	0	4.83e-130	26.1818
PAS_FragB_0020	8.26e-122	5.11e-46	25.6744
PAS_FragB_0073	1.72e-81	1.13e-70	21.1034
PAS_FragB_0022	3.14e-09	3.75e-13	13.2632
PAS_FragB_0023	1.76e-27	3.91e-122	6.81081
PAS_FragB_0024	5.83e-100	1.74e-14	18.72
PAS_FragB_0027	3.23e-169	1.71e-125	8.22857
PAS_FragB_0029	1.13e-45	1.4e-41	16.9412
PAS_FragB_0033	7.83e-28	4.04e-08	33.6
PAS_FragB_0034	1.39e-65	4.43e-21	15.4286
PAS_FragB_0036	1.55e-38	2.06e-28	0
PAS_FragB_0038	1.4e-124	8.97e-50	22.8119
PAS_FragB_0075	1.78e-43	7.44e-13	22.8649
PAS_FragB_0039	0	6.56e-134	34
PAS_FragB_0076	3.66e-11	3.59e-07	33.8824
PAS_FragB_0041	1.17e-39	4.97e-18	45
PAS_FragB_0044	6.1e-61	3.92e-24	3.89189
PAS_FragB_0046	1.71e-62	2.44e-17	31.1351
PAS_FragB_0049	8.72e-82	2.35e-82	9.23077
PAS_FragB_0050	1.08e-124	5.18e-120	36.8571
PAS_FragB_0052	0	0	5.53846
PAS_FragB_0053	0	0	15.8961
PAS_FragB_0054	6.02e-79	9.65e-70	28.8
PAS_FragB_0055	5.95e-20	2.5e-17	27
PAS_FragB_0056	0	1.66e-171	23.4696
PAS_FragB_0057	1.39e-65	1.79e-14	4.34899
PAS_FragB_0059	1.12e-46	3.12e-11	30.8571
PAS_FragB_0064	2.35e-34	9.13e-29	35.1628
PAS_FragB_0077	5.58e-48	8.28e-24	60.6316
PAS_FragB_0065	0	1.38e-36	27.0439
PAS_chr2-1_0006	7.16e-40	4.05e-41	41.8378
PAS_chr2-1_0008	5.73e-43	3.08e-49	45
PAS_chr2-1_0012	6.59e-51	5.26e-58	24.9796
PAS_chr2-1_0016	1.23e-54	1.92e-08	41.1429
PAS_chr2-1_0017	8.19e-20	1.78e-14	29
PAS_chr2-1_0021	4.36e-58	4.02e-30	40.8358
PAS_chr2-1_0022	4.59e-107	1e-87	4.23529
PAS_chr2-1_0023	9.02e-66	1.64e-58	12.7059
PAS_chr2-1_0806	7.67e-99	9.54e-55	32.2105
PAS_chr2-1_0027	5.03e-35	1.22e-14	38.7692
PAS_chr2-1_0028	2.55e-81	8.52e-44	27
PAS_chr2-1_0029	2.19e-140	4.94e-07	26.2326
PAS_chr2-1_0030	0	7.26e-152	20.4179
PAS_chr2-1_0031	5.31e-32	1.03e-14	21.8182
PAS_chr2-1_0032	1.31e-25	6.38e-28	31.5
PAS_chr2-1_0033	7.41e-149	9.52e-46	20.2105
PAS_chr2-1_0034	8.25e-11	2.94e-06	38.5714
PAS_chr2-1_0036	2.4e-17	2.45e-10	24
PAS_chr2-1_0037	8.14e-93	2.86e-12	24
PAS_chr2-1_0038	5.71e-36	2.21e-20	33
PAS_chr2-1_0040	8.87e-110	8.72e-73	23.4217
PAS_chr2-1_0041	2.87e-07	2.31e-09	20.7458
PAS_chr2-1_0047	9.94e-56	2.82e-12	21.6
PAS_chr2-1_0048	8.7e-93	9.53e-11	21.312
PAS_chr2-1_0049	0	1.08e-88	25.6552
PAS_chr2-1_0807	0	0	27.2727
PAS_chr2-1_0050	2.2e-127	0	24.5687
PAS_chr2-1_0054	1.21e-90	1.51e-75	26.8916
PAS_chr2-1_0055	0	0	32.7273
PAS_chr2-1_0057	0	0	23.7037
PAS_chr2-1_0058	1.16e-87	7.39e-73	24.9231
PAS_chr2-1_0061	3.52e-27	1.78e-10	19.5556
PAS_chr2-1_0062	9.21e-137	1.14e-29	38.7692
PAS_chr2-1_0065	0	1.17e-11	8.20725
PAS_chr2-1_0066	1.71e-161	1.29e-52	27.3191
PAS_chr2-1_0067	6.49e-108	3.67e-45	20.0656
PAS_chr2-1_0068	1.01e-94	2.2e-55	20.6667
PAS_chr2-1_0071	5.26e-119	2.01e-115	21.375
PAS_chr2-1_0074	1.04e-115	2.2e-94	11.25
PAS_chr2-1_0078	8.64e-50	3.73e-18	30.1714
PAS_chr2-1_0080	1.92e-112	1.39e-79	26.1099
PAS_chr2-1_0084	3.54e-26	1.84e-15	22.1538
PAS_chr2-1_0086	7.84e-68	1.54e-48	0
PAS_chr2-1_0089	0	0	2.52632
PAS_chr2-1_0090	0	3.41e-144	19.0843
PAS_chr2-1_0094	0	0	24.7947
PAS_chr2-1_0095	0	0	27.5183
PAS_chr2-1_0100	5.98e-27	3.57e-11	18.5143
PAS_chr2-1_0101	9.07e-71	1.88e-45	32.1429
PAS_chr2-1_0103	2.53e-67	7.82e-47	31.7647
PAS_chr2-1_0104	5.77e-10	5.97e-13	30.1935
PAS_chr2-1_0809	6.55e-150	7.34e-142	2.57143
PAS_chr2-1_0105	5.11e-159	1.21e-48	17.5385
PAS_chr2-1_0106	1.39e-56	3.44e-41	28.8
PAS_chr2-1_0107	3.33e-177	1.03e-159	31.4182
PAS_chr2-1_0110	0	6.18e-116	30.2609
PAS_chr2-1_0114	5.34e-143	4e-08	7.38462
PAS_chr2-1_0116	2.18e-179	2.85e-107	4.11429
PAS_chr2-1_0117	1.84e-74	7.12e-32	37.125
PAS_chr2-1_0118	4.47e-79	2.22e-33	30.5085
PAS_chr2-1_0120	0	7.92e-174	8.78049
PAS_chr2-1_0121	9.21e-71	4.55e-56	6.96774
PAS_chr2-1_0812	0	0	5.46835
PAS_chr2-1_0129	0	1.94e-177	20.9302
PAS_chr2-1_0813	0	2.72e-172	16.9412
PAS_chr2-1_0135	2.1e-53	1.05e-43	25.2
PAS_chr2-1_0141	3.45e-144	4.88e-130	22.1538
PAS_chr2-1_0143	2.37e-78	1.92e-67	4.8
PAS_chr2-1_0145	4.38e-16	3.08e-13	10.2857
PAS_chr2-1_0146	2.65e-49	1.75e-45	18
PAS_chr2-1_0151	9.4e-13	1.44e-08	2.44068
PAS_chr2-1_0153	1.18e-60	8.41e-65	12.7059
PAS_chr2-1_0156	0	0	16
PAS_chr2-1_0157	2.34e-08	1.34e-45	42
PAS_chr2-1_0159	2.38e-67	7.78e-32	14.4
PAS_chr2-1_0160	0	0	6.46154
PAS_chr2-1_0161	2.08e-67	1.85e-13	0
PAS_chr2-1_0164	4.57e-89	1.92e-69	28.1739
PAS_chr2-1_0165	9.12e-143	1.13e-140	23.3333
PAS_chr2-1_0166	1.84e-147	5.33e-96	3.66102
PAS_chr2-1_0167	3.82e-128	8.72e-72	6.2069
PAS_chr2-1_0168	0	0	4.94118
PAS_chr2-1_0169	1.29e-47	2.65e-26	20.5714
PAS_chr2-1_0170	5.82e-39	2.01e-44	23.04
PAS_chr2-1_0171	4.87e-45	1.92e-30	16.3636
PAS_chr2-1_0172	3.74e-06	1.1e-06	22.8293
PAS_chr2-1_0174	1.71e-125	1.12e-71	28.4835
PAS_chr2-1_0175	3.89e-06	1.65e-16	36
PAS_chr2-1_0815	4.09e-43	6.94e-12	37.2414
PAS_chr2-1_0178	0	0	8.8
PAS_chr2-1_0179	3.88e-71	1.66e-32	13.0909
PAS_chr2-1_0182	3.62e-51	5.26e-37	13.2
PAS_chr2-1_0183	8.59e-56	1.33e-38	19.8621
PAS_chr2-1_0190	0	4.76e-67	24.7385
PAS_chr2-1_0192	1.46e-47	1.38e-12	14.4
PAS_chr2-1_0194	2.84e-43	6.05e-33	13.5
PAS_chr2-1_0195	1.42e-30	6.26e-46	29.7931
PAS_chr2-1_0197	0	1.54e-73	19
PAS_chr2-1_0200	8e-26	5.37e-26	18.8738
PAS_chr2-1_0202	4.64e-84	3.22e-64	6.54545
PAS_chr2-1_0203	6.47e-35	7.41e-23	26.3762
PAS_chr2-1_0206	1.94e-24	1.28e-26	25.8113
PAS_chr2-1_0211	8.05e-68	2.26e-58	9.67164
PAS_chr2-1_0212	0	4.33e-138	9.55102
PAS_chr2-1_0817	6.18e-112	1.72e-33	2.76923
PAS_chr2-1_0215	8.96e-134	1.93e-63	28.2723
PAS_chr2-1_0220	0	5.45e-61	27.2432
PAS_chr2-1_0224	2.08e-12	3.62e-10	1.30909
PAS_chr2-1_0226	1.74e-103	9.23e-71	10.2857
PAS_chr2-1_0229	9.02e-16	6.27e-11	33.4884
PAS_chr2-1_0231	1.73e-49	2.41e-18	29.8286
PAS_chr2-1_0233	5.52e-17	1.92e-20	27.6923
PAS_chr2-1_0234	4.36e-31	1.98e-16	7.57895
PAS_chr2-1_0236	2.45e-41	1.68e-28	45.8182
PAS_chr2-1_0238	3.92e-161	2.58e-144	4.96552
PAS_chr2-1_0819	9.27e-12	7.22e-14	11.52
PAS_chr2-1_0239	1.74e-58	4.19e-38	7.71429
PAS_chr2-1_0241	3.34e-50	6.09e-14	16.6154
PAS_chr2-1_0242	4.74e-51	2.62e-72	33.8824
PAS_chr2-1_0244	0	3.68e-152	5.14286
PAS_chr2-1_0247	1.29e-58	9.19e-101	30.7416
PAS_chr2-1_0248	3.33e-61	2.02e-44	20.2817
PAS_chr2-1_0249	5.3e-16	5.47e-20	18.5143
PAS_chr2-1_0251	7.92e-16	7.76e-10	40.186
PAS_chr2-1_0252	3.21e-17	5.35e-15	49.8462
PAS_chr2-1_0254	1.47e-08	1.42e-15	24.7164
PAS_chr2-1_0255	1.77e-62	3.45e-29	21.6
PAS_chr2-1_0256	0	0	2.25
PAS_chr2-1_0261	2.06e-155	2.3e-39	12.3158
PAS_chr2-1_0262	7.27e-142	1.71e-54	36
PAS_chr2-1_0264	2.43e-14	8.34e-15	26.3077
PAS_chr2-1_0265	4.5e-63	8.3e-52	18
PAS_chr2-1_0270	9.09e-45	6.59e-10	22.7368
PAS_chr2-1_0821	1.02e-36	7.31e-38	4.43077
PAS_chr2-1_0273	7.76e-54	2.96e-45	36
PAS_chr2-1_0274	7.19e-43	4.83e-40	18.3529
PAS_chr2-1_0279	1.66e-92	1.08e-78	33.3474
PAS_chr2-1_0280	0	0	27.4128
PAS_chr2-1_0282	2.22e-107	8.6e-84	8.64
PAS_chr2-1_0283	1.07e-59	5.81e-27	16.9412
PAS_chr2-1_0284	3.11e-104	1.48e-26	10.4516
PAS_chr2-1_0285	7.57e-158	1.65e-124	3.48387
PAS_chr2-1_0287	1.26e-83	3.9e-67	17.28
PAS_chr2-1_0290	5.83e-25	3.92e-18	18.9474
PAS_chr2-1_0292	2.71e-44	4.44e-35	29.7931
PAS_chr2-1_0296	8.84e-18	9.6e-17	13.3333
PAS_chr2-1_0298	3.42e-06	5.72e-06	17.4545
PAS_chr2-1_0299	2.44e-17	4.22e-31	20.16
PAS_chr2-1_0301	0	0	20.5091
PAS_chr2-1_0302	0	0	22.0645
PAS_chr2-1_0311	0	0	25.9672
PAS_chr2-1_0313	3.57e-25	9.56e-49	42
PAS_chr2-1_0314	4.2e-34	1.56e-26	83.3684
PAS_chr2-1_0315	2.03e-120	2.66e-126	15.2308
PAS_chr2-1_0319	4.3e-07	2.87e-06	15.552
PAS_chr2-1_0321	6.96e-64	9.98e-54	24
PAS_chr2-1_0323	1.51e-47	1.34e-23	19.6364
PAS_chr2-1_0327	3.36e-57	1.91e-26	19.4887
PAS_chr2-1_0829	2.03e-138	6.49e-72	19.5728
PAS_chr2-1_0830	1.23e-64	3.29e-51	26
PAS_chr2-1_0329	3.37e-16	9.51e-26	22.7914
PAS_chr2-1_0331	2.75e-19	2.86e-21	17.0526
PAS_chr2-1_0333	3.56e-137	3.32e-77	35.3684
PAS_chr2-1_0339	4.82e-26	2.1e-22	9.72973
PAS_chr2-1_0344	7.28e-51	3.75e-08	3.42857
PAS_chr2-1_0345	0	1.59e-86	16.3636
PAS_chr2-1_0349	7.68e-54	2.03e-19	6
PAS_chr2-1_0350	1.7e-30	2.62e-28	7.57895
PAS_chr2-1_0351	0	8.49e-08	30.9873
PAS_chr2-1_0356	4.17e-48	1.48e-43	18.8852
PAS_chr2-1_0357	7.16e-130	2.4e-135	37.0588
PAS_chr2-1_0358	5.24e-128	5.02e-134	14.4
PAS_chr2-1_0360	4.15e-48	1.23e-23	36.766
PAS_chr2-1_0361	6.63e-66	4.58e-46	19.8621
PAS_chr2-1_0362	1.95e-65	6.39e-57	0
PAS_chr2-1_0831	0	0	14.1818
PAS_chr2-1_0363	4.84e-43	3.74e-17	19.6364
PAS_chr2-1_0366	0	7.27e-78	6.19868
PAS_chr2-1_0368	0	0	6
PAS_chr2-1_0369	5.92e-64	2.57e-130	27.4532
PAS_chr2-1_0372	6.96e-150	1.66e-28	25.4118
PAS_chr2-1_0373	1.69e-61	2.52e-35	25.344
PAS_chr2-1_0383	1.19e-37	4.08e-172	37.5652
PAS_chr2-1_0385	9.55e-10	2.02e-13	26
PAS_chr2-1_0389	1.12e-68	5.41e-41	35.6636
PAS_chr2-1_0392	3.93e-42	4.43e-25	38.1176
PAS_chr2-1_0393	1.02e-33	4.12e-18	13.7143
PAS_chr2-1_0399	7.34e-32	2.19e-69	22.9565
PAS_chr2-1_0401	0	0	6.03352
PAS_chr2-1_0406	7.04e-80	1.05e-77	35.0769
PAS_chr2-1_0407	0	1.66e-177	14
PAS_chr2-1_0408	5.61e-167	2.15e-139	25.4867
PAS_chr2-1_0409	6.1e-84	6.32e-25	34.3385
PAS_chr2-1_0411	2.44e-77	3.34e-48	28.2162
PAS_chr2-1_0412	4.73e-35	2.18e-12	29.25
PAS_chr2-1_0413	2.87e-100	1.52e-26	30.5753
PAS_chr2-1_0414	4.6e-24	6.22e-43	21.913
PAS_chr2-1_0415	0	0	3
PAS_chr2-1_0834	1.98e-102	5.32e-84	7.32203
PAS_chr2-1_0416	1.08e-89	2.13e-68	33.5267
PAS_chr2-1_0419	2.46e-104	8.9e-58	25.0435
PAS_chr2-1_0422	2.75e-55	1.45e-41	44
PAS_chr2-1_0833	4.47e-20	4.27e-19	16
PAS_chr2-1_0424	0	0	34.1772
PAS_chr2-1_0425	1e-86	1.27e-80	24
PAS_chr2-1_0427	3.51e-137	3.09e-83	15.6522
PAS_chr2-1_0429	1.65e-71	1.2e-72	0
PAS_chr2-1_0430	2.34e-59	1.27e-57	16.9412
PAS_chr2-1_0431	3.83e-39	4.26e-20	4.64516
PAS_chr2-1_0432	3.13e-19	8.29e-12	13.6216
PAS_chr2-1_0835	1.66e-19	9.95e-13	16.7442
PAS_chr2-1_0892	2.92e-85	6.72e-64	33
PAS_chr2-1_0435	0	6.95e-151	5.35537
PAS_chr2-1_0436	6.18e-54	1.1e-50	18.7013
PAS_chr2-1_0437	0	8.09e-178	15.4286
PAS_chr2-1_0443	1.86e-25	6.87e-16	11.6129
PAS_chr2-1_0445	2.22e-151	7.2e-10	33.7846
PAS_chr2-1_0447	3.57e-157	7.16e-136	30.7317
PAS_chr2-1_0448	2.58e-20	2.07e-08	16.6154
PAS_chr2-1_0453	6.36e-173	0	27.1304
PAS_chr2-1_0454	4.97e-162	1.65e-111	44.3077
PAS_chr2-1_0457	5.94e-89	7.33e-54	19.5429
PAS_chr2-1_0460	8.04e-130	1.65e-96	20.9231
PAS_chr2-1_0464	2.14e-101	1e-70	30.1395
PAS_chr2-1_0466	0	1.99e-120	26.25
PAS_chr2-1_0467	1.01e-20	7.3e-22	6.54545
PAS_chr2-1_0468	5.07e-130	1.31e-118	4.36364
PAS_chr2-1_0469	3.15e-159	2e-110	16.8511
PAS_chr2-1_0850	1.28e-110	8.59e-97	4.69565
PAS_chr2-1_0471	9.72e-150	6.17e-138	20.2105
PAS_chr2-1_0472	0	4.13e-115	37.2414
PAS_chr2-1_0473	7.63e-34	3.58e-30	25.7778
PAS_chr2-1_0481	4.63e-80	2.48e-59	0
PAS_chr2-1_0482	3.92e-88	3.42e-68	0
PAS_chr2-1_0483	3e-14	3.74e-21	0
PAS_chr2-1_0484	6.32e-61	1.91e-36	7.71429
PAS_chr2-1_0486	4.68e-90	3.86e-88	0
PAS_chr2-1_0487	0	0	19.1489
PAS_chr2-1_0490	1.27e-27	1.05e-34	22.3448
PAS_chr2-1_0491	3.64e-42	4.98e-09	27.3103
PAS_chr2-1_0496	3.5e-104	1.98e-87	15.3191
PAS_chr2-1_0497	6.76e-78	1.67e-70	30.3158
PAS_chr2-1_0852	2.36e-49	4.68e-40	7.2
PAS_chr2-1_0501	8.24e-47	2.05e-49	27.9669
PAS_chr2-1_0502	1.16e-15	2.82e-33	26.1818
PAS_chr2-1_0504	1.18e-42	2.61e-14	13.8462
PAS_chr2-1_0853	0	0	16.1379
PAS_chr2-1_0508	6.24e-46	5.91e-43	22.2545
PAS_chr2-1_0510	2.09e-10	7.49e-07	2.25
PAS_chr2-1_0511	3.49e-51	2.33e-07	26.0426
PAS_chr2-1_0513	7.6e-110	2.5e-49	15.1579
PAS_chr2-1_0515	1.24e-29	2.71e-26	17.2174
PAS_chr2-1_0516	8.07e-06	3.06e-13	13.8278
PAS_chr2-1_0854	2.4e-60	8.34e-59	30
PAS_chr2-1_0517	1.77e-96	1.04e-29	25.519
PAS_chr2-1_0518	0	3.3e-176	22.2545
PAS_chr2-1_0519	6.43e-24	1.59e-10	16.9043
PAS_chr2-1_0855	0	1.93e-170	4.8
PAS_chr2-1_0520	2.8e-30	1.08e-28	6.79245
PAS_chr2-1_0856	2.94e-19	3.4e-33	9.3913
PAS_chr2-1_0522	1.13e-83	1.87e-74	9.6
PAS_chr2-1_0523	2.53e-74	6.55e-54	20.0656
PAS_chr2-1_0527	7.11e-10	3.95e-09	31.0588
PAS_chr2-1_0530	1.29e-22	2.85e-50	36
PAS_chr2-1_0535	1.43e-113	1.26e-104	31.9175
PAS_chr2-1_0536	1.65e-08	6.38e-14	54
PAS_chr2-1_0537	9.46e-143	6.36e-165	6.65546
PAS_chr2-1_0538	5.82e-57	1.25e-38	63
PAS_chr2-1_0541	8.54e-103	8.32e-65	28.3404
PAS_chr2-1_0542	4.05e-69	4.99e-51	38.4
PAS_chr2-1_0548	3.18e-92	6.86e-75	9
PAS_chr2-1_0549	0	8.88e-150	5.09091
PAS_chr2-1_0550	1.25e-14	7.44e-19	16.9412
PAS_chr2-1_0551	1.36e-64	2.63e-67	23.2258
PAS_chr2-1_0553	5.08e-133	7.35e-101	7.57895
PAS_chr2-1_0554	5.71e-58	1.07e-47	0
PAS_chr2-1_0559	1.89e-50	8.61e-43	18.4186
PAS_chr2-1_0862	1.1e-68	8.8e-170	33.9623
PAS_chr2-1_0562	2.45e-73	7.82e-10	33.7627
PAS_chr2-1_0563	1.25e-170	3.21e-101	27.4737
PAS_chr2-1_0564	1.27e-59	3.44e-42	5.76
PAS_chr2-1_0568	6.11e-65	3.57e-62	34.4348
PAS_chr2-1_0571	6.35e-33	4.68e-33	40.6957
PAS_chr2-1_0572	0	0	4.88136
PAS_chr2-1_0573	4.64e-110	3.55e-62	25.8462
PAS_chr2-1_0577	1.09e-156	2.21e-125	20.5714
PAS_chr2-1_0864	5.04e-142	5.94e-76	8.22857
PAS_chr2-1_0580	0	0	26.449
PAS_chr2-1_0581	0	3.49e-138	23.7526
PAS_chr2-1_0582	1.36e-20	1.21e-07	34.2178
PAS_chr2-1_0583	9.03e-89	1.98e-41	1.89474
PAS_chr2-1_0584	6.81e-93	3.88e-87	7.57895
PAS_chr2-1_0585	2.04e-39	1.24e-17	16
PAS_chr2-1_0865	3.55e-26	2.25e-25	9.52941
PAS_chr2-1_0589	7.55e-27	5.63e-08	2.11765
PAS_chr2-1_0590	1.09e-76	5.31e-53	39.6735
PAS_chr2-1_0591	0	9.24e-176	21.12
PAS_chr2-1_0593	5.81e-170	3.16e-115	3.5122
PAS_chr2-1_0594	2.13e-154	2.55e-59	16.7442
PAS_chr2-1_0595	2.02e-81	6.49e-68	22.3448
PAS_chr2-1_0597	8.29e-27	1.49e-08	6
PAS_chr2-1_0602	1.54e-09	1.28e-11	25.8113
PAS_chr2-1_0603	0	0	23.3333
PAS_chr2-1_0605	4.91e-30	6.09e-26	21.6
PAS_chr2-1_0608	2.08e-157	3.04e-121	2.76923
PAS_chr2-1_0610	4.07e-38	1.8e-09	3.5122
PAS_chr2-1_0867	1.58e-56	4.3e-19	30.24
PAS_chr2-1_0613	0	1.14e-180	30.9421
PAS_chr2-1_0616	1.34e-170	1.79e-16	19.2
PAS_chr2-1_0617	2.35e-100	1.95e-76	3.52174
PAS_chr2-1_0620	3.62e-07	3.12e-16	10.2857
PAS_chr2-1_0624	1.31e-142	9.9e-133	26.3077
PAS_chr2-1_0870	1.08e-150	1.44e-138	19.0189
PAS_chr2-1_0625	0	2.35e-137	25.3054
PAS_chr2-1_0872	1.32e-163	9.8e-139	41.1429
PAS_chr2-1_0629	0	0	25.8113
PAS_chr2-1_0631	0	0	5.92941
PAS_chr2-1_0633	1.99e-81	1.99e-47	3.27273
PAS_chr2-1_0634	1.07e-47	2.85e-41	5.33333
PAS_chr2-1_0873	1.74e-06	2.9e-13	20
PAS_chr2-1_0639	1.33e-104	7.96e-105	24
PAS_chr2-1_0641	0	4.28e-131	40.0645
PAS_chr2-1_0643	1.88e-34	1.88e-45	26.2252
PAS_chr2-1_0649	2.41e-98	1.73e-127	33.931
PAS_chr2-1_0874	1.34e-103	1.49e-61	20
PAS_chr2-1_0651	3.9e-114	9.05e-61	24.8136
PAS_chr2-1_0652	0	0	18
PAS_chr2-1_0653	4.57e-22	7.33e-08	17.6604
PAS_chr2-1_0657	0	0	4.88136
PAS_chr2-1_0658	2.54e-123	6.22e-111	4.96552
PAS_chr2-1_0659	5.76e-178	8.03e-179	29.6907
PAS_chr2-1_0660	0	0	8.87671
PAS_chr2-1_0875	3.15e-26	2.5e-12	0
PAS_chr2-1_0667	1.2e-150	1.71e-147	32.4956
PAS_chr2-1_0668	0	1.39e-121	34.3486
PAS_chr2-1_0669	6.53e-38	3.05e-38	10.5366
PAS_chr2-1_0672	1.59e-15	4.77e-16	26.8916
PAS_chr2-1_0674	1.7e-84	3.59e-58	6.66667
PAS_chr2-1_0675	0	1.49e-130	7.44828
PAS_chr2-1_0677	0	1.89e-142	16
PAS_chr2-1_0681	3.12e-90	1.3e-68	24.9231
PAS_chr2-1_0684	1.51e-141	2.4e-125	17.4545
PAS_chr2-1_0689	6.97e-83	8.34e-67	27.871
PAS_chr2-1_0691	5.13e-41	2.96e-18	34.7586
PAS_chr2-1_0692	7.31e-67	4.71e-59	16.6154
PAS_chr2-1_0878	0	0	18.3529
PAS_chr2-1_0697	0	0	29.952
PAS_chr2-1_0698	9.97e-57	4.32e-52	26.5263
PAS_chr2-1_0699	7.18e-162	7.53e-117	15.2
PAS_chr2-1_0702	1.05e-85	4.45e-58	30
PAS_chr2-1_0703	7.42e-44	1.74e-06	25.4118
PAS_chr2-1_0704	1.72e-20	1.66e-06	27.2
PAS_chr2-1_0708	1.72e-51	3.1e-17	1.38462
PAS_chr2-1_0709	0	0	17.1628
PAS_chr2-1_0713	8.3e-33	7.33e-11	19.0189
PAS_chr2-1_0715	5.19e-18	2.5e-08	23.4419
PAS_chr2-1_0723	7.41e-26	6.15e-17	39.7895
PAS_chr2-1_0730	2.77e-99	2.84e-117	16.2581
PAS_chr2-1_0731	6.71e-93	1.69e-69	23.4
PAS_chr2-1_0732	3.31e-90	5.03e-06	22.6047
PAS_chr2-1_0734	9.85e-69	7.36e-42	18.6207
PAS_chr2-1_0738	1.69e-26	5.61e-13	34.1695
PAS_chr2-1_0739	0	7.25e-154	30.3396
PAS_chr2-1_0740	3.49e-08	1.21e-16	14.087
PAS_chr2-1_0743	1.85e-151	2.28e-100	27.4415
PAS_chr2-1_0744	0	0	17.2
PAS_chr2-1_0882	4.59e-30	1.19e-20	18.8571
PAS_chr2-1_0746	8.29e-14	2.74e-06	5.53846
PAS_chr2-1_0749	7.98e-146	7.22e-121	33.12
PAS_chr2-1_0751	3.84e-16	7.33e-10	36
PAS_chr2-1_0752	7.06e-180	3.48e-176	27.75
PAS_chr2-1_0753	1.88e-169	3.26e-152	12.4138
PAS_chr2-1_0884	9.66e-11	2.04e-16	32.1702
PAS_chr2-1_0755	4.74e-41	9.72e-29	5.33333
PAS_chr2-1_0756	0	0	30.7317
PAS_chr2-1_0757	3.73e-118	2.92e-10	22.2171
PAS_chr2-1_0885	2.95e-167	1.74e-150	6.54545
PAS_chr2-1_0760	5.3e-72	1.86e-57	63.6923
PAS_chr2-1_0761	3.55e-19	2.71e-09	9.6
PAS_chr2-1_0762	0	1.33e-154	25.1321
PAS_chr2-1_0763	8.91e-124	6.88e-102	3.2
PAS_chr2-1_0767	0	0	21.5258
PAS_chr2-1_0768	1.4e-136	2.06e-106	34.65
PAS_chr2-1_0770	5.19e-145	8.59e-99	43.3636
PAS_chr2-1_0771	0	3e-152	34.3486
PAS_chr2-1_0772	1.76e-177	2.91e-108	7.57895
PAS_chr2-1_0773	0	1.18e-138	23.7857
PAS_chr2-1_0774	1.37e-30	9.53e-17	29.6907
PAS_chr2-1_0775	1.19e-99	2.31e-06	48.375
PAS_chr2-1_0776	0	3.49e-20	25.0213
PAS_chr2-1_0777	1.32e-75	1.82e-81	40.9846
PAS_chr2-1_0778	0	0	15.8571
PAS_chr2-1_0889	1.88e-23	6.21e-11	13.3333
PAS_chr2-1_0779	1.01e-69	1.07e-58	2.57143
PAS_chr2-1_0780	0	2.27e-115	13.012
PAS_chr2-1_0782	1.95e-24	1.07e-45	22.9565
PAS_chr2-1_0783	4.09e-89	3.33e-75	0
PAS_chr2-1_0784	1.44e-27	3.85e-09	22.0408
PAS_chr2-1_0785	0	0	17.6842
PAS_chr2-1_0786	1.2e-96	1.46e-59	53.6471
PAS_chr2-1_0787	0	8.18e-143	5.48571
PAS_chr2-1_0788	7.99e-35	9.65e-20	14.5618
PAS_chr2-1_0789	1.61e-75	1.13e-43	18.6067
PAS_chr2-1_0793	8.4e-142	4.04e-88	38.7
PAS_chr2-1_0795	8.87e-87	1.12e-50	19.6683
PAS_chr2-1_0796	1.02e-140	6.4e-87	17.4545
PAS_chr2-1_0799	9.48e-106	9.79e-55	17.9417
PAS_chr2-1_0801	1.13e-66	3.84e-38	21.12
PAS_chr2-1_0803	1.46e-30	1.27e-09	25.8462
PAS_chr2-2_0446	1.36e-60	1.76e-38	35.2653
PAS_chr2-2_0445	1.06e-68	1.57e-77	27.6923
PAS_chr2-2_0443	2.64e-99	1.01e-88	25.1566
PAS_chr2-2_0440	1.98e-19	4.38e-09	5.76
PAS_chr2-2_0439	4.24e-52	2.39e-44	41.3617
PAS_chr2-2_0436	0	5.57e-121	24.9023
PAS_chr2-2_0432	2.65e-20	3.75e-18	32.1081
PAS_chr2-2_0430	1.5e-66	7.09e-28	6.54545
PAS_chr2-2_0423	0	0	29.9439
PAS_chr2-2_0420	0	0	24
PAS_chr2-2_0415	2.16e-81	3.06e-52	16.32
PAS_chr2-2_0414	0	4.81e-141	23.7563
PAS_chr2-2_0410	9.8e-114	3.25e-12	28.2462
PAS_chr2-2_0496	0	0	39.1304
PAS_chr2-2_0407	0	1.73e-156	27.4909
PAS_chr2-2_0405	7.64e-67	7.7e-82	19.1489
PAS_chr2-2_0495	1.91e-150	7.9e-152	21.7674
PAS_chr2-2_0401	5.72e-136	5.05e-95	31.7288
PAS_chr2-2_0398	1.14e-29	2.59e-17	21.7358
PAS_chr2-2_0393	7.28e-41	1.33e-23	49.8462
PAS_chr2-2_0392	1.47e-79	2.85e-67	10.5366
PAS_chr2-2_0391	0	2.03e-144	44.8696
PAS_chr2-2_0383	0	4.73e-138	21.5172
PAS_chr2-2_0382	5.37e-95	2.15e-78	14.4
PAS_chr2-2_0380	0	0	29.2966
PAS_chr2-2_0378	2.86e-106	1.93e-46	9.6
PAS_chr2-2_0375	2.49e-56	8.22e-43	43.2
PAS_chr2-2_0373	3.57e-61	3.94e-25	22.5455
PAS_chr2-2_0370	1.26e-134	3.65e-77	5.41935
PAS_chr2-2_0367	0	0	22.3158
PAS_chr2-2_0494	2.06e-132	3.14e-112	22.9299
PAS_chr2-2_0364	0	1.4e-118	24.8
PAS_chr2-2_0359	7.22e-46	5.1e-41	29.3878
PAS_chr2-2_0357	1.54e-130	2.41e-72	35.2941
PAS_chr2-2_0355	6.77e-105	1.68e-41	41.4
PAS_chr2-2_0353	4.87e-55	6.62e-07	24.8
PAS_chr2-2_0351	3.93e-11	1.17e-18	22.8571
PAS_chr2-2_0347	7.3e-84	1.61e-45	37.8
PAS_chr2-2_0345	6.03e-79	4.48e-17	38.9189
PAS_chr2-2_0344	5.24e-32	1.55e-08	20.5714
PAS_chr2-2_0343	5.26e-156	1.28e-125	38.5116
PAS_chr2-2_0338	7.68e-156	6.74e-143	20.9455
PAS_chr2-2_0337	9.11e-163	3.09e-161	10.9091
PAS_chr2-2_0334	1.15e-97	4.27e-104	10.5882
PAS_chr2-2_0333	2.55e-42	6.82e-24	41.6842
PAS_chr2-2_0332	1.12e-87	1.21e-111	40.3902
PAS_chr2-2_0326	7.23e-42	1.78e-26	0
PAS_chr2-2_0325	1.84e-25	3.5e-20	36
PAS_chr2-2_0320	1.79e-48	9.51e-28	17.3793
PAS_chr2-2_0319	5.54e-63	5.99e-17	36.766
PAS_chr2-2_0317	0	0	4.8
PAS_chr2-2_0315	0	1.86e-125	32.8544
PAS_chr2-2_0314	0	7.57e-91	26.5455
PAS_chr2-2_0313	5.84e-33	1.16e-23	20.5714
PAS_chr2-2_0310	4.72e-173	7.51e-137	31.443
PAS_chr2-2_0492	9.67e-127	5.44e-116	18.9474
PAS_chr2-2_0303	2.44e-134	1.59e-100	12
PAS_chr2-2_0301	2.03e-46	1.36e-29	4.8
PAS_chr2-2_0299	0	0	32.6038
PAS_chr2-2_0296	4.8e-122	8.07e-53	31.9304
PAS_chr2-2_0491	3.87e-139	4.86e-89	22.8
PAS_chr2-2_0293	5.38e-90	2.28e-50	19.3846
PAS_chr2-2_0292	2.81e-24	5.61e-18	20.25
PAS_chr2-2_0290	1.53e-77	7.22e-64	9.93103
PAS_chr2-2_0288	1.36e-128	3.1e-91	55.3846
PAS_chr2-2_0287	5.22e-162	3.92e-161	40.2857
PAS_chr2-2_0284	5.12e-124	9.19e-40	7.2
PAS_chr2-2_0283	9.54e-42	4.03e-32	25.7143
PAS_chr2-2_0282	2.77e-52	2.05e-37	30.5217
PAS_chr2-2_0277	4.97e-170	6.39e-115	27
PAS_chr2-2_0276	8.83e-42	9.09e-60	37.5652
PAS_chr2-2_0274	0	1.2e-153	8
PAS_chr2-2_0273	1.64e-60	4.1e-26	6.96774
PAS_chr2-2_0272	4.56e-150	3.58e-12	31.0588
PAS_chr2-2_0484	1.5e-70	4.92e-68	37.0588
PAS_chr2-2_0271	3.16e-108	2.55e-36	32
PAS_chr2-2_0265	5.67e-16	1.49e-14	0
PAS_chr2-2_0264	3.37e-43	5.38e-27	11.0204
PAS_chr2-2_0263	0	0	18.3462
PAS_chr2-2_0262	1.44e-08	1.11e-08	46.2857
PAS_chr2-2_0261	3.38e-17	6.59e-12	24
PAS_chr2-2_0260	0	7.23e-100	30.7692
PAS_chr2-2_0259	2.18e-17	2.07e-48	14.7692
PAS_chr2-2_0482	6.01e-24	5.03e-27	35.6364
PAS_chr2-2_0249	3.07e-68	9.52e-45	5.33333
PAS_chr2-2_0481	6.36e-143	6.34e-96	31.2453
PAS_chr2-2_0247	3.65e-84	5.03e-73	12
PAS_chr2-2_0246	1.67e-110	2.27e-71	10.1947
PAS_chr2-2_0239	6.26e-58	4.04e-28	10.0465
PAS_chr2-2_0234	4.01e-49	8.49e-51	33.0492
PAS_chr2-2_0232	6.41e-149	4.08e-61	25.9048
PAS_chr2-2_0476	2.59e-59	5.72e-68	8.47059
PAS_chr2-2_0229	2.29e-55	4.45e-44	0
PAS_chr2-2_0221	0	1.18e-74	7.30435
PAS_chr2-2_0218	5.22e-57	3.38e-33	36
PAS_chr2-2_0216	3.42e-96	1.79e-103	12.8955
PAS_chr2-2_0215	1.02e-70	1.34e-67	19.9385
PAS_chr2-2_0213	2.42e-95	3.7e-90	28.0678
PAS_chr2-2_0212	6.88e-73	7.5e-73	31.5
PAS_chr2-2_0211	1.54e-45	3.06e-48	30.1622
PAS_chr2-2_0210	1.93e-28	2.19e-18	5.14286
PAS_chr2-2_0207	2.28e-71	4.36e-34	38.5714
PAS_chr2-2_0206	9.86e-08	1.23e-06	36
PAS_chr2-2_0203	2.29e-88	9.46e-13	28.4835
PAS_chr2-2_0202	3.68e-52	1.49e-30	21.4925
PAS_chr2-2_0201	1.06e-127	3.99e-107	29.3023
PAS_chr2-2_0200	6.9e-54	3.57e-53	21.1765
PAS_chr2-2_0199	4.16e-90	1.9e-87	57.6
PAS_chr2-2_0198	1.01e-16	1.21e-12	28
PAS_chr2-2_0197	1.35e-81	5.5e-34	23.2941
PAS_chr2-2_0195	3.18e-66	3.19e-34	24
PAS_chr2-2_0194	7.59e-94	3.34e-33	24.9231
PAS_chr2-2_0193	5.41e-39	3.61e-72	17.5385
PAS_chr2-2_0192	2.84e-87	7.97e-67	33.4545
PAS_chr2-2_0189	5.86e-102	7.99e-30	28.5283
PAS_chr2-2_0186	3.38e-128	3.49e-52	27.4286
PAS_chr2-2_0185	2.11e-130	3.4e-100	5.23636
PAS_chr2-2_0184	0	5.48e-176	21.5541
PAS_chr2-2_0182	4.49e-142	1.66e-170	32.1882
PAS_chr2-2_0178	1.6e-06	4.38e-13	27.6923
PAS_chr2-2_0175	5.85e-82	4.28e-81	11.4146
PAS_chr2-2_0174	1.61e-155	5.17e-126	34.4789
PAS_chr2-2_0468	1.19e-115	1.69e-110	28.6154
PAS_chr2-2_0173	0	5.08e-137	29.6075
PAS_chr2-2_0172	7.8e-119	1.18e-84	21.1765
PAS_chr2-2_0467	2.81e-131	2.17e-127	31.3282
PAS_chr2-2_0168	5.05e-177	4.38e-170	1.33333
PAS_chr2-2_0167	2.48e-143	3.11e-87	26.1818
PAS_chr2-2_0166	5.71e-107	3.69e-57	28.6726
PAS_chr2-2_0165	0	0	1.71429
PAS_chr2-2_0164	1.05e-145	3.81e-110	7.57895
PAS_chr2-2_0163	9.92e-67	1.08e-15	36.5217
PAS_chr2-2_0162	4.41e-133	7.07e-109	9.23077
PAS_chr2-2_0161	6.78e-61	2.07e-48	27.2
PAS_chr2-2_0160	1.04e-115	2.74e-64	33.1765
PAS_chr2-2_0159	9.19e-176	4.68e-173	30
PAS_chr2-2_0463	1.08e-29	1.92e-22	16.6154
PAS_chr2-2_0148	3.65e-69	4.85e-49	8.68966
PAS_chr2-2_0144	3.56e-59	5.21e-60	10.2857
PAS_chr2-2_0143	0	4.91e-135	3.17647
PAS_chr2-2_0142	0	0	2.925
PAS_chr2-2_0141	3.63e-101	1.33e-34	5.53846
PAS_chr2-2_0140	2.48e-22	2.81e-42	40.2353
PAS_chr2-2_0138	1.29e-20	4.67e-19	3.78947
PAS_chr2-2_0137	0	8.18e-54	11.3143
PAS_chr2-2_0135	3.4e-87	1.85e-82	7.5
PAS_chr2-2_0131	0	0	32.4706
PAS_chr2-2_0126	6.88e-62	1.69e-33	21.3333
PAS_chr2-2_0125	1.69e-62	4.68e-25	4.11429
PAS_chr2-2_0123	1.72e-15	3.68e-06	21
PAS_chr2-2_0119	1e-88	2.46e-44	2.52632
PAS_chr2-2_0116	9.34e-45	3.54e-34	47.3684
PAS_chr2-2_0115	0	3.4e-167	21.0909
PAS_chr2-2_0111	2.45e-140	9.68e-112	24
PAS_chr2-2_0461	1.82e-08	2.8e-10	33.2308
PAS_chr2-2_0109	3.32e-92	3.44e-69	8
PAS_chr2-2_0105	2.39e-150	5.06e-114	12
PAS_chr2-2_0103	0	3.4e-171	33.7959
PAS_chr2-2_0101	1.53e-123	8.59e-47	20.7458
PAS_chr2-2_0096	0	2.21e-116	21.2459
PAS_chr2-2_0095	0	9.95e-18	22.5542
PAS_chr2-2_0093	1.65e-124	1.41e-100	12
PAS_chr2-2_0091	5.79e-32	1.19e-44	45
PAS_chr2-2_0089	5.73e-123	2.77e-83	17.0323
PAS_chr2-2_0088	2.1e-117	3.4e-86	27.6923
PAS_chr2-2_0085	8.04e-75	1.32e-72	13.7647
PAS_chr2-2_0459	5.34e-78	3.4e-80	41.0579
PAS_chr2-2_0084	2.25e-150	8.03e-123	19.2
PAS_chr2-2_0078	1.88e-93	1.83e-31	20.3077
PAS_chr2-2_0077	1.1e-66	4.03e-07	41.8605
PAS_chr2-2_0457	5.78e-14	1.05e-14	21.6774
PAS_chr2-2_0074	3.55e-22	3.87e-08	0
PAS_chr2-2_0455	4.36e-19	2.88e-15	27.8319
PAS_chr2-2_0456	9.37e-27	3.49e-08	0
PAS_chr2-2_0072	6.66e-33	4.39e-25	9.3913
PAS_chr2-2_0070	3.67e-91	7.36e-75	16.2
PAS_chr2-2_0068	0	6.08e-157	2.66667
PAS_chr2-2_0067	6.57e-147	4.18e-107	3.74026
PAS_chr2-2_0066	0	4.88e-143	7.57895
PAS_chr2-2_0065	2.42e-98	2.52e-32	23.04
PAS_chr2-2_0064	4.69e-145	7.98e-90	15.7091
PAS_chr2-2_0063	2.28e-100	9.68e-43	6.54545
PAS_chr2-2_0062	2.17e-74	9.68e-55	36.8
PAS_chr2-2_0060	0	9.52e-169	27.1579
PAS_chr2-2_0059	3.11e-81	1.24e-62	8.47059
PAS_chr2-2_0058	1.22e-144	5.85e-161	19.8621
PAS_chr2-2_0057	7.06e-44	9.61e-50	27.9184
PAS_chr2-2_0055	1.21e-50	5.25e-20	24
PAS_chr2-2_0052	1.56e-65	5.82e-42	10.5882
PAS_chr2-2_0050	7.32e-129	2.56e-64	8.52632
PAS_chr2-2_0049	4.5e-20	7.67e-15	15.0698
PAS_chr2-2_0046	1.74e-65	3.03e-60	9.3913
PAS_chr2-2_0043	6.78e-50	2.36e-12	35.1628
PAS_chr2-2_0042	1.89e-74	2.99e-75	28.8
PAS_chr2-2_0040	2.19e-154	3.34e-58	21.2727
PAS_chr2-2_0451	2.73e-86	3.56e-58	25.4769
PAS_chr2-2_0037	3.56e-62	3.37e-23	9.6378
PAS_chr2-2_0036	1.26e-111	1.68e-95	4.30769
PAS_chr2-2_0034	5.55e-103	3.92e-87	7.57895
PAS_chr2-2_0032	7.33e-142	2.21e-162	21
PAS_chr2-2_0031	2.28e-29	3.58e-12	11.0769
PAS_chr2-2_0030	2.5e-30	2.18e-16	27.4639
PAS_chr2-2_0028	1.78e-176	1.92e-116	25.6154
PAS_chr2-2_0027	1.59e-15	1.22e-28	26.8475
PAS_chr2-2_0021	2.64e-08	2.91e-131	9.86301
PAS_chr2-2_0019	4.62e-24	2.27e-34	55.5429
PAS_chr2-2_0018	1.87e-25	7.33e-17	31.4366
PAS_chr2-2_0017	1.24e-70	1.84e-66	33.84
PAS_chr2-2_0016	0	0	14.7692
PAS_chr2-2_0013	9.73e-84	7.49e-66	11.1658
PAS_chr2-2_0012	1.97e-07	5.74e-06	24.5455
PAS_chr2-2_0009	6.18e-159	8.85e-110	30.7416
PAS_chr3_0006	1.01e-51	2.98e-21	10.2857
PAS_chr3_0012	1.37e-06	2.57e-06	32.1231
PAS_chr3_1145	3.44e-23	2.36e-07	43.563
PAS_chr3_0014	5.34e-67	2.49e-41	27.1698
PAS_chr3_0018	0	5.06e-09	24.4948
PAS_chr3_0019	3.51e-53	8.53e-87	29.589
PAS_chr3_0020	1.53e-30	3.9e-18	6.08451
PAS_chr3_0022	0	2.14e-170	34.7865
PAS_chr3_0023	1.01e-60	3.26e-65	34.1538
PAS_chr3_0024	9.67e-122	1.85e-113	21.3333
PAS_chr3_0027	5.15e-07	4.67e-17	34.1818
PAS_chr3_0028	0	7.13e-34	24.8276
PAS_chr3_0036	2.31e-122	2.98e-85	3.27273
PAS_chr3_0039	0	1.36e-147	6.69767
PAS_chr3_0040	3.64e-139	2.72e-122	19.6364
PAS_chr3_0041	3.97e-144	1.21e-93	35.4286
PAS_chr3_0042	0	3.04e-135	12.9148
PAS_chr3_0043	2.5e-09	5.91e-06	21.12
PAS_chr3_1146	1.16e-67	7.19e-40	20
PAS_chr3_0046	1.7e-18	1.97e-12	24.2124
PAS_chr3_0047	1.32e-138	3.43e-84	5.184
PAS_chr3_0051	3.53e-124	8.75e-99	6.69767
PAS_chr3_0054	1.83e-94	1.46e-78	5.53846
PAS_chr3_0057	2.66e-13	2.25e-13	18
PAS_chr3_0059	1.47e-38	9.32e-18	20.5714
PAS_chr3_0061	1.63e-149	2.42e-70	24
PAS_chr3_1148	2.88e-74	5.37e-69	19.4595
PAS_chr3_0063	3.96e-101	3.83e-101	34.8387
PAS_chr3_0066	1.16e-58	3.81e-54	24
PAS_chr3_0072	5.86e-94	5.05e-56	22.0408
PAS_chr3_0078	2.04e-72	3.37e-72	21.1765
PAS_chr3_0079	1.27e-107	5.35e-94	21.9847
PAS_chr3_0082	0	0	3.34884
PAS_chr3_0085	0	0	5.02326
PAS_chr3_0086	1.44e-21	3.18e-28	31.6098
PAS_chr3_0087	1.1e-43	1.01e-19	21.2308
PAS_chr3_0091	5.81e-80	1.71e-63	2.57143
PAS_chr3_0095	3.75e-148	8.1e-96	38.0225
PAS_chr3_0099	1.54e-25	3.32e-18	14.0488
PAS_chr3_0100	1.12e-66	1.01e-26	5.02326
PAS_chr3_1154	1.4e-29	8.46e-18	14.1176
PAS_chr3_0108	1.38e-112	5.16e-109	5.26829
PAS_chr3_0111	2.13e-95	9.91e-27	20.3478
PAS_chr3_0116	0	2.03e-156	10.2857
PAS_chr3_0117	0	1.2e-96	29.53
PAS_chr3_0119	1.23e-147	2.16e-94	22.8
PAS_chr3_0122	2.85e-51	1e-38	17.3793
PAS_chr3_0123	4.31e-36	5.25e-11	6.54545
PAS_chr3_0125	2.58e-48	8.14e-54	32.9639
PAS_chr3_0127	0	5.17e-167	8.42553
PAS_chr3_0129	2.39e-76	5.5e-47	24.4286
PAS_chr3_0130	4.89e-67	3.56e-50	19.5
PAS_chr3_0133	3.48e-24	8.58e-25	29.3333
PAS_chr3_0135	2.76e-17	5.41e-09	13.2245
PAS_chr3_0141	0	1.59e-104	28.4835
PAS_chr3_0148	3.27e-55	2.55e-146	24.6
PAS_chr3_0158	5.77e-16	1.56e-35	25.2229
PAS_chr3_0161	3.12e-12	2.13e-09	21.1765
PAS_chr3_1157	7.03e-51	2.9e-12	41.4247
PAS_chr3_0168	1.98e-50	1.48e-41	36
PAS_chr3_0169	4.26e-95	5.52e-45	4.90909
PAS_chr3_0170	9.54e-26	2.52e-21	41.8065
PAS_chr3_0174	9.58e-41	4.7e-42	16.2
PAS_chr3_0175	5.1e-08	4.9e-103	16.7442
PAS_chr3_0176	2.75e-171	1.89e-168	3.85714
PAS_chr3_1159	1.37e-79	4.19e-48	11.8681
PAS_chr3_1160	1.26e-45	4.41e-23	33.0492
PAS_chr3_0177	1.4e-145	1.65e-93	14.4
PAS_chr3_0179	3.81e-21	3.82e-65	15.0448
PAS_chr3_0181	0	2.27e-167	30.5217
PAS_chr3_0182	2.83e-171	7.69e-124	30.6
PAS_chr3_0184	2.93e-157	1.79e-95	34.4348
PAS_chr3_0186	3.75e-97	7.29e-130	26.087
PAS_chr3_0187	4e-36	2.33e-12	18.7826
PAS_chr3_0188	0	0	32.4706
PAS_chr3_0194	3.26e-57	3.21e-49	6.96774
PAS_chr3_0198	3.07e-80	1.11e-41	21.6
PAS_chr3_0199	3.91e-105	2.92e-83	25.8641
PAS_chr3_0200	9.7e-35	7.56e-12	29.5385
PAS_chr3_0202	2.02e-167	1.62e-79	24.6076
PAS_chr3_0203	3.27e-74	5.45e-77	26.1818
PAS_chr3_0205	1.7e-125	4.58e-60	10.2857
PAS_chr3_0209	1.33e-31	3.33e-54	19.2857
PAS_chr3_1161	2.66e-68	4.89e-65	15.75
PAS_chr3_0210	8.1e-77	1.02e-97	4.94656
PAS_chr3_0211	5.91e-57	7.95e-20	5.53846
PAS_chr3_0213	0	5.32e-103	23.25
PAS_chr3_0214	8.43e-144	2.09e-139	6.79245
PAS_chr3_0215	7.66e-150	1.48e-130	22.6667
PAS_chr3_1162	6.77e-177	8.08e-129	10.9831
PAS_chr3_1163	0	6.31e-150	10.0588
PAS_chr3_0216	0	0	6.2069
PAS_chr3_0218	1.06e-113	7.49e-72	32.1882
PAS_chr3_0219	1.73e-131	9.85e-92	32.7805
PAS_chr3_0220	5.43e-170	7.98e-135	13.2816
PAS_chr3_1164	4.18e-32	1.15e-72	21.3559
PAS_chr3_1165	1.65e-49	2.26e-47	9.3913
PAS_chr3_0224	0	0	13.3953
PAS_chr3_0225	8.53e-97	7.82e-111	26.8657
PAS_chr3_0226	8.56e-87	1.04e-06	25.1566
PAS_chr3_0227	3.77e-161	3.65e-113	45
PAS_chr3_0228	2.28e-99	4.1e-69	23.5102
PAS_chr3_0229	1.97e-17	3.62e-14	28.1739
PAS_chr3_0230	0	0	47.6471
PAS_chr3_0232	1.8e-26	3.11e-18	42.6667
PAS_chr3_0234	2.22e-57	6.34e-40	29.1892
PAS_chr3_0236	1.22e-133	5.57e-98	27.9184
PAS_chr3_0241	5.06e-99	2.15e-81	36.5373
PAS_chr3_0242	0	0	33
PAS_chr3_0248	1.59e-104	6.54e-81	26.4
PAS_chr3_0251	8.49e-19	2.05e-38	39.6735
PAS_chr3_0252	1.89e-116	1.15e-102	29.494
PAS_chr3_0253	0	0	40.4211
PAS_chr3_1171	3.3e-21	6.43e-52	39.0508
PAS_chr3_0259	1.92e-23	2.78e-13	29.3684
PAS_chr3_0266	5.6e-53	1.24e-43	24.8276
PAS_chr3_0269	2.11e-36	1.56e-16	17.617
PAS_chr3_0270	2.15e-38	1.46e-25	2.66667
PAS_chr3_0271	8.29e-143	1.06e-102	28.5
PAS_chr3_0273	1.4e-103	6.32e-81	32.3265
PAS_chr3_0275	4.62e-45	2.99e-20	25.4769
PAS_chr3_0279	0	1.39e-158	28.9346
PAS_chr3_0280	1.21e-39	1.25e-14	23.0943
PAS_chr3_0281	1.81e-50	1.11e-31	39.6
PAS_chr3_1174	2e-39	1.27e-34	8
PAS_chr3_0282	6.69e-152	0	35.6697
PAS_chr3_0283	3.4e-103	0	33.0353
PAS_chr3_0284	7.07e-08	1.13e-152	32.6038
PAS_chr3_0290	4.28e-26	2.25e-28	36
PAS_chr3_0291	1.12e-145	4.55e-102	2.25
PAS_chr3_1175	1.26e-41	2.3e-20	23.215
PAS_chr3_1176	8.06e-71	1.37e-45	2.61818
PAS_chr3_0294	0	5.46e-150	3.04225
PAS_chr3_0295	3.61e-132	5.93e-123	19.9024
PAS_chr3_0298	1.15e-77	7.6e-45	33.9267
PAS_chr3_0299	5.39e-42	4.7e-14	18.5806
PAS_chr3_0303	2.66e-36	8.69e-10	35.4783
PAS_chr3_0305	3.87e-38	5.53e-37	47.0204
PAS_chr3_0308	1.52e-79	1.44e-80	31.0737
PAS_chr3_0309	1.01e-113	1.42e-79	27.931
PAS_chr3_0310	8.45e-83	6.29e-69	29.0149
PAS_chr3_0312	5.72e-36	4.86e-20	18.6667
PAS_chr3_0315	1.72e-45	6.23e-54	26.25
PAS_chr3_0316	8.63e-129	5.53e-88	12.4615
PAS_chr3_0326	6.43e-09	1.25e-07	36
PAS_chr3_0327	3.12e-24	1.34e-12	41.1429
PAS_chr3_0329	1e-66	3.04e-42	38.6341
PAS_chr3_0330	2.46e-43	1.58e-07	31.6098
PAS_chr3_0331	1.79e-39	1.02e-26	23.2258
PAS_chr3_0335	7.94e-52	6.98e-33	8.30769
PAS_chr3_0338	3.8e-48	3.71e-26	26.6667
PAS_chr3_0339	2.84e-81	2e-50	29.0526
PAS_chr3_0345	1.15e-82	1.6e-40	14.1818
PAS_chr3_0346	0	1.31e-174	24.5854
PAS_chr3_0347	0	1.99e-122	23.2258
PAS_chr3_0349	9.14e-117	3.96e-94	56.25
PAS_chr3_1180	4.45e-47	4.97e-41	33.0811
PAS_chr3_0350	3.13e-70	5.53e-13	30.4615
PAS_chr3_0352	4.28e-50	2.71e-25	39.4839
PAS_chr3_0353	1.51e-37	5.5e-18	16.2581
PAS_chr3_0354	1.29e-147	4.34e-159	27
PAS_chr3_0355	7.14e-71	3.93e-39	28.8
PAS_chr3_0359	4.87e-94	1.01e-87	9
PAS_chr3_0360	2.25e-101	2.37e-07	36.9
PAS_chr3_0361	3.29e-47	5.63e-25	22.3448
PAS_chr3_1181	4.14e-41	7.63e-23	24
PAS_chr3_0363	4.27e-19	3.62e-15	14.4
PAS_chr3_0364	7.5e-41	2.71e-10	18.8738
PAS_chr3_1182	1.89e-25	4.69e-14	15.2113
PAS_chr3_0368	0	0	5.96178
PAS_chr3_1184	3.47e-100	2.23e-52	24.9796
PAS_chr3_0377	7.53e-101	2.33e-53	28.8
PAS_chr3_0378	7.82e-95	3.07e-60	6.79245
PAS_chr3_0381	2.97e-141	1.24e-93	6.85714
PAS_chr3_1185	2.07e-69	8.19e-42	12
PAS_chr3_0388	2.62e-162	6.78e-157	8.64
PAS_chr3_0392	2.23e-56	4.14e-57	20
PAS_chr3_0395	9.01e-12	4.79e-13	27.7714
PAS_chr3_0399	3.64e-126	1.25e-70	19
PAS_chr3_0407	1.88e-29	4.6e-12	32
PAS_chr3_0409	0	0	19.4453
PAS_chr3_0410	0	0	27.3103
PAS_chr3_0414	0	0	17.4066
PAS_chr3_0417	2.77e-143	1.62e-135	5.83784
PAS_chr3_0419	1.08e-141	6.95e-81	35.2
PAS_chr3_0421	4.76e-119	1.96e-97	12.7059
PAS_chr3_0424	1.29e-39	3.18e-32	27
PAS_chr3_0425	4.02e-131	5.32e-74	5.23636
PAS_chr3_0428	2.52e-31	6.79e-23	24
PAS_chr3_1190	2.54e-16	3.65e-10	7.57895
PAS_chr3_0429	5.97e-64	3.63e-49	8.15094
PAS_chr3_0432	0	0	12.9057
PAS_chr3_0434	3.05e-122	1.25e-36	33.4737
PAS_chr3_0436	2.99e-79	8.09e-33	30.5085
PAS_chr3_0438	1.09e-75	1.09e-90	38.0225
PAS_chr3_0442	3.41e-40	4.68e-28	3.27273
PAS_chr3_0446	1.03e-80	1.51e-49	13.2632
PAS_chr3_0447	2.48e-83	1.37e-47	28.4651
PAS_chr3_0448	4.86e-77	3.16e-43	19.8
PAS_chr3_0449	2.11e-83	4.01e-54	32
PAS_chr3_1192	0	9.76e-148	21.1765
PAS_chr3_0460	2.1e-91	1.46e-52	3.42857
PAS_chr3_0464	1.68e-42	1.65e-20	35.122
PAS_chr3_0466	1.06e-135	1.15e-95	1.94595
PAS_chr3_0467	5.47e-148	9.02e-85	28.6154
PAS_chr3_0468	7.87e-99	8.72e-61	11.0769
PAS_chr3_0469	6.7e-158	6.54e-108	17.8349
PAS_chr3_0474	1.95e-83	1.98e-27	0
PAS_chr3_0480	1.08e-62	7.53e-68	18
PAS_chr3_0482	0	1.62e-150	16.32
PAS_chr3_0483	2.88e-156	3.64e-24	15.3
PAS_chr3_0484	5.39e-77	5.29e-29	19.6364
PAS_chr3_0485	5.9e-18	3.54e-15	27.5294
PAS_chr3_0488	0	7.19e-130	25.7143
PAS_chr3_1194	2.78e-169	9.38e-06	33.9429
PAS_chr3_0489	0	2.38e-176	33.1095
PAS_chr3_0490	1.94e-22	7.11e-08	35.2752
PAS_chr3_0493	5.63e-10	3.21e-07	34.1443
PAS_chr3_0495	0	0	28.4651
PAS_chr3_0498	9.82e-12	2.21e-11	19.8261
PAS_chr3_0505	4.96e-60	1.28e-35	29.5385
PAS_chr3_0507	0	0	18.2278
PAS_chr3_0508	4.36e-57	2.32e-31	20.7835
PAS_chr3_0511	0	4.95e-63	29.2174
PAS_chr3_0515	0	8.07e-156	6.35294
PAS_chr3_0516	2.24e-34	1.34e-36	41.2683
PAS_chr3_0519	6.79e-98	2.04e-41	27.9
PAS_chr3_0521	4.57e-95	1.88e-61	29.6471
PAS_chr3_0522	2.49e-79	2.39e-40	25.3187
PAS_chr3_0523	0	0	22.5509
PAS_chr3_0526	6.27e-50	3.19e-15	30.5085
PAS_chr3_0528	0	0	4.5
PAS_chr3_0532	2.6e-59	6.87e-42	24.9231
PAS_chr3_1197	3.53e-97	1.45e-65	3.5122
PAS_chr3_0535	3.56e-176	7.52e-95	29.0526
PAS_chr3_0538	5.85e-89	4.11e-22	26.5055
PAS_chr3_0543	3.08e-51	2.51e-46	24
PAS_chr3_0545	0	9.94e-72	32.256
PAS_chr3_0546	4.7e-112	1.2e-69	7.65957
PAS_chr3_0547	1.02e-47	1.39e-29	14.8966
PAS_chr3_0548	1.53e-93	3.13e-84	9.47368
PAS_chr3_0550	2.08e-15	5.95e-16	36.9231
PAS_chr3_0552	3.57e-126	1.13e-88	4.15385
PAS_chr3_0554	2.91e-101	1.14e-22	22.3448
PAS_chr3_0558	4.2e-31	2.51e-16	24.3692
PAS_chr3_0560	8.86e-98	3.48e-12	22.3866
PAS_chr3_0561	1.9e-149	6.37e-96	24.9796
PAS_chr3_0565	1.01e-16	4.32e-17	21.4737
PAS_chr3_0566	5.72e-164	1.22e-104	10.2857
PAS_chr3_0567	8.65e-124	1.37e-104	17.6327
PAS_chr3_0576	0	0	4.5
PAS_chr3_0578	1.88e-62	5.82e-10	55.2558
PAS_chr3_0579	0	0	36.4444
PAS_chr3_0583	6.68e-59	1.51e-38	24.5854
PAS_chr3_1200	2.35e-48	1.01e-48	12
PAS_chr3_0589	1.63e-44	2.38e-24	29.7931
PAS_chr3_0591	2.13e-131	1.04e-74	45.9574
PAS_chr3_0593	0	3.23e-119	38.4545
PAS_chr3_0598	1.84e-59	4.25e-59	45.8182
PAS_chr3_0600	1.37e-54	2.91e-21	14.8235
PAS_chr3_0602	3.95e-152	1.17e-97	5.14286
PAS_chr3_0604	3.31e-96	2.03e-46	21.6
PAS_chr3_0605	0	7.7e-153	27.4286
PAS_chr3_0606	0	4.26e-159	31.3456
PAS_chr3_0608	9.29e-171	1.55e-173	25.2
PAS_chr3_0613	9.15e-93	1.05e-79	24
PAS_chr3_1201	6.19e-97	1.12e-61	20.5714
PAS_chr3_0615	7.32e-54	3.45e-27	0
PAS_chr3_0616	4.7e-76	1.13e-39	0
PAS_chr3_0618	6.66e-52	6.91e-34	21.7674
PAS_chr3_0620	2.45e-90	1.11e-46	22.5672
PAS_chr3_0623	8.1e-138	5.07e-117	20.093
PAS_chr3_0624	4.77e-108	9.37e-103	2.44068
PAS_chr3_0629	0	1.38e-157	20.9362
PAS_chr3_0630	3.13e-10	1.05e-17	5.02326
PAS_chr3_0631	9.46e-18	3.02e-23	6.64615
PAS_chr3_0633	0	2.88e-149	21.6
PAS_chr3_0636	1.34e-82	5.8e-72	10.7463
PAS_chr3_0638	1.44e-58	4.45e-52	11.6129
PAS_chr3_0639	1.22e-43	3.02e-48	16
PAS_chr3_0643	0	0	26
PAS_chr3_0646	0	0	25.519
PAS_chr3_0647	0	0	10.5
PAS_chr3_0648	2e-129	9.18e-146	15.75
PAS_chr3_0649	3.49e-84	2.1e-82	31.5
PAS_chr3_0652	2.43e-55	1.98e-18	29.7391
PAS_chr3_0653	0	0	24.6667
PAS_chr3_0654	9.83e-133	5.48e-62	13.2632
PAS_chr3_0657	0	0	21.9574
PAS_chr3_0660	1.87e-24	2.35e-16	21.0667
PAS_chr3_0662	0	1.6e-72	14.747
PAS_chr3_0663	3.58e-08	5.39e-32	6.96774
PAS_chr3_0666	7.15e-08	3.32e-15	38
PAS_chr3_0667	1.59e-115	1.65e-101	3.27273
PAS_chr3_0670	1.43e-16	4.76e-11	22.5
PAS_chr3_0674	0	0	15.4937
PAS_chr3_1208	1.3e-132	1.27e-77	31.7922
PAS_chr3_0675	0	0	4.96552
PAS_chr3_0681	2.56e-86	3.89e-53	42.4615
PAS_chr3_0682	2.21e-36	5.92e-07	24
PAS_chr3_0685	5.65e-40	4.88e-52	2.76923
PAS_chr3_0688	9.45e-93	1.23e-49	47.4545
PAS_chr3_0689	4.74e-16	1.44e-13	22.8571
PAS_chr3_0690	2.34e-19	1.33e-22	23.04
PAS_chr3_0691	2.52e-25	1.63e-26	49.8462
PAS_chr3_1209	5.98e-18	3.64e-20	28.2353
PAS_chr3_0698	0	0	4.07547
PAS_chr3_0702	5.12e-30	1.12e-19	25.4118
PAS_chr3_0703	0	0	5.05263
PAS_chr3_0706	5.7e-146	3.2e-81	3.78947
PAS_chr3_0712	1.79e-21	1.71e-27	28.32
PAS_chr3_0713	0	1.32e-102	7.08197
PAS_chr3_0714	1.02e-172	2.03e-132	30.5217
PAS_chr3_0715	4.44e-174	2.37e-124	23.1193
PAS_chr3_0721	8.76e-78	5.31e-44	16.6154
PAS_chr3_1213	1.18e-35	4.71e-31	12.7059
PAS_chr3_0725	5.55e-102	2.83e-72	3.2
PAS_chr3_0726	3.13e-42	4.37e-37	19.3846
PAS_chr3_0728	0	0	23.3766
PAS_chr3_0729	1.83e-44	3.39e-38	38.2041
PAS_chr3_0731	0	0	4.5
PAS_chr3_0732	6.35e-142	6.51e-90	35.5765
PAS_chr3_0739	2.32e-27	1.9e-20	38.495
PAS_chr3_0743	1.15e-118	1.44e-103	19.2
PAS_chr3_0744	2.04e-152	1.57e-69	38.9189
PAS_chr3_0745	6.42e-21	2.51e-10	4.8
PAS_chr3_0749	5.22e-73	6.12e-16	9
PAS_chr3_0751	0	0	26.25
PAS_chr3_1216	5.52e-65	9.02e-32	28.3944
PAS_chr3_0756	3.29e-58	2.13e-37	22.0408
PAS_chr3_0758	6.38e-58	6.48e-22	26.7327
PAS_chr3_0763	6.58e-90	8.53e-12	28.8
PAS_chr3_0766	1.29e-33	2.06e-26	28.8
PAS_chr3_0769	1.46e-57	5.55e-55	18
PAS_chr3_0770	0	0	1.63636
PAS_chr3_0775	0	1.28e-151	14.625
PAS_chr3_0777	1.09e-50	3.43e-06	24
PAS_chr3_0779	1.2e-76	8.55e-89	16
PAS_chr3_1221	4.02e-30	6.22e-82	32
PAS_chr3_0783	1.97e-90	1.98e-90	13.5
PAS_chr3_0788	2.26e-123	2.07e-94	19.6364
PAS_chr3_0789	1.65e-63	1.15e-33	17.3793
PAS_chr3_0790	1.3e-35	1.34e-07	5.02326
PAS_chr3_0792	1.32e-61	5.53e-59	26.1239
PAS_chr3_0794	1.52e-23	9.75e-18	21.1034
PAS_chr3_1222	6.56e-27	8.94e-15	32
PAS_chr3_0795	5.27e-131	3.48e-126	38.1818
PAS_chr3_0797	4.43e-30	3.34e-16	35.0769
PAS_chr3_0799	0	0	4.87218
PAS_chr3_0801	0	9.35e-148	21.8667
PAS_chr3_0803	0	5.16e-90	24.4068
PAS_chr3_0804	6.9e-89	1.24e-18	20.16
PAS_chr3_0807	2e-59	8.35e-24	36
PAS_chr3_0812	2.43e-11	5.56e-06	20.25
PAS_chr3_0814	1.76e-25	4.48e-23	31.7647
PAS_chr3_0815	3.25e-99	3.69e-56	21.3559
PAS_chr3_0816	1.41e-59	4.87e-12	35.027
PAS_chr3_0819	1.61e-33	4.45e-08	8
PAS_chr3_0822	0	2.92e-10	36.5
PAS_chr3_0824	1.66e-57	5.38e-37	3.42857
PAS_chr3_0831	4.34e-132	3.86e-134	23.2258
PAS_chr3_1225	2.82e-12	6.94e-06	4.58182
PAS_chr3_0833	1.71e-38	2.42e-45	11.4545
PAS_chr3_0838	1.21e-35	7.99e-28	28.8
PAS_chr3_0841	0	0	40.8358
PAS_chr3_0842	3.36e-108	3.26e-86	24
PAS_chr3_0843	1.72e-111	1.25e-114	19.5254
PAS_chr3_0844	2.54e-112	6.64e-75	18.4186
PAS_chr3_0847	5.98e-10	3.6e-28	15.6522
PAS_chr3_0848	3.13e-155	5.44e-97	38.1176
PAS_chr3_0849	3e-60	3.45e-60	13.4237
PAS_chr3_1226	3.17e-36	1.58e-25	30.1395
PAS_chr3_0851	5.63e-173	1.1e-166	25.5484
PAS_chr3_0853	1.51e-47	2.58e-18	39.6
PAS_chr3_0857	3.6e-21	5.22e-41	24.75
PAS_chr3_0858	0	1.24e-152	26.7327
PAS_chr3_0859	2.11e-81	4.29e-71	4.36364
PAS_chr3_0861	9.79e-80	3.93e-09	21.1034
PAS_chr3_0866	1.06e-26	1.72e-11	23.76
PAS_chr3_1232	2.12e-44	7.92e-09	42
PAS_chr3_0868	1.44e-171	1.02e-158	16
PAS_chr3_0873	2.53e-55	1.5e-80	27.8919
PAS_chr3_0875	1.62e-84	7.93e-55	32.7273
PAS_chr3_0877	2.08e-111	5.43e-74	22.5672
PAS_chr3_1234	3.8e-121	6.4e-100	14.6441
PAS_chr3_0878	2.05e-68	9.07e-30	6.07229
PAS_chr3_0880	1.5e-51	9.03e-48	12
PAS_chr3_0883	2.88e-99	1.96e-71	19.9459
PAS_chr3_0887	7.73e-92	6.28e-59	34.1053
PAS_chr3_0891	4.34e-127	5.81e-94	30.0472
PAS_chr3_0893	0	0	14.7097
PAS_chr3_1235	1.14e-53	9.49e-72	41.3115
PAS_chr3_0894	4.69e-60	1.22e-13	31.0154
PAS_chr3_0895	0	9.12e-173	16.3636
PAS_chr3_0896	0	3.41e-169	27.8873
PAS_chr3_0900	1.47e-38	1.14e-40	41.6842
PAS_chr3_0904	0	0	24.9231
PAS_chr3_0905	0	5.38e-07	25.6271
PAS_chr3_0908	0	0	26.0168
PAS_chr3_0910	3.54e-19	3.31e-06	17.4545
PAS_chr3_1238	2.72e-67	4.25e-46	11.1724
PAS_chr3_0919	7.71e-22	1.04e-18	24.6076
PAS_chr3_0923	3.75e-16	7.91e-14	23.3514
PAS_chr3_0924	9.89e-81	6.6e-77	39.2727
PAS_chr3_0925	1.98e-154	1.26e-95	18.7283
PAS_chr3_0926	5.44e-09	4.23e-116	29.25
PAS_chr3_0930	1.46e-98	3.46e-54	31.5
PAS_chr3_0931	1.87e-147	3.27e-71	27.9
PAS_chr3_0932	5.29e-164	1.52e-22	31.814
PAS_chr3_0933	1.06e-156	2.75e-167	20.16
PAS_chr3_0935	0	1.77e-49	24
PAS_chr3_0936	0	1.4e-154	20.16
PAS_chr3_0937	4.78e-99	5.27e-62	34.2857
PAS_chr3_0940	1.97e-107	2.67e-83	30.4
PAS_chr3_1242	2.98e-27	1.22e-13	45
PAS_chr3_0945	2.14e-18	3.84e-08	26.6667
PAS_chr3_0953	1.29e-116	5.11e-58	20.5116
PAS_chr3_0964	2.82e-174	4.86e-141	30.8571
PAS_chr3_0966	8.99e-37	7.87e-26	37.0588
PAS_chr3_1245	4.44e-12	1.17e-11	26.6087
PAS_chr3_0971	0	1.54e-145	44.4
PAS_chr3_0974	1.7e-115	7.12e-57	7.82609
PAS_chr3_0975	2.59e-109	1.89e-23	18.9474
PAS_chr3_0976	3.93e-65	1.48e-76	24
PAS_chr3_0977	1.07e-134	8.35e-82	24.3529
PAS_chr3_0978	7.2e-50	3.03e-32	15.1579
PAS_chr3_0980	1.29e-16	8.9e-19	48
PAS_chr3_0982	3.73e-102	4.26e-19	42.0674
PAS_chr3_0983	4.69e-14	9.52e-12	17.7662
PAS_chr3_0985	9.99e-56	8.65e-33	33.7959
PAS_chr3_0986	1.7e-56	8.22e-38	22.5882
PAS_chr3_0987	0	6.98e-168	30.1091
PAS_chr3_0990	2.15e-78	2.33e-57	9.75
PAS_chr3_0993	4.5e-55	4.21e-30	7.2
PAS_chr3_0997	3.07e-173	2.38e-112	6.26087
PAS_chr3_0998	1.89e-20	9.29e-15	20
PAS_chr3_0999	0	5.67e-143	11.027
PAS_chr3_1001	3.27e-174	1.46e-126	10.8493
PAS_chr3_1002	1.88e-103	1.37e-62	16.6154
PAS_chr3_1007	1.4e-85	1.77e-10	32.4
PAS_chr3_1010	5.73e-56	6.29e-07	34.4071
PAS_chr3_1012	2.45e-71	8.85e-53	8.47059
PAS_chr3_1015	7.25e-39	2.13e-16	15.4286
PAS_chr3_1016	1.46e-73	3.69e-74	19.4595
PAS_chr3_1017	4.34e-60	6.82e-28	28.2857
PAS_chr3_1018	5.47e-34	4.04e-08	32.6769
PAS_chr3_1021	0	1.28e-29	26.5631
PAS_chr3_1024	0	0	28.844
PAS_chr3_1026	0	1.21e-104	38.8636
PAS_chr3_1027	1.42e-09	7.62e-93	28.8
PAS_chr3_1028	0	0	30.6667
PAS_chr3_1031	1.52e-85	1.16e-45	29.3333
PAS_chr3_1035	2.95e-150	6.02e-132	10.9831
PAS_chr3_1044	0	0	22.2545
PAS_chr3_1045	6e-159	6.46e-99	22.268
PAS_chr3_1047	9.48e-50	4.01e-47	29.4545
PAS_chr3_1052	4.47e-22	2.83e-14	18
PAS_chr3_1054	4.03e-37	9.34e-13	22.8293
PAS_chr3_1055	3.03e-146	8.28e-82	20.1805
PAS_chr3_1056	4.21e-15	1.62e-10	4.8
PAS_chr3_1064	3.92e-113	2.19e-80	21.12
PAS_chr3_1249	5.93e-140	7.09e-87	2.44068
PAS_chr3_1071	1.96e-35	7.11e-21	12.4138
PAS_chr3_1250	8.39e-14	2.97e-15	24
PAS_chr3_1076	3e-64	1.32e-44	27.4639
PAS_chr3_1081	1.23e-50	1.53e-31	20
PAS_chr3_1083	9.91e-92	5.8e-86	20.5714
PAS_chr3_1084	0	0	5.86425
PAS_chr3_1087	0	2.71e-14	25.9672
PAS_chr3_1088	0	6.68e-111	19.5789
PAS_chr3_1091	5.37e-139	1e-105	33.4021
PAS_chr3_1092	5.35e-56	1.79e-16	16.5
PAS_chr3_1095	1.38e-114	5.06e-44	23.2727
PAS_chr3_1097	2.25e-92	1.8e-59	35.6289
PAS_chr3_1255	8.17e-52	3.93e-67	26
PAS_chr3_1099	9.19e-73	1.79e-44	21.913
PAS_chr3_1100	1.14e-139	1.41e-109	29.3333
PAS_chr3_1102	2.23e-23	5.96e-29	7.2
PAS_chr3_1104	0	5.37e-132	3.65482
PAS_chr3_1105	1.72e-86	2.62e-90	29.2881
PAS_chr3_1256	3.67e-110	3.44e-88	49.0909
PAS_chr3_1107	1.2e-76	4.39e-31	29.5579
PAS_chr3_1108	7.2e-87	5.36e-67	41.1429
PAS_chr3_1111	1.79e-156	3.99e-133	15.1579
PAS_chr3_1257	1.75e-51	1.21e-32	37.2414
PAS_chr3_1123	0	2.78e-168	15.8644
PAS_chr3_1126	2.62e-67	8.85e-58	14.0488
PAS_chr3_1127	1.93e-168	1.62e-158	23.7176
PAS_chr3_1128	0	1.75e-178	12
PAS_chr3_1131	1.16e-85	6.95e-61	25.7778
PAS_chr3_1132	1.22e-176	2.71e-152	27.1059
PAS_chr3_1134	9.92e-52	4.83e-07	22.3745
PAS_chr3_1135	3.08e-19	3.47e-09	10.2857
PAS_chr3_1138	2.9e-79	5.49e-56	22.7368
PAS_chr3_1139	3.03e-38	8.84e-19	16.6154
PAS_chr3_1140	1.78e-34	1.98e-30	28.1739
PAS_chr3_1143	2.64e-94	2.49e-58	22.5
PAS_c131_0001	3.39e-35	8.17e-23	10
PAS_c131_0002	9.02e-96	1.14e-10	28.8
PAS_c131_0003	4.16e-82	7.5e-46	31.8857
PAS_c131_0006	5.53e-40	9.1e-26	11.0769
PAS_c131_0007	1.92e-86	5.13e-68	33.1579
PAS_c131_0010	2.71e-12	9.26e-23	30.5455
PAS_c131_0011	3.52e-38	6.1e-32	11.0769
PAS_c131_0013	2.18e-77	1.43e-60	25.4118
PAS_c131_0016	1.7e-70	2.19e-57	21.375
PAS_c131_0017	0	0	14.1972
PAS_chr4_0005	0	0	22.9916
PAS_chr4_0911	3.87e-34	1.13e-45	23.4607
PAS_chr4_0008	1.17e-153	7.69e-109	30.4615
PAS_chr4_0011	7.64e-55	7.49e-33	21.913
PAS_chr4_0020	3.44e-23	5.75e-30	28.8
PAS_chr4_0021	0	1.08e-138	23.3239
PAS_chr4_0912	2.44e-142	6.52e-84	25.8462
PAS_chr4_0022	0	0	20.627
PAS_chr4_0030	0	1.67e-163	7.2
PAS_chr4_0032	7.7e-137	3.91e-95	27
PAS_chr4_0033	0	2.3e-129	5.4
PAS_chr4_0035	2.24e-115	5.97e-115	28.4211
PAS_chr4_0037	6.78e-125	4.45e-132	38.1687
PAS_chr4_0913	0	1.01e-177	10.8493
PAS_chr4_0039	2.75e-82	1.9e-61	35.3077
PAS_chr4_0040	1.4e-46	2.36e-20	32.5161
PAS_chr4_0041	7.82e-40	1.23e-31	16.9412
PAS_chr4_0043	0	0	22.5
PAS_chr4_0047	5.32e-41	2.27e-26	24
PAS_chr4_0048	4.72e-151	3.03e-123	33.2773
PAS_chr4_0049	2e-111	7.07e-97	23.4
PAS_chr4_0051	3.57e-22	1.26e-12	29.7391
PAS_chr4_0055	3.12e-81	2.47e-49	4.36364
PAS_chr4_0061	1.31e-28	1.33e-17	22.5
PAS_chr4_0062	1.35e-150	2.98e-74	19.5319
PAS_chr4_0063	0	8.36e-168	10.8837
PAS_chr4_0065	0	2.22e-146	33.2308
PAS_chr4_0067	1.92e-149	2.29e-18	7.13514
PAS_chr4_0072	0	1.48e-155	18
PAS_chr4_0917	8.48e-142	1.93e-88	32.625
PAS_chr4_0074	2.36e-98	1.24e-122	14
PAS_chr4_0076	0	2.42e-82	30.4615
PAS_chr4_0085	8.42e-125	4.05e-96	18.3051
PAS_chr4_0087	4.4e-17	1.04e-15	37.5652
PAS_chr4_0090	1.37e-63	1.07e-37	20.093
PAS_chr4_0091	3.78e-113	1.51e-74	33.75
PAS_chr4_0092	1.56e-27	2.39e-20	27.1304
PAS_chr4_0093	4.84e-34	1.37e-15	15.8644
PAS_chr4_0094	1.3e-123	1.38e-110	0
PAS_chr4_0098	0	0	11.8763
PAS_chr4_0101	2.61e-180	9.97e-113	5.41935
PAS_chr4_0102	1.12e-151	5.05e-85	20.5714
PAS_chr4_0104	1.03e-20	2.94e-25	29.6471
PAS_chr4_0107	1.4e-147	1.63e-128	5.33333
PAS_chr4_0111	7.67e-73	3.57e-07	18.3529
PAS_chr4_0112	3.59e-168	3.01e-105	48.6486
PAS_chr4_0113	1.07e-125	1.91e-48	21.375
PAS_chr4_0116	1.13e-29	1.59e-20	16.3636
PAS_chr4_0118	1.71e-107	2.3e-65	8.57143
PAS_chr4_0920	1.63e-57	3.87e-86	7.05882
PAS_chr4_0122	4.66e-87	3.71e-94	26.5263
PAS_chr4_0123	1.94e-57	2.38e-17	40.6452
PAS_chr4_0124	1.28e-99	2.44e-74	22.9787
PAS_chr4_0128	0	6.29e-137	18.5455
PAS_chr4_0131	1.68e-61	1.84e-51	0
PAS_chr4_0132	1.33e-145	9.55e-132	16.2857
PAS_chr4_0136	4.86e-26	4.86e-09	8.54237
PAS_chr4_0137	0	7.95e-93	26.9313
PAS_chr4_0138	0	0	5.76
PAS_chr4_0141	1.99e-53	2.91e-38	5.14286
PAS_chr4_0143	0	0	7.00885
PAS_chr4_0147	2.44e-89	1.16e-59	34.8387
PAS_chr4_0153	0	7.11e-136	34.2
PAS_chr4_0156	7.02e-25	5.32e-25	36
PAS_chr4_0157	8.92e-67	4.97e-59	0
PAS_chr4_0159	5e-100	9.51e-66	22.6957
PAS_chr4_0921	2.63e-49	2.74e-61	27.2903
PAS_chr4_0163	0	7.18e-157	3.54098
PAS_chr4_0165	2.75e-96	2.17e-86	7.65957
PAS_chr4_0166	4.35e-27	4.5e-14	22.8293
PAS_chr4_0169	1.05e-56	1.56e-29	4.15385
PAS_chr4_0172	2.68e-60	4.72e-24	5.43396
PAS_chr4_0175	5.93e-25	1.86e-28	22.7368
PAS_chr4_0922	8.86e-46	3.65e-25	10.5882
PAS_chr4_0177	5e-113	5.51e-08	19.4824
PAS_chr4_0178	0	3e-163	33.4286
PAS_chr4_0179	2.07e-124	8.93e-105	10.1053
PAS_chr4_0182	4.49e-49	3.22e-22	26.7429
PAS_chr4_0185	3.05e-106	2.98e-64	7.71429
PAS_chr4_0186	0	0	34.8279
PAS_chr4_0188	0	0	27.1837
PAS_chr4_0189	5.99e-17	3.41e-17	23.5102
PAS_chr4_0192	6.37e-17	1.19e-49	18
PAS_chr4_0924	7.04e-21	9.87e-19	38.1176
PAS_chr4_0198	7.64e-77	8.66e-65	2
PAS_chr4_0200	2.75e-54	3.05e-41	31.6552
PAS_chr4_0202	2.67e-96	3.04e-13	16.0851
PAS_chr4_0203	3.03e-167	8.69e-39	19.8621
PAS_chr4_0205	4.97e-96	3.94e-36	8.7033
PAS_chr4_0208	4.42e-106	3.38e-89	0
PAS_chr4_0214	9.99e-63	2.03e-69	17.0526
PAS_chr4_0215	9.34e-144	1.42e-59	31.5506
PAS_chr4_0927	2.63e-62	5.73e-35	37.1134
PAS_chr4_0217	7.31e-104	1.33e-30	42.8571
PAS_chr4_0218	3.21e-125	1.63e-103	49.0909
PAS_chr4_0928	3.27e-73	6.42e-66	26.069
PAS_chr4_0221	1.28e-11	3.8e-11	15.6522
PAS_chr4_0222	2.1e-84	5.01e-91	5.33333
PAS_chr4_0224	3.02e-136	1.98e-141	20
PAS_chr4_0226	0	6.95e-176	3.2
PAS_chr4_0227	9.93e-121	1.92e-66	12.5217
PAS_chr4_0229	3.31e-150	1.79e-74	8.50909
PAS_chr4_0232	3.55e-59	2.43e-54	37.7705
PAS_chr4_0234	4.71e-73	1.15e-40	20.8
PAS_chr4_0240	2.2e-138	3.37e-14	37.2
PAS_chr4_0241	3.41e-163	9.63e-153	28.6452
PAS_chr4_0242	1.46e-113	5.06e-86	25.4118
PAS_chr4_0243	0	3.64e-133	24
PAS_chr4_0244	2.47e-13	3.73e-09	15.4286
PAS_chr4_0932	3.2e-108	1.93e-84	25.4769
PAS_chr4_0246	9.55e-171	2.73e-149	5.14286
PAS_chr4_0933	9.54e-32	1.64e-12	30.1091
PAS_chr4_0247	7.9e-41	1.56e-29	37.5652
PAS_chr4_0248	0	4.35e-130	17.6604
PAS_chr4_0249	1.15e-17	4.95e-07	3.42857
PAS_chr4_0252	2.31e-09	1.11e-10	64
PAS_chr4_0254	0	0	40.3516
PAS_chr4_0257	1.44e-107	2.42e-40	35.687
PAS_chr4_0260	1.46e-90	3.64e-52	33.4737
PAS_chr4_0266	1.04e-132	7.89e-74	20.8421
PAS_chr4_0267	3.57e-65	8.19e-54	6
PAS_chr4_0270	3.23e-147	7.43e-101	24.8276
PAS_chr4_0271	2.49e-20	9.45e-07	46.209
PAS_chr4_0272	0	1.38e-38	26.1818
PAS_chr4_0275	2.27e-08	1.03e-26	38.2979
PAS_chr4_0280	1.18e-92	8.44e-68	27.871
PAS_chr4_0938	4.07e-51	6.76e-52	16
PAS_chr4_0939	4.21e-104	3.65e-93	8.37209
PAS_chr4_0284	1.3e-40	1.12e-30	0
PAS_chr4_0940	7.19e-31	9.1e-16	36
PAS_chr4_0285	1.02e-80	1.77e-66	13.0909
PAS_chr4_0287	0	9.9e-143	39.8919
PAS_chr4_0288	1.01e-83	1.35e-40	28.6154
PAS_chr4_0290	8.37e-68	4.34e-67	19.6364
PAS_chr4_0292	4.15e-77	9.78e-56	0
PAS_chr4_0297	1.59e-154	1.95e-114	27.7714
PAS_chr4_0942	6.92e-105	2.54e-125	1.58242
PAS_chr4_0306	0	4.87e-101	24.6
PAS_chr4_0307	1.42e-129	4.75e-101	20.3077
PAS_chr4_0311	9.09e-81	6.24e-101	1.38462
PAS_chr4_0944	3.44e-28	9.57e-09	26.1818
PAS_chr4_0313	1.59e-144	1.95e-115	15.6226
PAS_chr4_0314	3.16e-121	2.4e-99	55.4483
PAS_chr4_0318	2.62e-145	1.92e-13	23.7447
PAS_chr4_0319	2.61e-17	1.21e-13	21.7895
PAS_chr4_0325	1.74e-59	2.65e-07	25.0787
PAS_chr4_0327	0	0	18.5985
PAS_chr4_0329	1.27e-30	3.98e-17	18
PAS_chr4_0330	0	0	18.8571
PAS_chr4_0334	1.05e-31	7.67e-30	32.5714
PAS_chr4_0336	2.25e-83	7.49e-56	30.3158
PAS_chr4_0337	0	4.63e-96	23.6842
PAS_chr4_0338	2.2e-30	9.36e-33	28.8
PAS_chr4_0340	1.13e-08	3.38e-12	26.8029
PAS_chr4_0343	5.49e-103	1.69e-104	23.2941
PAS_chr4_0346	2.89e-68	1.42e-58	12
PAS_chr4_0348	2.34e-94	1.13e-83	5.14286
PAS_chr4_0352	0	5.54e-48	33.1826
PAS_chr4_0368	7.38e-143	3.13e-92	4.90909
PAS_chr4_0369	0	0	4.23529
PAS_chr4_0370	3.94e-30	8.5e-21	15.6522
PAS_chr4_0372	2.22e-52	3.95e-36	47.0204
PAS_chr4_0374	1.34e-13	9.07e-14	9
PAS_chr4_0376	9.61e-82	4.65e-61	2
PAS_chr4_0378	3.12e-34	1.36e-48	45
PAS_chr4_0953	8.21e-33	1.26e-26	6.54545
PAS_chr4_0954	7.26e-149	9.83e-12	34.3385
PAS_chr4_0389	2.52e-20	1.05e-12	22.6772
PAS_chr4_0392	1.35e-110	7.73e-39	36.766
PAS_chr4_0396	9.61e-51	1.02e-29	13.5
PAS_chr4_0397	3.1e-31	3.4e-10	23.04
PAS_chr4_0399	2.08e-90	1.26e-16	38.2301
PAS_chr4_0401	1.52e-87	1.93e-35	30.4941
PAS_chr4_0402	3.81e-84	1.07e-64	4.59574
PAS_chr4_0403	6.1e-14	5.16e-19	10.2857
PAS_chr4_0404	1.66e-22	1.05e-40	18.1978
PAS_chr4_0405	7.05e-146	6.72e-114	24.5106
PAS_chr4_0408	2.09e-48	2.86e-57	49.3333
PAS_chr4_0411	1.09e-84	8.57e-41	41.1429
PAS_chr4_0412	1.01e-28	8.19e-20	9
PAS_chr4_0415	0	0	9
PAS_chr4_0417	1.07e-12	1.11e-21	32.9143
PAS_chr4_0420	7.83e-23	2.97e-36	21
PAS_chr4_0422	1.33e-43	8.05e-35	27
PAS_chr4_0433	1.79e-79	1.01e-63	22.1538
PAS_chr4_0437	2.39e-59	1.48e-34	6.54545
PAS_chr4_0439	4.53e-144	1.33e-136	21.2571
PAS_chr4_0441	0	0	5.64706
PAS_chr4_0442	6.78e-56	5.02e-42	15.6522
PAS_chr4_0444	1.58e-14	7.53e-08	25
PAS_chr4_0445	0	6.51e-165	19.2558
PAS_chr4_0457	1.83e-79	1.5e-64	21.1128
PAS_chr4_0459	1.1e-28	3.41e-31	26.3077
PAS_chr4_0460	2.4e-154	7.61e-112	7.82609
PAS_chr4_0470	1.78e-67	9e-59	55.3043
PAS_chr4_0964	5.4e-96	1.19e-72	16.2
PAS_chr4_0965	1.72e-52	7.9e-19	11.52
PAS_chr4_0967	8.6e-70	7.15e-55	7.5
PAS_chr4_0474	7.27e-90	4.49e-82	25.2
PAS_chr4_0968	4.69e-43	7.62e-53	5.53846
PAS_chr4_0476	6.16e-49	7.42e-25	24
PAS_chr4_0478	0	9.09e-139	9.23077
PAS_chr4_0482	0	2.13e-136	19.35
PAS_chr4_0483	2.64e-19	1.61e-20	3.78947
PAS_chr4_0487	3.64e-34	5.99e-22	19.0259
PAS_chr4_0488	1.52e-121	2.7e-102	42.5455
PAS_chr4_0489	5.21e-12	8.29e-10	33.6
PAS_chr4_0490	0	1.53e-139	12.6412
PAS_chr4_0492	2.92e-69	1.11e-79	31.2453
PAS_chr4_0496	1.3e-28	9.5e-32	24
PAS_chr4_0498	2.6e-66	1.84e-23	45.8182
PAS_chr4_0500	2.41e-44	2.36e-21	42
PAS_chr4_0501	1.44e-65	3.16e-38	41.3858
PAS_chr4_0504	1.12e-55	7.91e-21	28.8
PAS_chr4_0505	2.9e-139	5.05e-127	26.1818
PAS_chr4_0506	5.98e-131	1.43e-122	8
PAS_chr4_0508	0	3.54e-176	4.11429
PAS_chr4_0510	2.16e-169	2.52e-125	29.8421
PAS_chr4_0516	6.25e-131	4.52e-69	15.0698
PAS_chr4_0517	1.45e-14	8.22e-10	9
[truncated: 182 more rows]
