# Supplementary material for: Genome-Wide Determination of Gene Essentiality by Transposon Insertion Sequencing in Yeast Pichia pastoris
Source: Sci Rep. 2018 Jul 5;8:10223. doi: 10.1038/s41598-018-28217-z (PMC6033949; doi:10.1038/s41598-018-28217-z)
Supplement: Supplementary file 5 — Dataset S3 [file 41598_2018_28217_MOESM5_ESM.xlsx]

## Sheet: Dataset S3
essential genes	non-essential genes
PAS_chr1-3_0074	PAS_FragB_0056
PAS_chr1-3_0083	PAS_chr4_0584
PAS_chr1-3_0122	PAS_chr4_0868
PAS_chr1-3_0202	PAS_chr1-1_0097
PAS_chr1-3_0244	PAS_chr1-1_0105
PAS_chr1-1_0002	PAS_chr1-1_0165
PAS_chr1-1_0004	PAS_chr1-1_0226
PAS_chr1-1_0015	PAS_chr1-1_0286
PAS_chr1-1_0019	PAS_chr1-1_0297
PAS_chr1-1_0048	PAS_chr1-1_0300
PAS_chr1-1_0054	PAS_chr1-1_0340
PAS_chr1-1_0061	PAS_chr1-1_0353
PAS_chr1-1_0087	PAS_chr1-1_0365
PAS_chr1-1_0179	PAS_chr1-1_0465
PAS_chr1-1_0181	PAS_chr1-3_0041
PAS_chr1-1_0187	PAS_chr1-3_0106
PAS_chr1-1_0292	PAS_chr1-3_0119
PAS_chr1-1_0294	PAS_chr1-3_0143
PAS_chr1-1_0390	PAS_chr1-3_0168
PAS_chr1-1_0391	PAS_chr1-3_0213
PAS_chr1-4_0012	PAS_chr1-3_0232
PAS_chr1-4_0051	PAS_chr1-3_0251
PAS_chr1-4_0118	PAS_chr1-4_0069
PAS_chr1-4_0142	PAS_chr1-4_0133
PAS_chr1-4_0204	PAS_chr1-4_0141
PAS_chr1-4_0661	PAS_chr1-4_0143
PAS_chr1-4_0249	PAS_chr1-4_0144
PAS_chr1-4_0664	PAS_chr1-4_0271
PAS_chr1-4_0269	PAS_chr1-4_0279
PAS_chr1-4_0276	PAS_chr1-4_0302
PAS_chr1-4_0292	PAS_chr1-4_0305
PAS_chr1-4_0295	PAS_chr1-4_0310
PAS_chr1-4_0324	PAS_chr1-4_0349
PAS_chr1-4_0344	PAS_chr1-4_0357
PAS_chr1-4_0356	PAS_chr1-4_0368
PAS_chr1-4_0360	PAS_chr1-4_0375
PAS_chr1-4_0403	PAS_chr1-4_0385
PAS_chr1-4_0463	PAS_chr1-4_0390
PAS_chr1-4_0685	PAS_chr1-4_0409
PAS_chr1-4_0506	PAS_chr1-4_0410
PAS_chr1-4_0514	PAS_chr1-4_0413
PAS_chr1-4_0529	PAS_chr1-4_0433
PAS_chr1-4_0592	PAS_chr1-4_0447
PAS_chr1-4_0598	PAS_chr1-4_0451
PAS_chr1-4_0645	PAS_chr1-4_0460
PAS_chr2-1_0079	PAS_chr1-4_0498
PAS_chr2-1_0082	PAS_chr1-4_0522
PAS_chr2-1_0096	PAS_chr1-4_0526
PAS_chr2-1_0113	PAS_chr1-4_0555
PAS_chr2-1_0125	PAS_chr1-4_0561
PAS_chr2-1_0137	PAS_chr1-4_0570
PAS_chr2-1_0140	PAS_chr1-4_0627
PAS_chr2-1_0149	PAS_chr1-4_0674
PAS_chr2-1_0163	PAS_chr1-4_0696
PAS_chr2-1_0191	PAS_chr2-1_0028
PAS_chr2-1_0267	PAS_chr2-1_0054
PAS_chr2-1_0303	PAS_chr2-1_0071
PAS_chr2-1_0346	PAS_chr2-1_0162
PAS_chr2-1_0378	PAS_chr2-1_0211
PAS_chr2-1_0380	PAS_chr2-1_0212
PAS_chr2-1_0391	PAS_chr2-1_0241
PAS_chr2-1_0418	PAS_chr2-1_0265
PAS_chr2-1_0459	PAS_chr2-1_0357
PAS_chr2-1_0555	PAS_chr2-1_0389
PAS_chr2-1_0556	PAS_chr2-1_0402
PAS_chr2-1_0557	PAS_chr2-1_0416
PAS_chr2-1_0606	PAS_chr2-1_0458
PAS_chr2-1_0626	PAS_chr2-1_0472
PAS_chr2-1_0656	PAS_chr2-1_0504
PAS_chr2-1_0688	PAS_chr2-1_0514
PAS_chr2-1_0710	PAS_chr2-1_0519
PAS_chr2-1_0769	PAS_chr2-1_0596
PAS_chr2-1_0797	PAS_chr2-1_0624
PAS_chr2-2_0416	PAS_chr2-1_0639
PAS_chr2-2_0402	PAS_chr2-1_0641
PAS_chr2-2_0387	PAS_chr2-1_0672
PAS_chr2-2_0379	PAS_chr2-1_0689
PAS_chr2-2_0349	PAS_chr2-1_0715
PAS_chr2-2_0339	PAS_chr2-1_0770
PAS_chr2-2_0306	PAS_chr2-1_0801
PAS_chr2-2_0243	PAS_chr2-1_0853
PAS_chr2-2_0238	PAS_chr2-2_0030
PAS_chr2-2_0149	PAS_chr2-2_0040
PAS_chr2-2_0128	PAS_chr2-2_0103
PAS_chr2-2_0100	PAS_chr2-2_0110
PAS_chr2-2_0076	PAS_chr2-2_0179
PAS_chr2-2_0061	PAS_chr2-2_0186
PAS_chr3_0065	PAS_chr2-2_0207
PAS_chr3_0144	PAS_chr2-2_0294
PAS_chr3_0165	PAS_chr2-2_0297
PAS_chr3_0166	PAS_chr2-2_0305
PAS_chr3_0195	PAS_chr2-2_0332
PAS_chr3_1169	PAS_chr2-2_0359
PAS_chr3_0265	PAS_chr2-2_0432
PAS_chr3_0285	PAS_chr3_0041
PAS_chr3_0300	PAS_chr3_0042
PAS_chr3_0322	PAS_chr3_0043
PAS_chr3_0342	PAS_chr3_0072
PAS_chr3_0344	PAS_chr3_0148
PAS_chr3_0365	PAS_chr3_0188
PAS_chr3_0398	PAS_chr3_0189
PAS_chr3_0402	PAS_chr3_0220
PAS_chr3_0453	PAS_chr3_0329
PAS_chr3_0456	PAS_chr3_0347
PAS_chr3_0458	PAS_chr3_0360
PAS_chr3_0462	PAS_chr3_0363
PAS_chr3_0496	PAS_chr3_0399
PAS_chr3_0531	PAS_chr3_0469
PAS_chr3_0568	PAS_chr3_0549
PAS_chr3_0571	PAS_chr3_0579
PAS_chr3_0612	PAS_chr3_0588
PAS_chr3_0614	PAS_chr3_0646
PAS_chr3_0672	PAS_chr3_0688
PAS_chr3_0733	PAS_chr3_0751
PAS_chr3_0754	PAS_chr3_0832
PAS_chr3_0767	PAS_chr3_0834
PAS_chr3_0823	PAS_chr3_0836
PAS_chr3_0846	PAS_chr3_0841
PAS_chr3_0856	PAS_chr3_0842
PAS_chr3_0870	PAS_chr3_0850
PAS_chr3_0881	PAS_chr3_0873
PAS_chr3_0949	PAS_chr3_0874
PAS_chr3_1042	PAS_chr3_0893
PAS_chr3_1077	PAS_chr3_0931
PAS_chr3_1112	PAS_chr3_0932
PAS_chr4_0038	PAS_chr3_0940
PAS_chr4_0084	PAS_chr3_0964
PAS_chr4_0105	PAS_chr3_0980
PAS_chr4_0109	PAS_chr3_1028
PAS_chr4_0121	PAS_chr3_1045
PAS_chr4_0140	PAS_chr3_1061
PAS_chr4_0158	PAS_chr3_1073
PAS_chr4_0197	PAS_chr3_1087
PAS_chr4_0201	PAS_chr3_1091
PAS_chr4_0223	PAS_chr3_1104
PAS_chr4_0225	PAS_chr3_1242
PAS_chr4_0231	PAS_chr4_0037
PAS_chr4_0233	PAS_chr4_0079
PAS_chr4_0239	PAS_chr4_0152
PAS_chr4_0263	PAS_chr4_0167
PAS_chr4_0276	PAS_chr4_0203
PAS_chr4_0278	PAS_chr4_0260
PAS_chr4_0300	PAS_chr4_0313
PAS_chr4_0302	PAS_chr4_0315
PAS_chr4_0322	PAS_chr4_0327
PAS_chr4_0393	PAS_chr4_0334
PAS_chr4_0419	PAS_chr4_0352
PAS_chr4_0464	PAS_chr4_0402
PAS_chr4_0473	PAS_chr4_0404
PAS_chr4_0475	PAS_chr4_0450
PAS_chr4_0513	PAS_chr4_0451
PAS_chr4_0533	PAS_chr4_0457
PAS_chr4_0600	PAS_chr4_0459
PAS_chr4_0709	PAS_chr4_0471
PAS_chr4_0727	PAS_chr4_0487
PAS_chr4_0731	PAS_chr4_0496
PAS_chr4_0736	PAS_chr4_0510
PAS_chr4_0785	PAS_chr4_0585
PAS_chr4_0798	PAS_chr4_0622
PAS_chr4_0891	PAS_chr4_0666
PAS_FragD_0026	PAS_chr4_0682
	PAS_chr4_0704
	PAS_chr4_0756
	PAS_chr4_0759
	PAS_chr4_0777
	PAS_chr4_0783
	PAS_chr4_0794
	PAS_chr4_0812
	PAS_chr4_0821
	PAS_FragB_0061
	PAS_FragB_0064
