# Supplementary material for: Genome-Wide Determination of Gene Essentiality by Transposon Insertion Sequencing in Yeast Pichia pastoris
Source: Sci Rep. 2018 Jul 5;8:10223. doi: 10.1038/s41598-018-28217-z (PMC6033949; doi:10.1038/s41598-018-28217-z)
Supplement: Supplementary file 6 — Dataset S4 [file 41598_2018_28217_MOESM6_ESM.xlsx]

## Sheet: Gene essentiality
locus tag	TA number	GII	read density	NEP	category
PAS_FragB_0036	11	0	0	0.00190128	Omitted
PAS_FragB_0069	32	0	0	0.00190128	Essential
PAS_chr1-1_0023	11	0	0	0.00190128	Omitted
PAS_chr1-1_0137	15	0	0	0.00190128	Essential
PAS_chr1-1_0144	9	0	2.11111	0.00190128	Omitted
PAS_chr1-1_0166	8	0	0	0.00190128	Omitted
PAS_chr1-1_0189	13	0	0	0.00190128	Omitted
PAS_chr1-1_0195	38	0	0.0526316	0.00190128	Essential
PAS_chr1-1_0219	35	0	0.942857	0.00190128	Essential
PAS_chr1-1_0243	54	0	0	0.00190128	Essential
PAS_chr1-1_0288	18	0	0	0.00190128	Essential
PAS_chr1-1_0375	16	0	0	0.00190128	Essential
PAS_chr1-3_0028	17	0	0.411765	0.00190128	Essential
PAS_chr1-3_0034	32	0	0.90625	0.00190128	Essential
PAS_chr1-3_0048	28	0	0	0.00190128	Essential
PAS_chr1-3_0080	38	0	0.631579	0.00190128	Essential
PAS_chr1-3_0089	55	0	0	0.00190128	Essential
PAS_chr1-3_0107	22	0	0	0.00190128	Essential
PAS_chr1-3_0111	12	0	0	0.00190128	Omitted
PAS_chr1-3_0115	19	0	0	0.00190128	Essential
PAS_chr1-3_0161	19	0	0	0.00190128	Essential
PAS_chr1-3_0190	21	0	0	0.00190128	Essential
PAS_chr1-3_0256	13	0	0	0.00190128	Omitted
PAS_chr1-3_0302	23	0	0	0.00190128	Essential
PAS_chr1-4_0039	22	0	0	0.00190128	Essential
PAS_chr1-4_0148	36	0	0	0.00190128	Essential
PAS_chr1-4_0163	10	0	0	0.00190128	Omitted
PAS_chr1-4_0235	8	0	0	0.00190128	Omitted
PAS_chr1-4_0237	14	0	0	0.00190128	Omitted
PAS_chr1-4_0294	36	0	0.0555556	0.00190128	Essential
PAS_chr1-4_0358	16	0	0	0.00190128	Essential
PAS_chr1-4_0363	50	0	0	0.00190128	Essential
PAS_chr1-4_0419	40	0	0	0.00190128	Essential
PAS_chr1-4_0421	56	0	0	0.00190128	Essential
PAS_chr1-4_0445	19	0	0	0.00190128	Essential
PAS_chr1-4_0450	36	0	1.16667	0.00190128	Essential
PAS_chr1-4_0466	73	0	0	0.00190128	Essential
PAS_chr1-4_0614	15	0	0	0.00190128	Essential
PAS_chr1-4_0678	29	0	0	0.00190128	Essential
PAS_chr1-4_0682	22	0	0	0.00190128	Essential
PAS_chr2-1_0086	14	0	0	0.00190128	Omitted
PAS_chr2-1_0087	26	0	0	0.00190128	Essential
PAS_chr2-1_0112	27	0	0.222222	0.00190128	Essential
PAS_chr2-1_0161	25	0	0	0.00190128	Essential
PAS_chr2-1_0187	35	0	0	0.00190128	Essential
PAS_chr2-1_0362	12	0	0.0833333	0.00190128	Omitted
PAS_chr2-1_0376	33	0	0	0.00190128	Essential
PAS_chr2-1_0429	8	0	0	0.00190128	Omitted
PAS_chr2-1_0474	20	0	0	0.00190128	Essential
PAS_chr2-1_0481	14	0	0	0.00190128	Omitted
PAS_chr2-1_0482	15	0	0	0.00190128	Essential
PAS_chr2-1_0483	5	0	9	0.00190128	Omitted
PAS_chr2-1_0486	15	0	0	0.00190128	Essential
PAS_chr2-1_0554	19	0	0	0.00190128	Essential
PAS_chr2-1_0612	11	0	0	0.00190128	Omitted
PAS_chr2-1_0621	21	0	0	0.00190128	Essential
PAS_chr2-1_0728	19	0	0	0.00190128	Essential
PAS_chr2-1_0758	20	0	0	0.00190128	Essential
PAS_chr2-1_0783	20	0	0.25	0.00190128	Essential
PAS_chr2-1_0875	13	0	0	0.00190128	Omitted
PAS_chr2-2_0073	30	0	0	0.00190128	Essential
PAS_chr2-2_0074	20	0	0	0.00190128	Essential
PAS_chr2-2_0087	17	0	0	0.00190128	Essential
PAS_chr2-2_0102	25	0	0.76	0.00190128	Essential
PAS_chr2-2_0121	14	0	0	0.00190128	Omitted
PAS_chr2-2_0229	18	0	0	0.00190128	Essential
PAS_chr2-2_0257	9	0	0	0.00190128	Omitted
PAS_chr2-2_0265	6	0	0	0.00190128	Omitted
PAS_chr2-2_0291	16	0	0	0.00190128	Essential
PAS_chr2-2_0298	16	0	0	0.00190128	Essential
PAS_chr2-2_0304	10	0	1.5	0.00190128	Omitted
PAS_chr2-2_0326	14	0	0	0.00190128	Omitted
PAS_chr2-2_0346	26	0	0	0.00190128	Essential
PAS_chr2-2_0372	16	0	0	0.00190128	Essential
PAS_chr2-2_0403	17	0	1.29412	0.00190128	Essential
PAS_chr2-2_0412	24	0	0	0.00190128	Essential
PAS_chr2-2_0434	22	0	0.0454545	0.00190128	Essential
PAS_chr2-2_0456	10	0	0	0.00190128	Omitted
PAS_chr2-2_0465	21	0	4.95238	0.00190128	Essential
PAS_chr3_0048	45	0	0.533333	0.00190128	Essential
PAS_chr3_0137	21	0	0.333333	0.00190128	Essential
PAS_chr3_0143	28	0	0	0.00190128	Essential
PAS_chr3_0156	39	0	0	0.00190128	Essential
PAS_chr3_0221	24	0	149.708	0.00190128	Essential
PAS_chr3_0262	37	0	0	0.00190128	Essential
PAS_chr3_0365	58	0	0.0172414	0.00190128	Essential
PAS_chr3_0401	7	0	0	0.00190128	Omitted
PAS_chr3_0474	40	0	0	0.00190128	Essential
PAS_chr3_0585	31	0	0	0.00190128	Essential
PAS_chr3_0596	18	0	0	0.00190128	Essential
PAS_chr3_0615	19	0	0.157895	0.00190128	Essential
PAS_chr3_0616	51	0	0	0.00190128	Essential
PAS_chr3_0710	21	0	0	0.00190128	Essential
PAS_chr3_0722	15	0	0	0.00190128	Essential
PAS_chr3_0737	55	0	0.363636	0.00190128	Essential
PAS_chr3_0942	22	0	0	0.00190128	Essential
PAS_chr3_1037	21	0	1.33333	0.00190128	Essential
PAS_chr3_1057	14	0	0	0.00190128	Omitted
PAS_chr3_1203	16	0	0.5625	0.00190128	Essential
PAS_chr3_1246	14	0	0	0.00190128	Omitted
PAS_chr4_0018	8	0	0	0.00190128	Omitted
PAS_chr4_0094	33	0	0	0.00190128	Essential
PAS_chr4_0131	12	0	0	0.00190128	Omitted
PAS_chr4_0157	17	0	0	0.00190128	Essential
PAS_chr4_0208	19	0	0	0.00190128	Essential
PAS_chr4_0262	29	0	0	0.00190128	Essential
PAS_chr4_0284	8	0	0	0.00190128	Omitted
PAS_chr4_0289	9	0	0	0.00190128	Omitted
PAS_chr4_0292	23	0	0	0.00190128	Essential
PAS_chr4_0350	4	0	0	0.00190128	Omitted
PAS_chr4_0434	29	0	0.0344828	0.00190128	Essential
PAS_chr4_0456	26	0	1.11538	0.00190128	Essential
PAS_chr4_0520	11	0	0	0.00190128	Omitted
PAS_chr4_0524	17	0	0.588235	0.00190128	Essential
PAS_chr4_0528	24	0	0	0.00190128	Essential
PAS_chr4_0533	66	0	0	0.00190128	Essential
PAS_chr4_0548	48	0	0	0.00190128	Essential
PAS_chr4_0670	34	0	0	0.00190128	Essential
PAS_chr4_0674	20	0	0	0.00190128	Essential
PAS_chr4_0715	20	0	0	0.00190128	Essential
PAS_chr4_0750	27	0	0	0.00190128	Essential
PAS_chr4_0780	40	0	0	0.00190128	Essential
PAS_chr4_0796	21	0	0	0.00190128	Essential
PAS_chr4_0803	42	0	0.047619	0.00190128	Essential
PAS_chr4_0808	24	0	0	0.00190128	Essential
PAS_chr4_0817	18	0	0	0.00190128	Essential
PAS_chr4_0905	23	0	0.0869565	0.00190128	Essential
PAS_chr4_0929	37	0	0	0.00190128	Essential
PAS_chr4_0952	24	0	0	0.00190128	Essential
PAS_chr4_0960	24	0	0.0833333	0.00190128	Essential
PAS_chr4_0996	31	0	0	0.00190128	Essential
PAS_chr3_0782	120	0.6	0.05	0.00245714	Essential
PAS_chr1-1_0069	92	0.782609	0	0.00265505	Essential
PAS_chr1-1_0242	100	0.72	0.16	0.0026579	Essential
PAS_chr1-1_0167	92	0.782609	0.0652174	0.0026626	Essential
PAS_chr3_0701	90	0.8	0.0222222	0.00268458	Essential
PAS_chr1-1_0430	88	0.818182	0	0.00271789	Essential
PAS_chr4_0875	75	0.96	0.04	0.0028692	Essential
PAS_chr1-3_0050	73	0.986301	0.0410959	0.00290531	Essential
PAS_chr2-1_0716	77	0.935065	0.0519481	0.00292447	Essential
PAS_chr1-1_0299	71	1.01408	0.0140845	0.00293646	Essential
PAS_chr1-4_0692	70	1.02857	0.3	0.00294698	Essential
PAS_chr2-2_0238	88	0.818182	0.125	0.00297388	Essential
PAS_chr2-1_0113	73	0.986301	0.0958904	0.00298018	Essential
PAS_chr2-1_0688	72	1	0.125	0.00299754	Essential
PAS_chr2-1_0267	135	1.06667	0.118519	0.00302546	Essential
PAS_chr3_0612	69	1.04348	0.0869565	0.00303146	Essential
PAS_chr1-1_0392	73	0.986301	0.0273973	0.00310659	Essential
PAS_chr2-1_0378	63	1.14286	0.0634921	0.00311617	Essential
PAS_chr1-3_0122	62	1.16129	3.14516	0.00317169	Essential
PAS_chr4_0082	62	1.16129	1.70968	0.00320079	Essential
PAS_c131_0005	58	1.24138	0.0862069	0.00324909	Essential
PAS_chr3_0264	58	1.24138	0.586207	0.00327056	Essential
PAS_chr2-1_0694	116	1.24138	0.163793	0.0032731	Essential
PAS_chr3_0456	61	1.18033	0.344262	0.00331506	Essential
PAS_chr2-1_0556	57	1.26316	0.263158	0.00334015	Essential
PAS_chr2-1_0186	60	1.2	0.566667	0.00338194	Essential
PAS_chr2-1_0635	53	1.35849	0.0377358	0.00340264	Essential
PAS_chr3_0572	53	1.35849	0	0.00340817	Essential
PAS_chr1-4_0049	53	1.35849	0.0188679	0.00340894	Essential
PAS_chr1-4_0480	55	1.30909	0.654545	0.00341737	Essential
PAS_chr2-1_0708	52	1.38462	0.0192308	0.003446	Essential
PAS_chr4_0311	52	1.38462	0.0384615	0.00344759	Essential
PAS_chr2-2_0168	54	1.33333	0.814815	0.00350661	Essential
PAS_chr2-2_0149	54	1.33333	0.12963	0.00351434	Essential
PAS_chr4_0856	98	1.46939	0.0102041	0.00355725	Essential
PAS_chr2-1_0224	55	1.30909	0.381818	0.00357044	Essential
PAS_chr4_0679	49	1.46939	0.44898	0.00359109	Essential
PAS_chr4_0713	50	1.44	0.12	0.00361736	Essential
PAS_chr2-1_0246	51	1.41176	0.392157	0.0036287	Essential
PAS_chr3_0243	99	1.45455	0.212121	0.00363072	Essential
PAS_chr3_0325	95	1.51579	0.231579	0.00369035	Essential
PAS_chr1-1_0099	46	1.56522	0.434783	0.00369975	Essential
PAS_chr4_0418	49	1.46939	0.0204082	0.00373889	Essential
PAS_chr3_1101	46	1.56522	0.0434783	0.003748	Essential
PAS_chr4_0942	91	1.58242	0.021978	0.00375487	Essential
PAS_chr3_0459	90	1.6	0.277778	0.00375813	Essential
PAS_chr3_0581	47	1.53191	0.0638298	0.00377731	Essential
PAS_chr2-1_0601	51	1.41176	0.0392157	0.00377876	Essential
PAS_chr3_0586	89	1.61798	0.0786517	0.00379733	Essential
PAS_chr1-4_0191	134	1.61194	0.104478	0.00380302	Essential
PAS_chr4_0225	132	1.63636	0.0378788	0.00381765	Essential
PAS_chr2-2_0328	44	1.63636	0.0227273	0.00384355	Essential
PAS_chr3_0770	88	1.63636	0.272727	0.00384577	Essential
PAS_chr4_0950	45	1.6	0.133333	0.00385648	Essential
PAS_chr3_1248	87	1.65517	0.574713	0.00389136	Essential
PAS_chr3_0882	86	1.67442	0.0813953	0.0038992	Essential
PAS_chr1-1_0047	89	1.61798	0.247191	0.00394252	Essential
PAS_chr4_0775	42	1.71429	0.119048	0.00394926	Essential
PAS_chr3_0233	43	1.67442	0.302326	0.00395912	Essential
PAS_FragB_0040	85	1.69412	0.0588235	0.00396982	Essential
PAS_chr4_0223	129	1.67442	0.496124	0.00399805	Essential
PAS_chr1-1_0331	41	1.7561	0.853659	0.00400989	Essential
PAS_chr2-2_0427	85	1.69412	0.282353	0.00401034	Essential
PAS_chr2-1_0096	83	1.73494	0.13253	0.00401193	Essential
PAS_chr3_0385	41	1.7561	0.0243902	0.00401221	Essential
PAS_chr3_0431	86	1.67442	0.383721	0.00402684	Essential
PAS_chr2-2_0165	84	1.71429	0.22619	0.00402744	Essential
PAS_chr2-2_0379	84	1.71429	2.04762	0.00402783	Essential
PAS_chr3_0077	46	1.56522	0.304348	0.00409836	Essential
PAS_chr1-3_0195	44	1.63636	0.0909091	0.00409947	Essential
PAS_chr4_0464	82	1.7561	0.926829	0.0041324	Essential
PAS_chr2-1_0444	86	1.67442	0.569767	0.00414033	Essential
PAS_chr1-4_0384	40	1.8	0.075	0.00415905	Essential
PAS_chr3_0222	39	1.84615	0.102564	0.00417496	Essential
PAS_chr2-1_0188	39	1.84615	0.025641	0.00417613	Essential
PAS_chr1-4_0470	119	1.81513	0.0168067	0.00418613	Essential
PAS_chr4_0695	116	1.86207	0.112069	0.00421269	Essential
PAS_chr2-1_0346	114	1.89474	0.412281	0.00426882	Essential
PAS_chr1-3_0104	81	1.77778	1.09877	0.00430163	Essential
PAS_chr1-4_0502	76	1.89474	0.894737	0.0043048	Essential
PAS_chr1-1_0008	263	1.91635	0.338403	0.00436232	Essential
PAS_chr2-1_0547	37	1.94595	0.135135	0.00436996	Essential
PAS_chr3_0595	37	1.94595	2.32432	0.00437128	Essential
PAS_chr2-1_0678	110	1.96364	0.218182	0.00439875	Essential
PAS_chr3_0466	37	1.94595	0.135135	0.00439975	Essential
PAS_chr3_0748	37	1.94595	0.027027	0.00442104	Essential
PAS_chr4_0388	40	1.8	0.075	0.00443881	Essential
PAS_chr4_0197	36	2	0	0.00446245	Essential
PAS_chr2-2_0129	36	2	0.0833333	0.0044792	Essential
PAS_chr2-1_0583	76	1.89474	0.131579	0.00448927	Essential
PAS_chr4_0930	107	2.01869	0.242991	0.00451922	Essential
PAS_chr4_0198	36	2	0.0277778	0.00452797	Essential
PAS_chr3_0207	71	2.02817	0.591549	0.00453643	Essential
PAS_chr2-1_0721	36	2	0.0277778	0.00455204	Essential
PAS_chr3_0317	79	1.82278	0.0506329	0.00456242	Essential
PAS_chr1-1_0301	75	1.92	0.853333	0.00457074	Essential
PAS_chr1-4_0422	40	1.8	0.025	0.00457147	Essential
PAS_chr2-1_0710	106	2.03774	0.179245	0.00459106	Essential
PAS_chr1-4_0429	37	1.94595	0.162162	0.0045938	Essential
PAS_chr1-4_0187	35	2.05714	0.457143	0.00459478	Essential
PAS_chr2-2_0340	73	1.9726	0.0410959	0.00459834	Essential
PAS_chr1-4_0396	35	2.05714	0.285714	0.00461939	Essential
PAS_chr3_0536	105	2.05714	27.3905	0.00463575	Essential
PAS_chr3_0268	69	2.08696	0.173913	0.00467275	Essential
PAS_FragB_0048	35	2.05714	13.6286	0.00470053	Essential
PAS_chr2-1_0589	34	2.11765	0.0882353	0.00471615	Essential
PAS_chr1-4_0598	101	2.13861	0.584158	0.00474385	Essential
PAS_chr4_0387	59	1.22034	0.169492	0.00475501	Essential
PAS_FragB_0071	100	2.16	0.11	0.00477027	Essential
PAS_chr2-1_0230	36	2	1.55556	0.0047961	Essential
PAS_chr4_0568	66	2.18182	0.227273	0.00481475	Essential
PAS_chr4_0261	66	2.18182	1.39394	0.0048188	Essential
PAS_chr1-4_0628	46	1.56522	1.15217	0.00483909	Essential
PAS_chr1-4_0311	99	2.18182	0.272727	0.00483953	Essential
PAS_chr1-4_0182	33	2.18182	0.121212	0.00486391	Essential
PAS_chr2-2_0462	65	2.21538	0.0153846	0.00488977	Essential
PAS_chr2-2_0240	33	2.18182	0.0606061	0.00489538	Essential
PAS_chr2-1_0628	76	1.89474	0.0789474	0.00492659	Essential
PAS_chr4_0376	36	2	0.0277778	0.00494011	Essential
PAS_chr1-1_0150	99	2.18182	0.505051	0.00494954	Essential
PAS_chr4_0866	64	2.25	0.234375	0.00495502	Essential
PAS_chr3_0855	65	2.21538	0.138462	0.00497894	Essential
PAS_chr4_0891	134	2.14925	0.544776	0.00498413	Essential
PAS_chr4_0028	32	2.25	0.375	0.00504248	Essential
PAS_chr4_0791	63	2.28571	0.396825	0.00505216	Essential
PAS_chr4_0386	68	2.11765	0.544118	0.00506379	Essential
PAS_chr2-1_0256	96	2.25	0.208333	0.00511495	Essential
PAS_chr3_0340	94	2.29787	0.202128	0.0051286	Essential
PAS_chr2-1_0510	32	2.25	0.125	0.00514206	Essential
PAS_chr2-1_0433	31	2.32258	0.0645161	0.00514256	Essential
PAS_chr1-3_0248	39	1.84615	6	0.00516229	Essential
PAS_chr2-1_0449	31	2.32258	0.0645161	0.00518221	Essential
PAS_chr1-4_0003	61	2.36066	3.4918	0.00521275	Essential
PAS_chr4_0398	42	1.71429	0.52381	0.0052257	Essential
PAS_chr2-1_0102	61	2.36066	0.0163934	0.00522883	Essential
PAS_chr4_0264	32	2.25	0.0625	0.00525986	Essential
PAS_chr1-4_0551	181	2.38674	0.154696	0.00526766	Essential
PAS_chr1-4_0615	31	2.32258	0.290323	0.00530936	Essential
PAS_chr4_0414	30	2.4	0.0333333	0.00533767	Essential
PAS_chr4_0255	30	2.4	0.0666667	0.00536663	Essential
PAS_chr2-1_0727	92	2.34783	0.0978261	0.00537185	Essential
PAS_chr1-3_0101	31	2.32258	0.354839	0.00538734	Essential
PAS_chr1-4_0135	35	2.05714	0.171429	0.00540128	Essential
PAS_chr2-2_0242	30	2.4	0.5	0.00540565	Essential
PAS_chr3_0624	118	2.44068	0.491525	0.00543111	Essential
PAS_chr2-1_0137	146	2.46575	0.116438	0.00545862	Essential
PAS_chr3_0291	64	2.25	0.203125	0.00547264	Essential
PAS_chr2-1_0151	59	2.44068	0.372881	0.00547427	Essential
PAS_chr1-1_0439	29	2.48276	0.0689655	0.0054873	Essential
PAS_chr1-1_0048	116	2.48276	0.525862	0.00549646	Essential
PAS_chr3_1240	58	2.48276	0.0344828	0.00550095	Essential
PAS_chr4_0547	31	2.32258	0.16129	0.00550685	Essential
PAS_chr1-4_0098	58	2.48276	0.224138	0.00551859	Essential
PAS_chr3_1186	260	2.49231	0.223077	0.00555415	Essential
PAS_chr3_0223	87	2.48276	0.62069	0.00559319	Essential
PAS_chr1-4_0593	34	2.11765	0.0294118	0.0056009	Essential
PAS_chr2-1_0089	114	2.52632	0.201754	0.00562012	Essential
PAS_chr1-3_0094	57	2.52632	0.859649	0.0056243	Essential
PAS_chr3_0632	85	2.54118	0.482353	0.00567496	Essential
PAS_chr2-1_0809	28	2.57143	0.0357143	0.00568384	Essential
PAS_chr2-1_0400	89	2.42697	0.651685	0.00568716	Essential
PAS_chr4_0282	112	2.57143	0.169643	0.00569281	Essential
PAS_chr1-1_0459	30	2.4	0.0333333	0.00569452	Essential
PAS_chr2-1_0375	57	2.52632	0.54386	0.00570529	Essential
PAS_chr4_0512	112	2.57143	0.107143	0.00572122	Essential
PAS_chr3_0150	28	2.57143	1.07143	0.00574395	Essential
PAS_chr2-2_0119	57	2.52632	0.421053	0.00574487	Essential
PAS_chr3_0238	29	2.48276	0.827586	0.00576091	Essential
PAS_chr4_0238	83	2.60241	59.1566	0.00576671	Essential
PAS_chr2-1_0779	28	2.57143	0.0357143	0.00577561	Essential
PAS_chr2-1_0506	60	2.4	1.28333	0.00579816	Essential
PAS_chr3_0881	56	2.57143	0.357143	0.00580551	Essential
PAS_chr4_0736	58	2.48276	0.810345	0.00584337	Essential
PAS_chr3_0755	55	2.61818	0.963636	0.00585999	Essential
PAS_chr3_0091	28	2.57143	0.5	0.00589107	Essential
PAS_chr1-4_0448	29	2.48276	1.44828	0.00589359	Essential
PAS_chr1-1_0345	27	2.66667	0.037037	0.00589663	Essential
PAS_chr1-3_0151	175	2.46857	2.04	0.00590843	Essential
PAS_chr4_0735	27	2.66667	0	0.00591385	Essential
PAS_chr4_0669	27	2.66667	0.037037	0.00592831	Essential
PAS_chr3_1229	139	2.58993	1.33813	0.00603462	Essential
PAS_chr2-1_0736	54	2.66667	0.148148	0.00604784	Essential
PAS_chr2-1_0465	27	2.66667	0.407407	0.00604844	Essential
PAS_chr1-1_0302	27	2.66667	0.037037	0.00608846	Essential
PAS_chr1-4_0403	55	2.61818	0.290909	0.00609863	Essential
PAS_chr4_0990	79	2.73418	0.886076	0.00611802	Essential
PAS_chr3_0956	54	2.66667	0.87037	0.0061194	Essential
PAS_chr4_0269	132	2.72727	0.181818	0.00612146	Essential
PAS_chr2-1_0608	52	2.76923	0.0769231	0.00618261	Essential
PAS_chr1-3_0281	53	2.71698	0.471698	0.00618614	Essential
PAS_chr1-4_0248	26	2.76923	0.0384615	0.00618842	Essential
PAS_chr2-1_0615	52	2.76923	0.153846	0.00619344	Essential
PAS_FragB_0066	26	2.76923	0.0384615	0.00619381	Essential
PAS_chr2-1_0079	79	2.73418	6.08861	0.00620165	Essential
PAS_chr2-1_0359	26	2.76923	0.576923	0.00620229	Essential
PAS_chr2-2_0339	104	2.76923	0.307692	0.00621064	Essential
PAS_chr2-2_0068	108	2.66667	1.10185	0.00621434	Essential
PAS_chr2-1_0512	79	2.73418	0.43038	0.00621743	Essential
PAS_chr3_0817	26	2.76923	0	0.00622319	Essential
PAS_chr1-3_0187	53	2.71698	0.207547	0.00623985	Essential
PAS_chr2-2_0416	212	2.71698	0.853774	0.00625926	Essential
PAS_chr2-2_0413	26	2.76923	0.846154	0.00626924	Essential
PAS_chr2-1_0297	128	2.8125	0.125	0.00629123	Essential
PAS_chr3_0562	53	2.71698	0.0377358	0.00633123	Essential
PAS_chr1-3_0221	178	2.83146	0.567416	0.00637197	Essential
PAS_chr3_0285	102	2.82353	0.127451	0.00637513	Essential
PAS_chr2-1_0455	60	2.4	7	0.00639986	Essential
PAS_chr4_0475	76	2.84211	0.381579	0.00640718	Essential
PAS_chr4_0616	51	2.82353	0.54902	0.00641074	Essential
PAS_chr3_0270	27	2.66667	0.148148	0.00642662	Essential
PAS_chr3_0685	26	2.76923	0.192308	0.00645176	Essential
PAS_chr3_0951	30	2.4	0.0333333	0.00645188	Essential
PAS_chr3_1176	55	2.61818	0.309091	0.00646677	Essential
PAS_chr4_0680	28	2.57143	0.25	0.00647589	Essential
PAS_chr2-1_0817	52	2.76923	2.53846	0.00650002	Essential
PAS_chr3_0644	125	2.88	0.096	0.00652248	Essential
PAS_chr3_0846	159	2.71698	1.46541	0.00652305	Essential
PAS_chr4_0353	25	2.88	0.16	0.00652523	Essential
PAS_chr3_0568	252	2.85714	0.813492	0.00655358	Essential
PAS_chr4_0294	51	2.82353	0.137255	0.00656315	Essential
PAS_chr1-1_0043	99	2.90909	0.252525	0.0065643	Essential
PAS_chr1-3_0030	51	2.82353	0.176471	0.00659732	Essential
PAS_chr2-2_0142	320	2.925	0.525	0.00665199	Essential
PAS_chr2-2_0209	98	2.93878	0.602041	0.00667957	Essential
PAS_c121_0011	25	2.88	0.96	0.00671935	Essential
PAS_chr3_1249	59	2.44068	13.5593	0.00672738	Essential
PAS_chr3_0603	73	2.9589	0.164384	0.00681508	Essential
PAS_chr4_0700	122	2.95082	0.311475	0.0068435	Essential
PAS_chr3_0897	49	2.93878	0.0816327	0.00685772	Essential
PAS_chr3_0391	97	2.96907	0.309278	0.00686275	Essential
PAS_chr2-1_0394	79	2.73418	0.240506	0.00687653	Essential
PAS_chr4_0394	95	3.03158	0.0315789	0.00688661	Essential
PAS_chr3_0313	76	2.84211	0.842105	0.00690536	Essential
PAS_chr4_0142	24	3	4.79167	0.00691437	Essential
PAS_chr2-1_0415	72	3	0.25	0.006925	Essential
PAS_chr4_0139	24	3	0.0833333	0.00694592	Essential
PAS_chr4_0023	48	3	0.104167	0.00696273	Essential
PAS_chr2-2_0431	99	2.90909	1.06061	0.00696477	Essential
PAS_chr3_0294	71	3.04225	0.28169	0.00703266	Essential
PAS_chr2-2_0061	307	3.04886	0.615635	0.00705029	Essential
PAS_chr2-1_0459	210	3.08571	0.238095	0.00709746	Essential
PAS_chr1-1_0390	71	3.04225	1.25352	0.00709749	Essential
PAS_chr4_0652	48	3	0.729167	0.00709969	Essential
PAS_chr2-1_0303	72	3	0.111111	0.00710665	Essential
PAS_chr3_1114	24	3	0.0416667	0.00716321	Essential
PAS_chr2-1_0176	75	2.88	1	0.00716904	Essential
PAS_chr3_1061	138	3.13043	0.101449	0.00722217	Essential
PAS_chr2-1_0295	23	3.13043	0.0869565	0.00723936	Essential
PAS_chr3_1199	23	3.13043	1.13043	0.00724276	Essential
PAS_chr1-4_0317	23	3.13043	0.173913	0.00725507	Essential
PAS_chr1-1_0500	70	3.08571	0.942857	0.00727579	Essential
PAS_chr1-3_0038	23	3.13043	0.0434783	0.00728205	Essential
PAS_chr3_0898	137	3.15328	0.686131	0.00728326	Essential
PAS_chr1-4_0471	23	3.13043	0.652174	0.00734521	Essential
PAS_chr1-4_0324	182	3.16484	0.593407	0.00734757	Essential
PAS_chr2-1_0695	50	2.88	0.08	0.00735167	Essential
PAS_chr2-1_0158	68	3.17647	0.411765	0.00738219	Essential
PAS_chr3_0537	45	3.2	0.0888889	0.007402	Essential
PAS_chr1-3_0129	46	3.13043	0.130435	0.00741866	Essential
PAS_chr3_0757	113	3.18584	0.309735	0.00742446	Essential
PAS_chr1-3_0262	116	3.10345	1.34483	0.00751145	Essential
PAS_chr3_0110	89	3.23596	0.224719	0.00753235	Essential
PAS_chr3_0962	68	3.17647	0.161765	0.00753697	Essential
PAS_chr4_0226	45	3.2	0.466667	0.00754046	Essential
PAS_chr2-1_0379	93	3.09677	0.666667	0.0075453	Essential
PAS_chr2-2_0143	136	3.17647	0.463235	0.00755401	Essential
PAS_chr3_0765	92	3.13043	0.554348	0.00755897	Essential
PAS_chr2-1_0763	45	3.2	0.222222	0.00756146	Essential
PAS_chr1-4_0517	133	3.24812	0.473684	0.00758725	Essential
PAS_chr1-4_0686	23	3.13043	0.217391	0.00759714	Essential
PAS_chr2-1_0191	67	3.22388	0.865672	0.00760924	Essential
PAS_chr1-4_0202	92	3.13043	5.59783	0.00761124	Essential
PAS_chr2-2_0250	66	3.27273	0.0909091	0.00764941	Essential
PAS_chr2-1_0291	45	3.2	0.0888889	0.0076571	Essential
PAS_chr2-1_0555	66	3.27273	0.666667	0.00766328	Essential
PAS_chr3_0672	132	3.27273	0.0454545	0.00766355	Essential
PAS_chr4_0717	89	3.23596	0.561798	0.00767123	Essential
PAS_chr1-1_0057	88	3.27273	0.238636	0.00767769	Essential
PAS_chr2-1_0633	22	3.27273	0.181818	0.00769901	Essential
PAS_chr4_0278	67	3.22388	0.895522	0.00770357	Essential
PAS_chr3_0036	44	3.27273	0.318182	0.00771215	Essential
PAS_chr1-4_0542	44	3.27273	0.522727	0.00771654	Essential
PAS_chr2-1_0798	66	3.27273	0	0.00773423	Essential
PAS_chr4_0537	62	2.32258	0.16129	0.00774116	Essential
PAS_chr1-1_0116	45	3.2	0.577778	0.00774354	Essential
PAS_chr2-2_0122	88	3.27273	0.318182	0.00774717	Essential
PAS_chr2-2_0219	22	3.27273	0.0909091	0.00775136	Essential
PAS_chr2-1_0367	88	3.27273	0.25	0.00775652	Essential
PAS_chr1-3_0295	22	3.27273	0.136364	0.00778371	Essential
PAS_chr1-1_0337	22	3.27273	0	0.0078044	Essential
PAS_chr2-2_0356	22	3.27273	0.0454545	0.0078193	Essential
PAS_chr3_0442	22	3.27273	0.0454545	0.00783675	Essential
PAS_chr2-1_0714	22	3.27273	0.318182	0.00783739	Essential
PAS_chr3_1136	131	3.29771	0.694656	0.00786177	Essential
PAS_chr3_0912	65	3.32308	0.230769	0.00787226	Essential
PAS_chr3_0948	46	3.13043	2.04348	0.00789148	Essential
PAS_chr4_0934	65	3.32308	0.261538	0.00790471	Essential
PAS_chr3_0725	45	3.2	0.0444444	0.00797649	Essential
PAS_chr4_0644	22	3.27273	0.0454545	0.00798542	Essential
PAS_chr1-1_0382	23	3.13043	0.956522	0.00803895	Essential
PAS_chr3_0667	22	3.27273	1.40909	0.00805146	Essential
PAS_chr1-1_0046	43	3.34884	0.162791	0.00805637	Essential
PAS_chr1-3_0244	65	3.32308	0.969231	0.00805654	Essential
PAS_chr1-3_0090	45	3.2	1.15556	0.00805832	Essential
PAS_chr1-3_0074	85	3.38824	0.176471	0.00806851	Essential
PAS_chr2-2_0243	169	3.40828	0.12426	0.0080734	Essential
PAS_chr3_0082	43	3.34884	0.302326	0.00810302	Essential
PAS_chr2-1_0648	23	3.13043	5.86957	0.00814529	Essential
PAS_chr4_0748	21	3.42857	0.238095	0.00814956	Essential
PAS_chr1-3_0133	42	3.42857	0.0714286	0.00817345	Essential
PAS_chr2-2_0453	43	3.34884	0.232558	0.0081905	Essential
PAS_chr1-4_0680	21	3.42857	0.047619	0.00821954	Essential
PAS_chr2-1_0478	21	3.42857	0.190476	0.0082246	Essential
PAS_chr2-1_0045	42	3.42857	0.857143	0.00830893	Essential
PAS_chr3_0614	125	3.456	0.24	0.00833317	Essential
PAS_chr1-1_0487	42	3.42857	0.190476	0.00835897	Essential
PAS_chr3_0862	21	3.42857	0.047619	0.00835933	Essential
PAS_chr1-4_0153	207	3.47826	0.47343	0.00837633	Essential
PAS_chr3_1119	21	3.42857	0.52381	0.00838087	Essential
PAS_chr3_0684	105	3.42857	1.02857	0.00838759	Essential
PAS_chr4_0645	63	3.42857	0.396825	0.00838909	Essential
PAS_chr4_0300	62	3.48387	0.193548	0.00839098	Essential
PAS_chr2-1_0505	21	3.42857	0.0952381	0.00840243	Essential
PAS_chr2-2_0120	62	3.48387	0.177419	0.00842262	Essential
PAS_chr1-4_0676	21	3.42857	0.0952381	0.00846436	Essential
PAS_chr3_1032	41	3.5122	0.195122	0.00846674	Essential
PAS_chr3_0053	41	3.5122	0.097561	0.00848758	Essential
PAS_chr3_0741	63	3.42857	1	0.00849442	Essential
PAS_chr1-4_0295	225	3.52	0.608889	0.00850001	Essential
PAS_chr2-1_0285	124	3.48387	0.66129	0.00850763	Essential
PAS_chr3_0460	21	3.42857	0.47619	0.00853377	Essential
PAS_chr3_1070	147	3.42857	0.836735	0.00853717	Essential
PAS_chr1-4_0642	41	3.5122	0.146341	0.00853917	Essential
PAS_chr1-1_0050	61	3.54098	0.95082	0.00853999	Essential
PAS_chr2-2_0433	62	3.48387	0.209677	0.00854353	Essential
PAS_chr4_0249	21	3.42857	0.904762	0.00854386	Essential
PAS_chr2-2_0245	42	3.42857	0.738095	0.00856243	Essential
PAS_chr2-1_0344	21	3.42857	1.95238	0.00856293	Essential
PAS_chr1-4_0269	123	3.5122	2.1626	0.00856586	Essential
PAS_chr4_0163	244	3.54098	0.233607	0.00856659	Essential
PAS_chr1-1_0181	122	3.54098	0.221311	0.00857957	Essential
PAS_chr3_0451	21	3.42857	0.52381	0.00861179	Essential
PAS_chr4_0423	101	3.56436	0.336634	0.00861513	Essential
PAS_chr1-1_0113	81	3.55556	2.34568	0.00865277	Essential
PAS_chr2-1_0593	41	3.5122	0.609756	0.00865462	Essential
PAS_chr3_1042	164	3.5122	0.713415	0.00869256	Essential
PAS_chr2-1_0610	41	3.5122	0.121951	0.00870053	Essential
PAS_chr2-1_0617	184	3.52174	0.695652	0.00872286	Essential
PAS_chr4_0494	90	3.2	20.0556	0.00872379	Essential
PAS_chr1-4_0534	121	3.57025	0.669421	0.00872929	Essential
PAS_chr4_0473	101	3.56436	0.435644	0.00873673	Essential
PAS_chr3_0599	61	3.54098	1.70492	0.00874459	Essential
PAS_chr3_0641	121	3.57025	0.595041	0.00877225	Essential
PAS_chr1-1_0067	80	3.6	0.7875	0.00878532	Essential
PAS_chr1-1_0260	20	3.6	0.05	0.00879499	Essential
PAS_chr1-3_0083	361	3.59003	0.534626	0.00879618	Essential
PAS_FragB_0042	20	3.6	0.05	0.00880642	Essential
PAS_chr1-3_0247	20	3.6	0.25	0.00881618	Essential
PAS_chr2-2_0330	61	3.54098	1.04918	0.00884308	Essential
PAS_chr4_0781	20	3.6	0	0.0088624	Essential
PAS_chr3_1197	41	3.5122	1.29268	0.00888652	Essential
PAS_chr3_0870	41	3.5122	0.219512	0.00888909	Essential
PAS_chr3_1252	40	3.6	0.275	0.00892337	Essential
PAS_chr3_1043	80	3.6	0.225	0.00892783	Essential
PAS_chr3_0462	119	3.63025	1.54622	0.00894971	Essential
PAS_chr1-3_0056	21	3.42857	0.047619	0.00895476	Essential
PAS_chr1-3_0031	101	3.56436	0.712871	0.00900691	Essential
PAS_chr2-2_0231	40	3.6	0.25	0.00901436	Essential
PAS_chr2-2_0472	59	3.66102	0.237288	0.00901768	Essential
PAS_chr2-2_0024	158	3.64557	1.35443	0.00903225	Essential
PAS_chr2-2_0487	40	3.6	0.4	0.00903988	Essential
PAS_chr3_1104	197	3.65482	0.705584	0.00905463	Essential
PAS_chr3_0992	197	3.65482	0.690355	0.00906303	Essential
PAS_chr2-2_0041	60	3.6	0.466667	0.00908847	Essential
PAS_chr1-4_0425	59	3.66102	0.508475	0.00912111	Essential
PAS_chr4_0600	118	3.66102	0.372881	0.00916256	Essential
PAS_chr1-4_0617	98	3.67347	0.102041	0.00916421	Essential
PAS_chr4_0570	40	3.6	1.025	0.00917839	Essential
PAS_chr2-2_0100	156	3.69231	0.621795	0.00920365	Essential
PAS_chr1-1_0053	117	3.69231	0.717949	0.0092117	Essential
PAS_chr3_1169	78	3.69231	0.602564	0.00922719	Essential
PAS_chr4_0263	119	3.63025	0.907563	0.00924388	Essential
PAS_chr2-1_0636	39	3.69231	0.487179	0.00925209	Essential
PAS_chr4_0150	78	3.69231	0.320513	0.00926415	Essential
PAS_chr1-1_0368	155	3.71613	0.187097	0.00928926	Essential
PAS_chr4_0745	98	3.67347	0.877551	0.0093286	Essential
PAS_chr1-3_0180	116	3.72414	0.560345	0.00936357	Essential
PAS_chr1-4_0051	365	3.74795	0.260274	0.00936577	Essential
PAS_chr4_0764	77	3.74026	0.324675	0.00936784	Essential
PAS_chr1-4_0040	58	3.72414	0.344828	0.00936905	Essential
PAS_chr2-1_0863	77	3.74026	0.272727	0.00938362	Essential
PAS_chr2-2_0181	39	3.69231	0.128205	0.00940503	Essential
PAS_chr1-4_0183	39	3.69231	1.35897	0.00941496	Essential
PAS_chr3_0884	20	3.6	0.55	0.0094175	Essential
PAS_chr1-1_0358	58	3.72414	0.465517	0.00941922	Essential
PAS_chr2-1_0166	59	3.66102	101.746	0.00946183	Essential
PAS_chr3_0825	83	3.46988	3.26506	0.00947732	Essential
PAS_chr3_0706	76	3.78947	0.0921053	0.00948662	Essential
PAS_chr1-1_0061	77	3.74026	1.63636	0.00949407	Essential
PAS_chr3_0716	39	3.69231	0.589744	0.00949812	Essential
PAS_chr2-2_0205	79	3.64557	0.78481	0.00953557	Essential
PAS_c121_0002	77	3.74026	0.324675	0.00956685	Essential
PAS_chr4_0308	228	3.78947	0.464912	0.00957584	Essential
PAS_chr3_0473	19	3.78947	22.6316	0.00957779	Essential
PAS_chr3_0471	38	3.78947	0.657895	0.00957828	Essential
PAS_chr3_0824	21	3.42857	0.857143	0.00958683	Essential
PAS_chr4_0258	57	3.78947	1.01754	0.00958717	Essential
PAS_chr1-4_0004	57	3.78947	0.77193	0.00959622	Essential
PAS_chr4_0641	76	3.78947	0.526316	0.0096214	Essential
PAS_chr2-1_0769	75	3.84	0.2	0.00971086	Essential
PAS_chr2-2_0067	77	3.74026	1.71429	0.00971727	Essential
PAS_chr3_0918	75	3.84	0.36	0.00972383	Essential
PAS_chr4_0105	76	3.78947	0.447368	0.00973432	Essential
PAS_chr2-1_0259	56	3.85714	0.0178571	0.00978226	Essential
PAS_chr3_1117	19	3.78947	0.0526316	0.00980102	Essential
PAS_chr4_0994	75	3.84	0.413333	0.00980142	Essential
PAS_chr1-4_0249	299	3.85284	2.50167	0.00980692	Essential
PAS_chr2-1_0125	205	3.86341	0.814634	0.00983711	Essential
PAS_chr4_0158	56	3.85714	0.357143	0.00987243	Essential
PAS_chr3_0443	56	3.85714	0.732143	0.0099036	Essential
PAS_chr2-1_0417	111	3.89189	0.0540541	0.00994133	Essential
PAS_chr2-1_0712	19	3.78947	1.10526	0.00996481	Essential
PAS_FragB_0044	74	3.89189	0.0945946	0.00996594	Essential
PAS_chr4_0483	57	3.78947	0.894737	0.00996619	Essential
PAS_chr1-4_0343	93	3.87097	0.827957	0.00997956	Essential
PAS_chr4_0050	38	3.78947	0.0789474	0.00999195	Essential
PAS_chr1-1_0274	38	3.78947	0.473684	0.00999227	Essential
PAS_chr1-1_0006	56	3.85714	0.410714	0.0099932	Essential
PAS_chr3_0320	186	3.87097	0.768817	0.0100557	Essential
PAS_chr3_1077	408	3.88235	1.90441	0.0100619	Essential
PAS_chr1-4_0647	55	3.92727	0.0909091	0.0101075	Essential
PAS_chr2-2_0241	37	3.89189	242.216	0.0101229	Essential
PAS_chr1-4_0323	38	3.78947	1.52632	0.0101279	Essential
PAS_chr1-1_0254	130	3.87692	0.853846	0.0101728	Essential
PAS_chr2-2_0138	38	3.78947	3.94737	0.0101801	Essential
PAS_chr4_0618	182	3.95604	0.192308	0.0102046	Essential
PAS_chr2-1_0222	109	3.9633	0.412844	0.0102259	Essential
PAS_chr3_0477	109	3.9633	0.53211	0.0102586	Essential
PAS_chr2-1_0269	73	3.94521	0.369863	0.0102837	Essential
PAS_chr1-4_0319	145	3.97241	0.434483	0.0103185	Essential
PAS_chr1-4_0095	74	3.89189	1.43243	0.0103267	Essential
PAS_chr1-4_0649	108	4	3.73148	0.0104013	Essential
PAS_chr3_0094	148	3.89189	0.52027	0.0104019	Essential
PAS_chr3_0176	56	3.85714	0.142857	0.0104462	Essential
PAS_chr3_0531	75	3.84	1.37333	0.0104472	Essential
PAS_chr1-1_0059	54	4	0.37037	0.0104557	Essential
PAS_chr3_0454	54	4	0.222222	0.0104697	Essential
PAS_chr2-1_0122	37	3.89189	0.135135	0.0104855	Essential
PAS_chr1-1_0312	133	3.78947	4.18045	0.010512	Essential
PAS_chr1-1_0256	18	4	0.388889	0.0105293	Essential
PAS_chr3_0333	36	4	0.666667	0.0105997	Essential
PAS_chr3_0240	71	4.05634	0.112676	0.0106232	Essential
PAS_chr2-1_0683	36	4	0.444444	0.0106239	Essential
PAS_chr1-4_0546	231	4.05195	0.277056	0.0106317	Essential
PAS_chr4_0438	19	3.78947	2.21053	0.0106427	Essential
PAS_chr2-2_0196	107	4.03738	0.420561	0.0106519	Essential
PAS_chr1-1_0294	179	4.02235	0.268156	0.0106572	Essential
PAS_chr1-4_0158	18	4	0.555556	0.0106707	Essential
PAS_chr1-1_0058	73	3.94521	1.46575	0.0106886	Essential
PAS_chr3_0764	57	3.78947	673	0.0107718	Essential
PAS_chr1-1_0089	53	4.07547	0.264151	0.0107848	Essential
PAS_chr4_0709	142	4.05634	0.28169	0.0107867	Essential
PAS_chr1-4_0325	124	4.06452	1.21774	0.0107876	Essential
PAS_chr1-4_0020	269	4.01487	0.728625	0.010788	Essential
PAS_chr3_0376	90	4	0.711111	0.0108263	Essential
PAS_chr4_0576	36	4	0.0833333	0.0108385	Essential
PAS_chr4_0103	53	4.07547	0.471698	0.0108434	Essential
PAS_chr3_0342	106	4.07547	1.00943	0.0108766	Essential
PAS_chr1-3_0266	53	4.07547	3.16981	0.010903	Essential
PAS_chr3_0698	106	4.07547	0.95283	0.0109298	Essential
PAS_chr1-4_0285	263	4.10646	0.494297	0.010934	Essential
PAS_chr1-4_0514	106	4.07547	1.40566	0.0109782	Essential
PAS_chr4_0776	43	3.34884	0.348837	0.0109942	Essential
PAS_chr2-2_0035	18	4	0	0.0109974	Essential
PAS_chr4_0508	105	4.11429	2.00952	0.0110113	Essential
PAS_chr2-1_0116	70	4.11429	0.442857	0.011064	Essential
PAS_chr3_0552	52	4.15385	0.0961538	0.0110736	Essential
PAS_chr2-2_0125	70	4.11429	1.24286	0.0110834	Essential
PAS_chr2-1_0868	139	4.14388	0.258993	0.011107	Essential
PAS_chr1-4_0685	105	4.11429	0.361905	0.011146	Essential
PAS_chr2-2_0104	35	4.11429	0.828571	0.011156	Essential
PAS_chr3_1188	56	3.85714	0.875	0.0111607	Essential
PAS_chr2-1_0123	176	4.09091	1.52273	0.0111752	Essential
PAS_chr1-4_0203	121	4.16529	0.239669	0.0111832	Essential
PAS_chr4_0613	52	4.15385	4.42308	0.01121	Essential
PAS_chr2-2_0170	37	3.89189	3.16216	0.0112363	Essential
PAS_chr3_0753	35	4.11429	0.4	0.0112473	Essential
PAS_chr3_0060	18	4	0.222222	0.0112553	Essential
PAS_chr2-1_0626	87	4.13793	0.114943	0.011262	Essential
PAS_chr4_0169	52	4.15385	0.807692	0.0113072	Essential
PAS_chr3_0510	86	4.18605	2.76744	0.0113085	Essential
PAS_chr1-4_0352	35	4.11429	1.8	0.0113477	Essential
PAS_chr4_0511	69	4.17391	0.173913	0.0113519	Essential
PAS_chr2-1_0370	69	4.17391	0.217391	0.011356	Essential
PAS_chr3_0301	138	4.17391	0.855072	0.0113745	Essential
PAS_chr1-4_0130	72	4	0.555556	0.0114078	Essential
PAS_chr4_0196	69	4.17391	1.53623	0.011408	Essential
PAS_chr4_0662	205	4.21463	0.385366	0.011426	Essential
PAS_FragD_0013	36	4	0.611111	0.0114326	Essential
PAS_chr2-1_0022	34	4.23529	0.147059	0.0114585	Essential
PAS_chr1-1_0039	103	4.19417	0.815534	0.0114741	Essential
PAS_c121_0014	17	4.23529	0.0588235	0.0115001	Essential
PAS_chr1-4_0171	18	4	1.44444	0.0115091	Essential
PAS_chr4_0201	104	4.15385	0.971154	0.0115191	Essential
PAS_chr3_0056	17	4.23529	0	0.0115898	Essential
PAS_chr4_0369	119	4.23529	0.798319	0.0115997	Essential
PAS_chr2-1_0820	136	4.23529	0.264706	0.0116458	Essential
PAS_chr2-1_0845	102	4.23529	0.656863	0.011687	Essential
PAS_chr3_0594	85	4.23529	6.92941	0.0116894	Essential
PAS_chr3_0267	51	4.23529	0.0980392	0.0116939	Essential
PAS_chr1-4_0360	135	4.26667	1.16296	0.0116996	Essential
PAS_chr2-1_0325	51	4.23529	0.862745	0.0117234	Essential
PAS_chr3_0322	205	4.21463	3.82439	0.0117612	Essential
PAS_c131_0021	85	4.23529	0.788235	0.0117615	Essential
PAS_chr1-4_0351	35	4.11429	1.65714	0.0117717	Essential
PAS_chr4_0276	68	4.23529	0.279412	0.0117806	Essential
PAS_chr4_0966	84	4.28571	0.190476	0.0117923	Essential
PAS_chr2-1_0838	67	4.29851	0.507463	0.011846	Essential
PAS_chr2-2_0233	84	4.28571	0.369048	0.0118627	Essential
PAS_chr3_0890	34	4.23529	0.529412	0.0119104	Essential
PAS_chr1-1_0004	150	4.32	0.613333	0.0119324	Essential
PAS_chr1-1_0391	83	4.33735	0.192771	0.0119732	Essential
PAS_chr2-2_0387	250	4.32	0.476	0.0119826	Essential
PAS_chr1-4_0359	19	3.78947	15.2105	0.0120401	Essential
PAS_chr2-2_0224	34	4.23529	0.264706	0.0120635	Essential
PAS_chr1-3_0200	50	4.32	0.18	0.0120797	Essential
PAS_chr1-1_0036	67	4.29851	2.71642	0.0120876	Essential
PAS_chr1-4_0104	67	4.29851	0.253731	0.0121041	Essential
PAS_chr1-1_0481	33	4.36364	0.121212	0.0121159	Essential
PAS_chr4_0162	54	4	45.0926	0.0121623	Essential
PAS_chr2-2_0086	50	4.32	0.18	0.0121924	Essential
PAS_chr4_0770	167	4.31138	2.65269	0.0122058	Essential
PAS_chr4_0055	66	4.36364	0.287879	0.0122085	Essential
PAS_chr2-1_0332	17	4.23529	2.17647	0.0123046	Essential
PAS_chr4_0419	115	4.38261	0.565217	0.0123448	Essential
PAS_chr2-1_0604	115	4.38261	0.495652	0.0123504	Essential
PAS_chr1-1_0383	33	4.36364	0.818182	0.0123507	Essential
PAS_FragB_0057	149	4.34899	0.95302	0.0123552	Essential
PAS_chr1-1_0212	69	4.17391	9.97101	0.0123936	Essential
PAS_chr3_0859	33	4.36364	7.24242	0.0124258	Essential
PAS_chr1-1_0044	50	4.32	0.08	0.0124627	Essential
PAS_chr1-4_0169	65	4.43077	1.29231	0.0124699	Essential
PAS_chr3_0458	65	4.43077	0.307692	0.0124808	Essential
PAS_chr2-1_0468	99	4.36364	0.929293	0.012492	Essential
PAS_chr1-3_0078	81	4.44444	0.160494	0.0125025	Essential
PAS_chr2-2_0036	117	4.30769	3.2906	0.0125288	Essential
PAS_chr4_0274	33	4.36364	2.9697	0.0125314	Essential
PAS_chr2-1_0308	66	4.36364	0.939394	0.0125393	Essential
PAS_chr2-2_0134	33	4.36364	1.06061	0.0125407	Essential
PAS_chr2-1_0832	81	4.44444	0.308642	0.0125783	Essential
PAS_chr4_0795	81	4.44444	1.25926	0.0125909	Essential
PAS_chr1-3_0202	50	4.32	0.58	0.0126085	Essential
PAS_chr1-3_0250	66	4.36364	8.75758	0.0126462	Essential
PAS_chr4_0095	65	4.43077	0.415385	0.0126537	Essential
PAS_chr4_0239	201	3.9403	5.03483	0.0126818	Essential
PAS_chr1-4_0506	97	4.45361	0.56701	0.012695	Essential
PAS_chr3_0576	80	4.5	0.2375	0.012794	Essential
PAS_chr3_0731	48	4.5	2.25	0.0128239	Essential
PAS_chr4_0211	16	4.5	0.0625	0.0128474	Essential
PAS_chr4_0846	48	4.5	0.5	0.0129127	Essential
PAS_chr3_0738	97	4.45361	1.06186	0.0129335	Essential
PAS_chr1-4_0176	32	4.5	0.25	0.0129638	Essential
PAS_chr1-1_0163	50	4.32	2.52	0.0129844	Essential
PAS_chr1-1_0072	32	4.5	0.4375	0.0130069	Essential
PAS_chr1-1_0484	16	4.5	0.8125	0.0130205	Essential
PAS_chr2-2_0377	64	4.5	1.45312	0.0130439	Essential
PAS_chr3_0217	48	4.5	2.79167	0.0130713	Essential
PAS_chr1-4_0484	16	4.5	0.125	0.013077	Essential
PAS_chr3_0525	16	4.5	0.8125	0.0130788	Essential
PAS_chr2-1_0428	16	4.5	0.0625	0.0130958	Essential
PAS_chr3_0457	66	4.36364	0.272727	0.0131352	Essential
PAS_chr1-1_0026	143	4.53147	0.27972	0.0131391	Essential
PAS_chr3_0885	95	4.54737	0.515789	0.0131808	Essential
PAS_chr2-1_0140	79	4.55696	0.594937	0.0132012	Essential
PAS_chr1-4_0533	126	4.57143	0.238095	0.0132496	Essential
PAS_chr1-4_0594	79	4.55696	6.81013	0.0132613	Essential
PAS_chr1-4_0640	79	4.55696	1.63291	0.0132614	Essential
PAS_chr4_0083	65	4.43077	2.8	0.0133604	Essential
PAS_chr2-1_0797	142	4.56338	1.30986	0.013421	Essential
PAS_chr2-1_0821	65	4.43077	0.4	0.0134224	Essential
PAS_chr1-3_0148	110	4.58182	0.945455	0.0134771	Essential
PAS_chr2-1_0800	174	4.55172	0.477011	0.0134883	Essential
PAS_chr3_0752	94	4.59574	2.09574	0.0135085	Essential
PAS_chr1-4_0281	125	4.608	0.728	0.01352	Essential
PAS_chr2-2_0384	47	4.59574	0.404255	0.0135423	Essential
PAS_chr3_0318	125	4.608	1.12	0.013548	Essential
PAS_chr1-4_0314	47	4.59574	0.574468	0.0135517	Essential
PAS_chr2-1_0043	64	4.5	1	0.0135577	Essential
PAS_chr2-1_0258	35	4.11429	0.714286	0.0135921	Essential
PAS_chr4_0421	109	4.62385	0.899083	0.0136555	Essential
PAS_chr2-2_0114	62	4.64516	0.177419	0.0136863	Essential
PAS_chr4_0661	31	4.64516	0.709677	0.0136866	Essential
PAS_chr4_0534	157	4.58599	3.69427	0.013689	Essential
PAS_chr2-2_0187	97	4.45361	2.27835	0.0137005	Essential
PAS_chr1-1_0002	93	4.64516	0.72043	0.0137149	Essential
PAS_chr2-2_0048	62	4.64516	0.83871	0.0137285	Essential
PAS_chr3_0913	219	4.60274	1.56621	0.0137299	Essential
PAS_chr2-1_0431	31	4.64516	0.0645161	0.0137375	Essential
PAS_chr4_0395	93	4.64516	0.580645	0.0137569	Essential
PAS_chr4_0538	123	4.09756	0.764228	0.0138004	Essential
PAS_chr3_0528	48	4.5	2.08333	0.0138785	Essential
PAS_chr2-1_0661	262	4.67176	0.51145	0.0138853	Essential
PAS_chr1-4_0644	108	4.66667	0.0740741	0.0139207	Essential
PAS_chr4_0798	139	4.66187	0.244604	0.0139237	Essential
PAS_chr4_0667	93	4.64516	1.02151	0.0139282	Essential
PAS_chr1-4_0452	123	4.68293	0.398374	0.0139368	Essential
PAS_chr1-3_0064	93	4.64516	1.89247	0.0139636	Essential
PAS_chr2-1_0082	185	4.67027	0.72973	0.0139836	Essential
PAS_chr1-3_0272	110	4.58182	1.50909	0.0140178	Essential
PAS_chr3_1225	110	4.58182	0.681818	0.0140181	Essential
PAS_chr3_0991	46	4.69565	0.891304	0.0140183	Essential
PAS_chr3_0195	98	4.40816	4.0102	0.0140295	Essential
PAS_chr3_0058	78	4.61538	1.65385	0.0140481	Essential
PAS_chr2-1_0645	46	4.69565	0.369565	0.0140533	Essential
PAS_chr1-1_0045	199	4.70352	0.603015	0.0140693	Essential
PAS_chr2-1_0850	46	4.69565	0.304348	0.0140767	Essential
PAS_chr2-1_0637	46	4.69565	0.652174	0.0142151	Essential
PAS_chr1-4_0019	91	4.74725	0.692308	0.0142588	Essential
PAS_chr1-1_0015	121	4.76033	0.247934	0.014325	Essential
PAS_chr4_0712	91	4.74725	0.43956	0.0143576	Essential
PAS_chr4_0402	47	4.59574	41.4043	0.014383	Essential
PAS_chr1-4_0664	107	4.71028	21.9252	0.0144105	Essential
PAS_chr3_0065	242	4.76033	0.797521	0.0144271	Essential
PAS_chr2-1_0149	122	4.72131	0.836066	0.0144355	Essential
PAS_chr2-1_0418	166	4.77108	1.14458	0.0144709	Essential
PAS_chr1-1_0020	76	4.73684	0.776316	0.0144732	Essential
PAS_chr1-4_0677	46	4.69565	0.326087	0.0145017	Essential
PAS_chr3_0762	15	4.8	0.266667	0.01453	Essential
PAS_chr4_0233	121	4.76033	1.66942	0.0145561	Essential
PAS_chr1-3_0207	45	4.8	0.133333	0.0145715	Essential
PAS_chr2-2_0081	61	4.72131	0.442623	0.0145888	Essential
PAS_chr2-1_0143	15	4.8	0.266667	0.0145926	Essential
PAS_chr1-4_0417	106	4.75472	4.04717	0.0146098	Essential
PAS_chr3_0533	45	4.8	0.622222	0.0146177	Essential
PAS_chr1-4_0353	15	4.8	0.0666667	0.0146494	Essential
PAS_chr1-1_0216	31	4.64516	0.387097	0.0146628	Essential
PAS_chr3_0826	15	4.8	0	0.0146649	Essential
PAS_chr1-4_0590	45	4.8	0.133333	0.0146704	Essential
PAS_chr1-1_0095	75	4.8	0.906667	0.0146716	Essential
PAS_chr2-2_0317	75	4.8	0.666667	0.0146794	Essential
PAS_chr2-1_0450	30	4.8	0.933333	0.0147227	Essential
PAS_chr2-1_0592	330	4.8	1.26667	0.0147473	Essential
PAS_chr3_0972	15	4.8	8.73333	0.0147475	Essential
PAS_chr4_0693	45	4.8	0.2	0.0147823	Essential
PAS_chr1-3_0070	45	4.8	0.333333	0.0147828	Essential
PAS_chr1-4_0243	75	4.8	0.68	0.0147937	Essential
PAS_chr4_0696	30	4.8	1.06667	0.014834	Essential
PAS_chr3_1129	30	4.8	0.0666667	0.0148601	Essential
PAS_chr2-1_0543	31	4.64516	0.645161	0.014928	Essential
PAS_chr3_1056	30	4.8	0.266667	0.0149419	Essential
PAS_chr1-1_0420	45	4.8	0.311111	0.014951	Essential
PAS_chr1-4_0571	583	4.81647	2.31732	0.0149614	Essential
PAS_chr1-4_0348	133	4.87218	3.61654	0.0150372	Essential
PAS_chr1-1_0196	136	4.76471	2.40441	0.0150596	Essential
PAS_chr2-1_0855	90	4.8	1.53333	0.0151125	Essential
PAS_chr3_0745	15	4.8	0	0.0151772	Essential
PAS_chr1-3_0194	74	4.86486	0.27027	0.0151848	Essential
PAS_FragD_0021	119	4.84034	0.722689	0.0151928	Essential
PAS_chr3_1224	152	4.73684	1.26316	0.0152388	Essential
PAS_chr1-1_0065	119	4.84034	1.05882	0.0152423	Essential
PAS_chr2-1_0657	59	4.88136	0.983051	0.0153151	Essential
PAS_chr2-1_0572	59	4.88136	0.525424	0.0153548	Essential
PAS_chr4_0034	45	4.8	0.155556	0.0153925	Essential
PAS_chr2-1_0330	44	4.90909	0.340909	0.0153935	Essential
PAS_chr4_0435	44	4.90909	0.113636	0.0154259	Essential
PAS_chr4_0368	44	4.90909	1.27273	0.0154704	Essential
PAS_chr3_0160	44	4.90909	1.70455	0.0154891	Essential
PAS_chr4_0869	15	4.8	0.133333	0.0155033	Essential
PAS_chr4_0873	189	4.95238	0.878307	0.0155663	Essential
PAS_chr4_0697	59	4.88136	0.762712	0.0155902	Essential
PAS_chr4_0317	146	4.93151	1.22603	0.0156114	Essential
PAS_chr2-1_0238	29	4.96552	0.137931	0.0156149	Essential
PAS_chr2-1_0658	29	4.96552	0.137931	0.0156295	Essential
PAS_chr3_0210	131	4.94656	1.35878	0.0156351	Essential
PAS_chr2-1_0207	117	4.92308	0.606838	0.0156366	Essential
PAS_chr1-4_0458	87	4.96552	0.862069	0.0156484	Essential
PAS_chr4_0804	15	4.8	2.86667	0.0156641	Essential
PAS_chr1-4_0529	116	4.96552	4.41379	0.0157159	Essential
PAS_chr2-1_0039	160	4.95	2.8	0.0157343	Essential
PAS_chr1-3_0275	88	4.90909	0.579545	0.0157356	Essential
PAS_chr1-1_0282	130	4.98462	0.330769	0.0158424	Essential
PAS_chr1-3_0091	44	4.90909	2.75	0.0158878	Essential
PAS_chr3_1039	128	4.5	5.40625	0.0159023	Essential
PAS_chr2-1_0680	87	4.96552	0.321839	0.015918	Essential
PAS_chr1-1_0385	29	4.96552	0.0689655	0.01594	Essential
PAS_chr3_0472	29	4.96552	45.7931	0.0159463	Essential
PAS_chr1-4_0085	87	4.96552	3.48276	0.0159545	Essential
PAS_chr1-1_0479	29	4.96552	0.931034	0.0159691	Essential
PAS_chr4_0031	43	5.02326	0.418605	0.0161634	Essential
PAS_chr3_0790	43	5.02326	0.930233	0.0161662	Essential
PAS_chr1-1_0054	57	5.05263	0.157895	0.0161988	Essential
PAS_chr1-4_0142	116	4.96552	0.793103	0.0162067	Essential
PAS_chr3_0100	43	5.02326	0.325581	0.0162112	Essential
PAS_chr2-1_0371	286	5.03497	1.41958	0.0162228	Essential
PAS_chr4_0513	72	5	0.333333	0.0162411	Essential
PAS_chr2-1_0193	100	5.04	1.39	0.0162421	Essential
PAS_chr1-4_0289	43	5.02326	0.883721	0.0162838	Essential
PAS_chr4_0354	75	4.8	4.36	0.0163279	Essential
PAS_chr2-1_0216	59	4.88136	3.33898	0.0163356	Essential
PAS_chr4_0659	43	5.02326	1.86047	0.0163406	Essential
PAS_chr3_0085	86	5.02326	1.22093	0.0163755	Essential
PAS_chr2-1_0549	99	5.09091	0.565657	0.0164276	Essential
PAS_chr1-1_0432	59	4.88136	4.86441	0.0164346	Essential
PAS_chr3_0062	57	5.05263	3.42105	0.0164512	Essential
PAS_chr2-2_0301	15	4.8	7.8	0.0165371	Essential
PAS_chr2-1_0606	141	5.10638	0.262411	0.0165616	Essential
PAS_chr3_0630	43	5.02326	1.53488	0.0165757	Essential
PAS_chr1-1_0192	57	5.05263	0.350877	0.0166114	Essential
PAS_chr2-1_0866	131	4.94656	9.03053	0.0166346	Essential
PAS_chr2-2_0217	169	5.11243	0.615385	0.0166467	Essential
PAS_chr3_0265	198	5.09091	0.974747	0.0167906	Essential
PAS_chr4_0246	42	5.14286	0.738095	0.0167956	Essential
PAS_chr4_0348	14	5.14286	0.214286	0.0168295	Omitted
PAS_chr4_0831	192	4.875	3.6875	0.0168616	Essential
PAS_chr3_0767	141	5.10638	161.979	0.0168867	Essential
PAS_chr1-3_0193	56	5.14286	0.446429	0.0168886	Essential
PAS_chr1-4_0205	14	5.14286	0.142857	0.0168981	Omitted
PAS_chr1-4_0405	14	5.14286	0.0714286	0.0169167	Omitted
PAS_chr2-1_0687	29	4.96552	1.31034	0.0169397	Essential
PAS_chr1-3_0175	71	5.07042	1.3662	0.0169623	Essential
PAS_chr3_1158	100	5.04	2.86	0.0169671	Essential
PAS_chr1-4_0374	14	5.14286	0.142857	0.0169692	Omitted
PAS_chr1-4_0118	182	5.14286	0.868132	0.0169775	Essential
PAS_chr2-1_0168	102	4.94118	8.13725	0.0170596	Essential
PAS_chr1-3_0241	42	5.14286	0.571429	0.017067	Essential
PAS_chr2-1_0614	14	5.14286	0.0714286	0.0171059	Omitted
PAS_chr4_0814	28	5.14286	0.535714	0.0171407	Essential
PAS_chr3_0958	14	5.14286	0.357143	0.0171986	Omitted
PAS_chr3_0047	125	5.184	0.496	0.0172013	Essential
PAS_chr2-2_0210	14	5.14286	2	0.0172156	Omitted
PAS_chr2-2_0230	139	5.17986	1.1295	0.0172416	Essential
PAS_chr3_0927	28	5.14286	0.535714	0.0172588	Essential
PAS_chr2-2_0449	42	5.14286	1.14286	0.0172622	Essential
PAS_chr3_0949	69	5.21739	2.50725	0.0172991	Essential
PAS_chr3_0602	56	5.14286	1.83929	0.0173293	Essential
PAS_chr3_0369	83	5.20482	0.53012	0.0173492	Essential
PAS_chr4_0690	42	5.14286	1.42857	0.0173774	Essential
PAS_chr1-4_0204	124	5.22581	0.564516	0.0174025	Essential
PAS_chr4_0141	56	5.14286	1.44643	0.0174131	Essential
PAS_chr1-1_0124	14	5.14286	1.57143	0.0174484	Omitted
PAS_chr2-1_0305	83	5.20482	1.14458	0.01751	Essential
PAS_chr3_0571	69	5.21739	0.246377	0.0175659	Essential
PAS_chr2-1_0781	71	5.07042	4.85915	0.0178326	Essential
PAS_chr1-1_0010	96	5.25	0.78125	0.0178631	Essential
PAS_chr3_0899	41	5.26829	0.634146	0.0178733	Essential
PAS_chr1-1_0376	124	5.22581	0.669355	0.0179115	Essential
PAS_chr3_0425	55	5.23636	1.89091	0.0179493	Essential
PAS_chr2-2_0341	42	5.14286	1.28571	0.0179677	Essential
PAS_chr2-2_0409	100	5.04	16.39	0.017978	Essential
PAS_chr1-4_0096	122	5.31148	0.483607	0.0180438	Essential
PAS_chr3_1239	41	5.26829	1.60976	0.0180575	Essential
PAS_chr2-2_0402	82	5.26829	2	0.0180658	Essential
PAS_chr3_0506	217	5.30876	2.70046	0.0181688	Essential
PAS_chr2-2_0249	54	5.33333	0.240741	0.0182107	Essential
PAS_chr2-2_0054	27	5.33333	0.259259	0.0182122	Essential
PAS_chr4_0293	54	5.33333	0.407407	0.018288	Essential
PAS_chr2-1_0139	41	5.26829	0.0487805	0.018372	Essential
PAS_chr4_0522	54	5.33333	1.31481	0.0184358	Essential
PAS_chr3_0124	81	5.33333	0.62963	0.0184619	Essential
PAS_chr2-1_0396	81	5.33333	0.481481	0.0185576	Essential
PAS_chr4_0580	27	5.33333	2.59259	0.0185604	Essential
PAS_chr2-1_0435	121	5.35537	2.09091	0.0185702	Essential
PAS_chr3_0675	58	4.96552	6.84483	0.0185767	Essential
PAS_chr3_1067	55	5.23636	1.10909	0.0186009	Essential
PAS_chr4_0107	27	5.33333	1.11111	0.0186818	Essential
PAS_chr4_0874	40	5.4	0.2	0.0186818	Essential
PAS_chr1-1_0443	428	5.38318	0.691589	0.0186915	Essential
PAS_FragB_0012	226	5.41593	0.99115	0.018811	Essential
PAS_chr1-1_0247	80	5.4	0.225	0.0188228	Essential
PAS_chr2-1_0498	80	5.4	0.65	0.0188902	Essential
PAS_chr4_0033	120	5.4	1.63333	0.0189594	Essential
PAS_chr4_0101	93	5.41935	1.68817	0.018972	Essential
PAS_FragB_0045	58	4.96552	9.87931	0.0189777	Essential
PAS_chr2-2_0466	81	5.33333	2.11111	0.0190008	Essential
PAS_chr2-1_0634	27	5.33333	3	0.0190086	Essential
PAS_chr4_0731	54	5.33333	0.166667	0.0190579	Essential
PAS_chr4_0544	93	5.41935	0.623656	0.0190648	Essential
PAS_chr3_1025	69	5.21739	2.27536	0.0190979	Essential
PAS_chr1-1_0011	80	5.4	0.4125	0.0191002	Essential
PAS_chr3_0108	41	5.26829	2.92683	0.0191002	Essential
PAS_chr2-1_0244	112	5.14286	5.35714	0.0191028	Essential
PAS_chr2-1_0755	27	5.33333	0.777778	0.0192075	Essential
PAS_chr4_0172	106	5.43396	0.660377	0.019233	Essential
PAS_chr3_0544	92	5.47826	0.641304	0.0193053	Essential
PAS_chr3_0733	92	5.47826	0.228261	0.0193192	Essential
PAS_chr3_0708	53	5.43396	2.20755	0.0193629	Essential
PAS_chr3_0055	53	5.43396	0.207547	0.0193644	Essential
PAS_chr2-2_0076	171	5.47368	0.923977	0.019378	Essential
PAS_chr2-1_0655	80	5.4	0.6625	0.0193935	Essential
PAS_chr3_0707	54	5.33333	9.40741	0.0194429	Essential
PAS_chr1-3_0237	159	5.43396	1.42767	0.0195006	Essential
PAS_chr1-4_0134	95	5.30526	2.4	0.0195302	Essential
PAS_chr2-1_0787	105	5.48571	0.628571	0.019625	Essential
PAS_chr4_0281	27	5.33333	1.25926	0.0196693	Essential
PAS_chr3_0703	171	5.05263	7.46199	0.0197184	Essential
PAS_chr4_0431	287	5.51916	2.41115	0.019759	Essential
PAS_chr2-1_0557	417	5.52518	1.3789	0.0198135	Essential
PAS_chr3_0818	65	5.53846	0.461538	0.0198418	Essential
PAS_chr3_0642	78	5.53846	8.03846	0.0198861	Essential
PAS_chr1-4_0275	40	5.4	0.525	0.0198865	Essential
PAS_chr4_0668	39	5.53846	0.717949	0.0198868	Essential
PAS_chr2-1_0746	13	5.53846	0.153846	0.0198948	Omitted
PAS_chr3_0277	52	5.53846	0.192308	0.0198957	Essential
PAS_chr2-2_0185	55	5.23636	2.43636	0.0199192	Essential
PAS_chr2-1_0812	79	5.46835	0.443038	0.0199234	Essential
PAS_chr3_0054	26	5.53846	0.307692	0.0199395	Essential
PAS_chr2-2_0141	78	5.53846	0.346154	0.0199583	Essential
PAS_chr4_0771	54	5.33333	6.12963	0.0200287	Essential
PAS_chr3_0784	120	5.4	2.55	0.0201065	Essential
PAS_chr4_0968	52	5.53846	0.211538	0.0201249	Essential
PAS_chr3_0131	26	5.53846	0.384615	0.0201437	Essential
PAS_chr2-1_0060	26	5.53846	3.23077	0.0201673	Essential
PAS_FragB_0052	39	5.53846	0.564103	0.0201751	Essential
PAS_chr1-4_0092	52	5.53846	0.192308	0.0202111	Essential
PAS_chr1-4_0461	60	4.8	11.1333	0.0202841	Essential
PAS_chr1-3_0238	103	5.59223	1.69903	0.0202978	Essential
PAS_chr4_0706	65	5.53846	1.78462	0.0203372	Essential
PAS_chr4_0728	103	5.59223	0.815534	0.0204083	Essential
PAS_chr3_0300	77	5.61039	0.61039	0.0204498	Essential
PAS_chr2-1_0828	52	5.53846	0.653846	0.0204522	Essential
PAS_chr1-4_0418	91	5.53846	18.5165	0.0205313	Essential
PAS_chr4_0800	65	5.53846	0.630769	0.0205599	Essential
PAS_chr2-1_0152	52	5.53846	5.65385	0.0205642	Essential
PAS_chr4_0727	51	5.64706	0.0980392	0.0206847	Essential
PAS_chr3_0159	26	5.53846	1.92308	0.0207145	Essential
PAS_chr4_0295	141	5.61702	1.51773	0.0207405	Essential
PAS_chr3_0169	44	4.90909	37.1818	0.0207414	Essential
PAS_chr4_0441	153	5.64706	1.00654	0.0207952	Essential
PAS_chr4_0204	51	5.64706	1.4902	0.0208272	Essential
PAS_chr3_0293	13	5.53846	2.15385	0.0208427	Omitted
PAS_chr4_0228	78	5.53846	3.75641	0.0208618	Essential
PAS_chr1-4_0215	102	5.64706	1.79412	0.0208931	Essential
PAS_chr1-4_0395	51	5.64706	0.490196	0.0209137	Essential
PAS_chr2-2_0370	93	5.41935	1.76344	0.020927	Essential
PAS_chr1-4_0344	102	5.64706	0.45098	0.0209661	Essential
PAS_chr4_0119	421	5.64371	2.8266	0.0210316	Essential
PAS_chr1-4_0463	51	5.64706	0.764706	0.0211133	Essential
PAS_chr1-1_0162	114	5.68421	0.447368	0.0211237	Essential
PAS_chr4_0826	51	5.64706	1.62745	0.0211477	Essential
PAS_chr2-2_0045	257	5.60311	2.26459	0.0211772	Essential
PAS_chr1-4_0276	76	5.68421	0.25	0.0211851	Essential
PAS_chr3_1147	65	5.53846	1.24615	0.0212493	Essential
PAS_chr2-1_0673	78	5.53846	1.94872	0.0213969	Essential
PAS_chr3_0876	38	5.68421	0.263158	0.0214347	Essential
PAS_chr3_0799	133	4.87218	12.9173	0.0214957	Essential
PAS_chr2-1_0720	89	5.66292	2.04494	0.0215901	Essential
PAS_chr3_1115	63	5.71429	1.06349	0.0216415	Essential
PAS_chr1-3_0183	238	5.7479	2.14286	0.0216717	Essential
PAS_FragB_0006	26	5.53846	0.115385	0.0217396	Essential
PAS_chr2-1_0097	63	5.71429	1.25397	0.0217426	Essential
PAS_chr2-2_0275	63	5.71429	1.30159	0.0218584	Essential
PAS_chr1-1_0389	63	5.71429	4.07937	0.0218621	Essential
PAS_chr4_0066	50	5.76	7.16	0.0218794	Essential
PAS_chr1-1_0250	138	5.73913	2.25362	0.0218928	Essential
PAS_chr4_0138	50	5.76	0.78	0.0219749	Essential
PAS_chr1-4_0528	25	5.76	2.44	0.0220021	Essential
PAS_chr2-2_0044	63	5.71429	0.142857	0.0220748	Essential
PAS_chr3_0785	25	5.76	0.4	0.0221243	Essential
PAS_chr2-1_0142	25	5.76	8.04	0.0221647	Essential
PAS_chr1-1_0019	62	5.80645	0.532258	0.0222317	Essential
PAS_chr1-4_0220	90	5.6	6.52222	0.0222575	Essential
PAS_chr1-4_0671	89	5.66292	4.59551	0.0223594	Essential
PAS_chr2-1_0627	137	5.78102	0.773723	0.0224025	Essential
PAS_chr1-3_0210	25	5.76	0.48	0.022413	Essential
PAS_chr1-3_0110	74	5.83784	5.41892	0.0224939	Essential
PAS_chr1-1_0402	100	5.76	2.65	0.0225788	Essential
PAS_chr2-2_0490	124	5.80645	1.16129	0.0225812	Essential
PAS_chr4_0349	37	5.83784	2.7027	0.0225839	Essential
PAS_chr2-2_0440	25	5.76	1.52	0.022641	Essential
PAS_chr4_0344	38	5.68421	0.394737	0.0227563	Essential
PAS_chr1-4_0535	172	5.86047	2.3314	0.0227868	Essential
PAS_chr1-4_0658	62	5.80645	3.17742	0.0227884	Essential
PAS_chr2-1_0395	76	5.68421	1.15789	0.0229213	Essential
PAS_chr1-3_0072	135	5.86667	0.881481	0.022928	Essential
PAS_chr1-1_0187	709	5.88999	0.926657	0.0230312	Essential
PAS_chr4_0454	49	5.87755	0.326531	0.0230605	Essential
PAS_chr1-3_0300	29	4.96552	0.517241	0.0230659	Essential
PAS_chr3_1121	62	5.80645	2.19355	0.0230793	Essential
PAS_chr3_0512	115	5.63478	3.91304	0.0231145	Essential
PAS_chr4_0691	86	5.86047	1.05814	0.0232247	Essential
PAS_chr1-4_0197	125	5.76	3.096	0.0232701	Essential
PAS_chr3_0954	37	5.83784	0.189189	0.0232832	Essential
PAS_chr3_1084	221	5.86425	1.92308	0.0233483	Essential
PAS_chr3_0417	74	5.83784	4.22973	0.0233511	Essential
PAS_chr2-2_0318	61	5.90164	0.196721	0.023486	Essential
PAS_chr3_1258	25	5.76	0.44	0.0235494	Essential
PAS_chr3_0478	49	5.87755	1.46939	0.0235617	Essential
PAS_chr4_0251	109	5.94495	0.522936	0.0235874	Essential
PAS_chr2-1_0570	97	5.93814	2.05155	0.0236479	Essential
PAS_chr3_0368	157	5.96178	0.490446	0.02372	Essential
PAS_chr1-1_0296	25	5.76	0.6	0.0237596	Essential
PAS_chr4_0430	76	5.68421	5.28947	0.0238353	Essential
PAS_chr4_0222	27	5.33333	29	0.0239417	Essential
PAS_chr2-1_0564	25	5.76	2.4	0.0240442	Essential
PAS_chr3_0609	60	6	0.333333	0.0240594	Essential
PAS_chr1-4_0212	72	6	0.486111	0.024065	Essential
PAS_chr1-3_0246	36	6	0.5	0.0240718	Essential
PAS_chr4_0267	12	6	0.0833333	0.0240982	Omitted
PAS_FragD_0016	60	6	0.633333	0.0241305	Essential
PAS_chr3_0856	121	5.95041	1.63636	0.0241459	Essential
PAS_chr1-1_0018	74	5.83784	0.581081	0.0241496	Essential
PAS_chr2-2_0329	48	6	0.625	0.0241584	Essential
PAS_chr2-2_0128	183	5.90164	4.27322	0.0242768	Essential
PAS_chr1-4_0231	181	5.96685	16.663	0.0243283	Essential
PAS_chr1-3_0029	36	6	0.277778	0.0243395	Essential
PAS_chr2-1_0597	12	6	1	0.0243839	Omitted
PAS_chr1-4_0491	12	6	0.0833333	0.0244259	Omitted
PAS_chr1-3_0100	299	6.02007	1.57525	0.0244994	Essential
PAS_chr1-4_0313	12	6	0.25	0.0245391	Omitted
PAS_chr2-1_0401	179	6.03352	0.731844	0.0245757	Essential
PAS_chr2-1_0384	36	6	2.36111	0.0245834	Essential
PAS_chr3_0211	65	5.53846	1.16923	0.0246665	Essential
PAS_chr4_0640	131	6.0458	4.80153	0.0246872	Essential
PAS_chr4_0742	83	6.07229	1.40964	0.0248279	Essential
PAS_chr1-4_0697	24	6	0.333333	0.0249152	Essential
PAS_chr2-1_0368	120	6	1.29167	0.0250092	Essential
PAS_chr2-2_0157	60	6	0.633333	0.0250477	Essential
PAS_chr1-1_0457	106	6.11321	2.28302	0.0251464	Essential
PAS_chr3_0509	24	6	0.333333	0.0251484	Essential
PAS_chr2-1_0475	51	5.64706	1.54902	0.0253384	Essential
PAS_chr3_1069	71	6.08451	0.830986	0.0253486	Essential
PAS_chr3_0020	71	6.08451	10.3239	0.0253746	Essential
PAS_chr1-4_0541	282	6.12766	1.15957	0.0254081	Essential
PAS_chr4_0708	106	6.11321	2.88679	0.0255983	Essential
PAS_chr2-2_0349	211	6.14218	0.796209	0.0256506	Essential
PAS_chr3_1078	106	6.11321	0.367925	0.0256656	Essential
PAS_chr1-4_0186	82	6.14634	0.439024	0.025671	Essential
PAS_chr3_0001	70	6.17143	0.342857	0.0258429	Essential
PAS_chr3_0564	62	5.80645	155.177	0.0259483	Essential
PAS_chr2-1_0588	60	6	3.78333	0.0259839	Essential
PAS_chr2-1_0631	85	5.92941	5.35294	0.025991	Essential
PAS_chr1-4_0356	128	6.1875	0.59375	0.026047	Essential
PAS_chr3_1050	70	6.17143	0.485714	0.0260489	Essential
PAS_chr1-4_0667	245	6.17143	1.55918	0.0262289	Essential
PAS_chr3_0216	58	6.2069	2.13793	0.0262324	Essential
PAS_chr2-1_0167	58	6.2069	1.22414	0.0263418	Essential
PAS_chr2-1_0456	81	6.22222	0.259259	0.0263534	Essential
PAS_chr3_0569	105	6.17143	8.74286	0.0263899	Essential
PAS_chr1-3_0192	58	6.2069	1.17241	0.0264603	Essential
PAS_chr2-2_0295	266	6.22556	1.71429	0.0265238	Essential
PAS_chr2-1_0119	94	6.12766	5.88298	0.0266124	Essential
PAS_chr3_0878	83	6.07229	4.59036	0.0266141	Essential
PAS_chr4_0702	58	6.2069	0.862069	0.0266392	Essential
PAS_chr4_0413	23	6.26087	0.130435	0.0266529	Essential
PAS_chr1-1_0191	23	6.26087	0.347826	0.0267018	Essential
PAS_chr4_0566	58	6.2069	1.37931	0.0268015	Essential
PAS_chr1-1_0232	150	6.24	5.85333	0.026816	Essential
PAS_chr2-1_0662	138	6.26087	1.98551	0.0269087	Essential
PAS_chr3_0997	69	6.26087	0.971014	0.0269113	Essential
PAS_chr4_0393	153	6.11765	3.76471	0.0269387	Essential
PAS_chr2-1_0069	58	6.2069	0.12069	0.0269491	Essential
PAS_chr4_0448	35	6.17143	2.28571	0.0270347	Essential
PAS_chr2-1_0814	70	6.17143	15.4	0.0270529	Essential
PAS_chr3_0839	58	6.2069	1.22414	0.0270596	Essential
PAS_chr2-1_0366	151	6.19868	2.74834	0.0270654	Essential
PAS_chr3_0344	183	6.29508	0.464481	0.0270875	Essential
PAS_chr2-1_0391	115	6.26087	1.13913	0.0271788	Essential
PAS_chr2-2_0235	23	6.26087	0.130435	0.0271996	Essential
PAS_chr1-4_0209	69	6.26087	1	0.0273438	Essential
PAS_chr3_0969	127	6.23622	3.08661	0.0274552	Essential
PAS_chr2-1_0349	48	6	9.39583	0.0275364	Essential
PAS_chr1-4_0063	57	6.31579	1.03509	0.0275658	Essential
PAS_chr3_0453	104	6.23077	2.25	0.0276091	Essential
PAS_chr1-4_0015	160	6.3	1.5125	0.0276646	Essential
PAS_chr3_0256	91	6.32967	0.593407	0.0277818	Essential
PAS_chr2-2_0130	46	6.26087	0.934783	0.0278481	Essential
PAS_chr3_1120	34	6.35294	0.294118	0.0280223	Essential
PAS_chr4_0121	68	6.35294	3.29412	0.028064	Essential
PAS_chr4_0861	170	6.35294	1.45882	0.0281229	Essential
PAS_chr1-4_0567	34	6.35294	0.529412	0.0281356	Essential
PAS_chr1-4_0623	80	6.3	0.775	0.0281411	Essential
PAS_chr2-1_0725	69	6.26087	3.75362	0.0281459	Essential
PAS_chr4_0863	115	6.26087	3.61739	0.0281779	Essential
PAS_chr2-2_0309	23	6.26087	1.3913	0.0282063	Essential
PAS_chr1-3_0108	91	6.32967	0.527473	0.0282773	Essential
PAS_chr1-4_0592	102	6.35294	0.54902	0.0282958	Essential
PAS_chr3_1218	34	6.35294	0.558824	0.0283084	Essential
PAS_chr3_0791	101	6.41584	0.970297	0.0285252	Essential
PAS_chr1-4_0216	45	6.4	0.111111	0.0285428	Essential
PAS_chr4_0231	90	6.4	0.677778	0.0286037	Essential
PAS_chr1-3_0191	56	6.42857	0.839286	0.02879	Essential
PAS_chr4_0213	35	6.17143	3.82857	0.0288384	Essential
PAS_chr1-1_0154	47	6.12766	14.2553	0.028881	Essential
PAS_chr1-3_0186	45	6.4	5.28889	0.0288898	Essential
PAS_chr3_0515	68	6.35294	0.705882	0.02894	Essential
PAS_chr1-1_0199	101	6.41584	3.08911	0.0289484	Essential
PAS_chr2-2_0444	112	6.42857	0.660714	0.0290074	Essential
PAS_chr2-2_0188	45	6.4	0.888889	0.0290261	Essential
PAS_chr2-2_0039	90	6.4	1.25556	0.0290442	Essential
PAS_chr4_0865	79	6.37975	1.94937	0.0290524	Essential
PAS_chr2-2_0150	45	6.4	0.577778	0.0291763	Essential
PAS_chr3_0573	89	6.47191	0.460674	0.0292108	Essential
PAS_chr2-1_0160	78	6.46154	0.871795	0.0292338	Essential
PAS_chr4_0956	45	6.4	1.04444	0.0293404	Essential
PAS_chr2-1_0462	56	6.42857	0.446429	0.0293717	Essential
PAS_chr3_0144	89	6.47191	0.876404	0.0293937	Essential
PAS_chr4_0526	124	6.3871	4.3871	0.0295568	Essential
PAS_chr3_0960	45	6.4	2.64444	0.0296509	Essential
PAS_chr4_0377	58	6.2069	5.82759	0.0298248	Essential
PAS_chr1-1_0087	177	6.50847	0.881356	0.0299629	Essential
PAS_chr3_1247	78	6.46154	1.74359	0.0299631	Essential
PAS_chr1-3_0075	11	6.54545	0.181818	0.0301818	Omitted
PAS_chr4_0480	24	6	88.5	0.0301902	Ambig1
PAS_chr2-1_0656	143	6.54545	0.699301	0.0302069	Ambig1
PAS_chr2-1_0202	33	6.54545	0.757576	0.0302426	Ambig1
PAS_chr2-1_0885	44	6.54545	0.409091	0.030254	Ambig1
PAS_chr2-1_0467	11	6.54545	0.363636	0.030292	Omitted
PAS_chr1-4_0150	66	6.54545	0.469697	0.0303092	Ambig1
PAS_chr3_0123	11	6.54545	0.0909091	0.0303243	Omitted
PAS_chr2-2_0430	55	6.54545	0.636364	0.0303302	Ambig1
PAS_chr4_0872	22	6.54545	0.318182	0.0303539	Ambig1
PAS_chr4_0437	44	6.54545	0.5	0.0304556	Ambig1
PAS_chr4_0793	55	6.54545	0.472727	0.0304574	Ambig1
PAS_chr1-3_0082	55	6.54545	0.2	0.0304576	Ambig1
PAS_chr1-1_0100	22	6.54545	0.0909091	0.0305129	Ambig1
PAS_chr4_0148	89	6.47191	3.62921	0.030559	Ambig1
PAS_chr3_0959	11	6.54545	0.272727	0.0305645	Omitted
PAS_chr1-4_0674	11	6.54545	6.18182	0.0305746	Omitted
PAS_chr2-1_0565	22	6.54545	0.818182	0.0306177	Ambig1
PAS_chr3_0727	175	6.58286	0.897143	0.0306671	Ambig1
PAS_chr1-1_0364	33	6.54545	0.69697	0.0307032	Ambig1
PAS_chr1-1_0333	11	6.54545	0.909091	0.0307346	Omitted
PAS_chr1-4_0022	231	6.54545	1.46753	0.0307844	Ambig1
PAS_chr3_0678	55	6.54545	0.781818	0.03087	Ambig1
PAS_chr4_0604	55	6.54545	0.418182	0.0309926	Ambig1
PAS_chr1-4_0304	44	6.54545	0.590909	0.0310513	Ambig1
PAS_chr1-1_0172	11	6.54545	0.0909091	0.0311489	Omitted
PAS_chr4_0060	22	6.54545	0.454545	0.0311606	Ambig1
PAS_chr1-4_0210	99	6.54545	11.9495	0.0312221	Ambig1
PAS_chr4_0925	22	6.54545	0.227273	0.031301	Ambig1
PAS_chr1-1_0074	11	6.54545	0.0909091	0.0313529	Omitted
PAS_chr4_0449	76	6.63158	0.710526	0.0314182	Ambig1
PAS_chr2-2_0063	44	6.54545	0.204545	0.0316257	Ambig1
PAS_chr3_1244	65	6.64615	0.630769	0.031628	Ambig1
PAS_chr2-1_0163	162	6.66667	0.401235	0.031657	Ambig1
PAS_chr4_0953	11	6.54545	0.181818	0.0319057	Omitted
PAS_chr2-1_0304	108	6.66667	1.72222	0.032084	Ambig1
PAS_chr4_0038	87	6.62069	6.6092	0.0320855	Ambig1
PAS_chr3_1085	43	6.69767	1.4186	0.0321741	Ambig1
PAS_chr1-3_0062	22	6.54545	0.0909091	0.0321796	Ambig1
PAS_chr1-4_0539	44	6.54545	7.47727	0.0321802	Ambig1
PAS_chr3_1112	129	6.69767	0.728682	0.0322235	Ambig1
PAS_chr2-2_0400	76	6.63158	1.98684	0.0322652	Ambig1
PAS_chr3_0631	65	6.64615	2.75385	0.032322	Ambig1
PAS_chr1-4_0444	43	6.69767	0.697674	0.0324432	Ambig1
PAS_chr4_0140	75	6.72	2.56	0.0324948	Ambig1
PAS_chr3_1110	76	6.63158	6.64474	0.0326229	Ambig1
PAS_chr3_0292	86	6.69767	0.627907	0.0326704	Ambig1
PAS_chr1-4_0380	162	6.66667	2.90741	0.0326785	Ambig1
PAS_chr3_0989	43	6.69767	0.860465	0.0327559	Ambig1
PAS_chr2-1_0537	119	6.65546	2.4958	0.032792	Ambig1
PAS_chr2-1_0124	139	6.73381	0.892086	0.0328125	Ambig1
PAS_chr3_0051	43	6.69767	1.76744	0.0329379	Ambig1
PAS_chr2-2_0360	160	6.75	1.84375	0.0329687	Ambig1
PAS_chr4_0518	65	6.64615	5.16923	0.0331053	Ambig1
PAS_chr3_1253	32	6.75	0.28125	0.0331105	Ambig1
PAS_chr4_0427	32	6.75	0.4375	0.0331268	Ambig1
PAS_chr2-2_0306	171	6.73684	1.8538	0.0332264	Ambig1
PAS_chr4_0210	32	6.75	0.34375	0.0332662	Ambig1
PAS_chr3_0575	53	6.79245	0.339623	0.0332696	Ambig1
PAS_chr3_0574	50	5.76	19.96	0.03327	Ambig1
PAS_chr2-1_0671	106	6.79245	1.5	0.0335217	Ambig1
PAS_chr3_0426	32	6.75	102.344	0.033742	Ambig1
PAS_chr2-2_0270	274	6.83212	1.57664	0.0339629	Ambig1
PAS_chr1-4_0462	43	6.69767	3.72093	0.0340096	Ambig1
PAS_FragB_0023	74	6.81081	0.0810811	0.0340333	Ambig1
PAS_chr1-4_0273	108	6.66667	6.2037	0.0341232	Ambig1
PAS_chr2-1_0380	75	6.72	3.69333	0.0341643	Ambig1
PAS_chr1-1_0469	32	6.75	2.1875	0.0342059	Ambig1
PAS_chr1-1_0309	84	6.85714	0.678571	0.034332	Ambig1
PAS_chr3_1041	21	6.85714	0.047619	0.0343647	Ambig1
PAS_chr3_0379	53	6.79245	57.7925	0.0344113	Ambig1
PAS_c121_0008	126	6.85714	1.16667	0.0344348	Ambig1
PAS_chr2-1_0500	84	6.85714	2.5119	0.0344846	Ambig1
PAS_chr2-1_0630	95	6.82105	1.01053	0.0345128	Ambig1
PAS_chr1-4_0024	42	6.85714	1.19048	0.0345998	Ambig1
PAS_chr4_0906	32	6.75	4.78125	0.034643	Ambig1
PAS_chr3_0378	53	6.79245	1.39623	0.0346817	Ambig1
PAS_chr3_0540	158	6.83544	4.58861	0.0348186	Ambig1
PAS_chr1-3_0197	63	6.85714	0.238095	0.0348532	Ambig1
PAS_chr2-2_0480	32	6.75	1.09375	0.0349401	Ambig1
PAS_chr3_1179	84	6.85714	0.666667	0.0349787	Ambig1
PAS_chr4_0134	115	6.88696	0.947826	0.0350157	Ambig1
PAS_chr2-2_0417	42	6.85714	0.714286	0.0350164	Ambig1
PAS_chr2-1_0440	158	6.83544	19.8608	0.0350559	Ambig1
PAS_chr4_0463	73	6.90411	0.890411	0.0352483	Ambig1
PAS_chr3_0651	63	6.85714	6.4127	0.0352657	Ambig1
PAS_chr1-4_0638	94	6.89362	1.20213	0.0352988	Ambig1
PAS_chr4_0443	83	6.93976	0.313253	0.0353342	Ambig1
PAS_chr1-4_0012	137	6.83212	2.58394	0.0353559	Ambig1
PAS_chr3_0967	53	6.79245	71.5472	0.0353831	Ambig1
PAS_chr3_0665	21	6.85714	4.66667	0.0357885	Ambig1
PAS_chr4_0805	93	6.96774	0.44086	0.0358666	Ambig1
PAS_chr1-4_0493	62	6.96774	0.564516	0.0359221	Ambig1
PAS_chr1-4_0687	93	6.96774	4.08602	0.0359781	Ambig1
PAS_chr3_0113	52	6.92308	38.3462	0.0360138	Ambig1
PAS_chr1-4_0558	52	6.92308	1.25	0.0360558	Ambig1
PAS_chr3_0774	103	6.99029	1.05825	0.0360932	Ambig1
PAS_chr2-1_0121	31	6.96774	0.225806	0.0360982	Ambig1
PAS_chr3_0663	31	6.96774	2.35484	0.0361512	Ambig1
PAS_chr1-4_0523	31	6.96774	0.580645	0.0362122	Ambig1
PAS_chr1-4_0432	218	6.93578	9.5367	0.0362863	Ambig1
PAS_chr3_0194	31	6.96774	0.612903	0.0363061	Ambig1
PAS_chr1-3_0211	52	6.92308	1.78846	0.0363145	Ambig1
PAS_chr4_0143	226	7.00885	0.50885	0.0363499	Ambig1
PAS_chr1-4_0657	31	6.96774	0.774194	0.0363911	Ambig1
PAS_chr1-4_0185	31	6.96774	1.51613	0.0364232	Ambig1
PAS_chr1-4_0211	31	6.96774	1.54839	0.0364469	Ambig1
PAS_chr2-1_0823	22	6.54545	9	0.0364742	Ambig1
PAS_chr4_0867	31	6.96774	0.709677	0.0366375	Ambig1
PAS_chr4_0190	41	7.02439	0.268293	0.036647	Ambig1
PAS_chr2-1_0072	62	6.96774	0.419355	0.036707	Ambig1
PAS_chr3_0039	43	6.69767	10.7442	0.0368209	Ambig1
PAS_chr4_0710	45	6.4	10.5333	0.0368217	Ambig1
PAS_chr4_0563	41	7.02439	1.02439	0.0368691	Ambig1
PAS_c131_0009	113	7.00885	5.12389	0.0368964	Ambig1
PAS_chr4_0302	225	7.04	0.866667	0.0371013	Ambig1
PAS_chr1-1_0180	31	6.96774	0.451613	0.0371086	Ambig1
PAS_chr3_0214	53	6.79245	1.45283	0.037149	Ambig1
PAS_chr1-3_0156	41	7.02439	1.90244	0.0374924	Ambig1
PAS_chr1-1_0473	102	7.05882	1.90196	0.0376531	Ambig1
PAS_chr3_0534	41	7.02439	1.68293	0.0376745	Ambig1
PAS_chr3_0808	53	6.79245	7.24528	0.0377063	Ambig1
PAS_chr2-2_0273	31	6.96774	1.06452	0.0377431	Ambig1
PAS_chr1-4_0381	194	7.05155	3.60825	0.0378438	Ambig1
PAS_chr4_0716	71	7.09859	0.43662	0.0379284	Ambig1
PAS_chr4_0607	23	6.26087	7.3913	0.0379289	Ambig1
PAS_chr2-1_0520	53	6.79245	3.41509	0.0381688	Ambig1
PAS_chr3_0909	51	7.05882	1.72549	0.03827	Ambig1
PAS_chr3_0713	183	7.08197	1.34426	0.0383223	Ambig1
PAS_chr4_0799	41	7.02439	1.73171	0.03838	Ambig1
PAS_chr4_0059	51	7.05882	0.627451	0.0384821	Ambig1
PAS_chr1-1_0139	186	6.58065	12.2796	0.0385019	Ambig1
PAS_chr2-1_0674	54	6.66667	20.6111	0.0385417	Ambig1
PAS_chr2-1_0888	51	7.05882	0.352941	0.0387331	Ambig1
PAS_chr4_0920	51	7.05882	3.45098	0.0387339	Ambig1
PAS_chr1-1_0241	81	7.11111	3.39506	0.0387898	Ambig1
PAS_chr4_0067	111	7.13514	28.7297	0.0390057	Ambig1
PAS_chr3_0165	51	7.05882	1.84314	0.03922	Ambig1
PAS_chr3_0386	70	7.2	1.87143	0.0393257	Ambig1
PAS_chr2-1_0811	202	7.12871	3.17822	0.0393858	Ambig1
PAS_chr3_0381	42	6.85714	45.9048	0.0394374	Ambig1
PAS_chr2-2_0323	61	7.08197	2.80328	0.0394389	Ambig1
PAS_chr2-1_0852	20	7.2	0.55	0.0395184	Ambig1
PAS_chr4_0356	260	7.2	0.834615	0.0395763	Ambig1
PAS_chr2-1_0126	30	7.2	0.666667	0.0395909	Ambig1
PAS_chr4_0301	50	7.2	0.48	0.0396084	Ambig1
PAS_chr2-1_0679	100	7.2	1.02	0.0396186	Ambig1
PAS_chr2-1_0268	80	7.2	1.4	0.0396497	Ambig1
PAS_chr3_0450	30	7.2	0.233333	0.0396653	Ambig1
PAS_chr3_0993	180	7.2	9.00556	0.0397585	Ambig1
PAS_chr4_0936	61	7.08197	0.606557	0.0398154	Ambig1
PAS_chr3_0389	20	7.2	0.75	0.0399909	Ambig1
PAS_chr3_0957	80	7.2	0.6	0.0399914	Ambig1
PAS_chr2-1_0717	10	7.2	0.1	0.0400202	Omitted
PAS_chr2-1_0891	50	7.2	0.82	0.0402358	Ambig1
PAS_chr3_0619	30	7.2	0.633333	0.0402439	Ambig1
PAS_chr4_0030	90	7.2	1.2	0.0403091	Ambig1
PAS_chr3_1102	100	7.2	4.62	0.0403817	Ambig1
PAS_chr3_1122	81	7.11111	3.61728	0.0403834	Ambig1
PAS_chr2-2_0284	90	7.2	0.644444	0.0405025	Ambig1
PAS_chr1-1_0335	40	7.2	0.95	0.0405316	Ambig1
PAS_chr2-1_0388	41	7.02439	9.82927	0.0405431	Ambig1
PAS_chr3_0754	149	7.24832	6.48322	0.0405547	Ambig1
PAS_chr1-4_0371	10	7.2	2.2	0.0408294	Omitted
PAS_chr2-1_0666	130	7.2	0.784615	0.0408762	Ambig1
PAS_FragB_0037	31	6.96774	1.70968	0.0409502	Ambig1
PAS_chr3_0212	81	7.11111	0.790123	0.0411153	Ambig1
PAS_chr2-2_0221	69	7.30435	0.623188	0.0411736	Ambig1
PAS_chr1-4_0093	159	7.24528	1.6478	0.0411748	Ambig1
PAS_chr4_0484	138	7.30435	1.5942	0.0412265	Ambig1
PAS_chr1-4_0645	70	7.2	1.17143	0.0414836	Ambig1
PAS_chr1-4_0673	60	7.2	0.816667	0.0415357	Ambig1
PAS_chr1-4_0334	138	7.30435	1.23188	0.0415533	Ambig1
PAS_chr2-1_0533	49	7.34694	0.591837	0.0419463	Ambig1
PAS_chr3_1006	59	7.32203	0.644068	0.0419576	Ambig1
PAS_chr2-1_0759	79	7.29114	3.16456	0.0420728	Ambig1
PAS_c121_0005	49	7.34694	0.591837	0.0421659	Ambig1
PAS_chr1-1_0393	157	7.33758	1.56051	0.0422054	Ambig1
PAS_chr2-1_0670	30	7.2	44.4	0.0423905	Ambig1
PAS_chr1-1_0034	40	7.2	6.35	0.0424092	Ambig1
PAS_chr4_0946	88	7.36364	0.863636	0.0424409	Ambig1
PAS_chr3_0118	108	7.33333	1.06481	0.0425761	Ambig1
PAS_chr3_1223	59	7.32203	1.32203	0.0425897	Ambig1
PAS_chr4_0705	79	7.29114	4.37975	0.0426505	Ambig1
PAS_chr4_0322	69	7.30435	2.46377	0.0428035	Ambig1
PAS_chr2-1_0114	78	7.38462	0.692308	0.0429255	Ambig1
PAS_chr3_0610	39	7.38462	1.71795	0.0430215	Ambig1
PAS_chr1-1_0244	89	7.2809	7.64045	0.0431243	Ambig1
PAS_chr1-1_0236	20	7.2	5.25	0.04354	Ambig1
PAS_chr2-1_0232	117	7.38462	3.84615	0.0436012	Ambig1
PAS_chr4_0612	59	7.32203	3.11864	0.0437589	Ambig1
PAS_chr3_1072	39	7.38462	4.07692	0.0439519	Ambig1
PAS_chr1-4_0245	68	7.41176	10.9265	0.0439705	Ambig1
PAS_chr2-1_0834	59	7.32203	0.898305	0.0440837	Ambig1
PAS_chr1-1_0475	39	7.38462	1.15385	0.0441305	Ambig1
PAS_chr1-1_0493	29	7.44828	1.06897	0.0441679	Ambig1
PAS_chr1-3_0188	68	7.41176	1.55882	0.0441836	Ambig1
PAS_chr1-3_0081	106	7.4717	8.67925	0.044247	Ambig1
PAS_chr2-1_0397	39	7.38462	0.512821	0.0443824	Ambig1
PAS_chr4_0741	48	7.5	0.8125	0.044684	Ambig1
PAS_chr1-1_0447	48	7.5	1.54167	0.0447473	Ambig1
PAS_chr3_1204	166	7.37349	8.62048	0.0448307	Ambig1
PAS_chr2-2_0132	58	7.44828	1.13793	0.0449828	Ambig1
PAS_chr2-1_0675	87	7.44828	1.11494	0.0450166	Ambig1
PAS_chr1-1_0400	115	7.51304	4.41739	0.0450381	Ambig1
PAS_chr1-1_0138	67	7.52239	0.910448	0.0450695	Ambig1
PAS_chr2-2_0135	48	7.5	2.08333	0.0450823	Ambig1
PAS_chr1-4_0122	58	7.44828	5.51724	0.0451487	Ambig1
PAS_chr4_0391	48	7.5	1.33333	0.0451641	Ambig1
PAS_chr2-1_0185	107	7.40187	25.4673	0.045358	Ambig1
PAS_chr4_0967	96	7.5	2.73958	0.0453964	Ambig1
PAS_chr2-1_0816	124	7.54839	7.12097	0.0456704	Ambig1
PAS_chr1-4_0277	69	7.30435	2.37681	0.0458686	Ambig1
PAS_chr2-1_0861	57	7.57895	0.333333	0.0460234	Ambig1
PAS_chr1-3_0226	76	7.57895	1.03947	0.0461439	Ambig1
PAS_chr4_0109	152	7.57895	1.15132	0.0461549	Ambig1
PAS_chr2-2_0424	86	7.53488	1.19767	0.0461939	Ambig1
PAS_chr1-4_0233	176	7.36364	4.78977	0.0462492	Ambig1
PAS_chr4_0955	201	7.52239	10.9104	0.0462857	Ambig1
PAS_chr1-4_0342	38	7.57895	0.973684	0.0463697	Ambig1
PAS_chr2-1_0584	19	7.57895	0.421053	0.0467094	Ambig1
PAS_chr1-4_0138	161	7.60248	17.1553	0.0468049	Ambig1
PAS_chr2-2_0381	19	7.57895	0.736842	0.0470031	Ambig1
PAS_chr1-3_0209	48	7.5	5.64583	0.0470795	Ambig1
PAS_chr3_0524	114	7.57895	2.66667	0.0471602	Ambig1
PAS_chr1-1_0227	76	7.57895	2.10526	0.047354	Ambig1
PAS_chr2-2_0354	161	7.60248	35.9379	0.0474189	Ambig1
PAS_chr2-1_0553	38	7.57895	1	0.0474376	Ambig1
PAS_chr2-2_0164	57	7.57895	33.4561	0.0476358	Ambig1
PAS_chr1-4_0207	19	7.57895	0.157895	0.0476477	Ambig1
PAS_chr1-1_0078	104	7.61538	1.97115	0.0476707	Ambig1
PAS_chr1-4_0662	66	7.63636	0.560606	0.0479964	Ambig1
PAS_chr4_0165	47	7.65957	0.468085	0.0482232	Ambig1
PAS_chr2-2_0034	38	7.57895	2.42105	0.0482927	Ambig1
PAS_chr2-1_0574	159	7.69811	14.8176	0.0483355	Ambig1
PAS_chr2-1_0234	19	7.57895	0.368421	0.0483807	Ambig1
PAS_chr3_0319	56	7.71429	0.357143	0.048602	Ambig1
PAS_chr3_0367	56	7.71429	3.85714	0.0491352	Ambig1
PAS_chr3_0546	47	7.65957	1.42553	0.0491439	Ambig1
PAS_chr4_0185	28	7.71429	1	0.0491587	Ambig1
PAS_chr1-4_0620	75	7.68	17.5333	0.0494003	Ambig1
PAS_chr2-2_0053	28	7.71429	0.357143	0.049416	Ambig1
PAS_chr2-2_0066	57	7.57895	0.280702	0.0495863	Ambig1
PAS_chr2-2_0038	122	7.67213	4.30328	0.0496511	Ambig1
PAS_chr2-1_0350	19	7.57895	6.05263	0.0497471	Ambig1
PAS_chr4_0701	65	7.75385	1.43077	0.0500454	Ambig1
PAS_chr2-2_0302	102	7.76471	1.23529	0.050065	Ambig1
PAS_chr4_0525	37	7.78378	0.918919	0.0500943	Ambig1
PAS_chr1-3_0123	37	7.78378	0.810811	0.0501812	Ambig1
PAS_chr1-1_0421	56	7.71429	1.14286	0.050383	Ambig1
PAS_chr3_0244	28	7.71429	0.75	0.0508483	Ambig1
PAS_chr3_0996	46	7.82609	1.23913	0.0509402	Ambig1
PAS_chr4_0154	93	7.74194	1.90323	0.050942	Ambig1
PAS_chr2-1_0484	28	7.71429	3.28571	0.0510823	Ambig1
PAS_chr1-4_0029	74	7.78378	1.35135	0.0511998	Ambig1
PAS_chr1-1_0255	239	7.83264	18.3682	0.0512049	Ambig1
PAS_chr2-1_0239	28	7.71429	1.78571	0.0514057	Ambig1
PAS_chr1-3_0095	37	7.78378	1.91892	0.0514223	Ambig1
PAS_chr1-1_0038	111	7.78378	2.96396	0.0515947	Ambig1
PAS_chr2-2_0254	28	7.71429	12.7857	0.0518387	Ambig1
PAS_chr1-1_0088	28	7.71429	8.10714	0.0519066	Ambig1
PAS_chr1-1_0179	137	7.88321	2.73723	0.0523876	Ambig1
PAS_chr2-1_0320	137	7.88321	3.56934	0.0524267	Ambig1
PAS_chr3_0974	46	7.82609	1.45652	0.0524948	Ambig1
PAS_chr1-1_0446	73	7.89041	1.90411	0.0525287	Ambig1
PAS_chr2-1_0644	46	7.82609	1.30435	0.0527156	Ambig1
PAS_chr1-1_0077	201	7.8806	1.72637	0.0527477	Ambig1
PAS_chr2-1_0711	47	7.65957	10.8298	0.0529686	Ambig1
PAS_chr3_0699	55	7.85455	1.90909	0.0532582	Ambig1
PAS_chr2-2_0145	100	7.92	14.28	0.0533956	Ambig1
PAS_chr2-1_0772	76	7.57895	1.77632	0.0534251	Ambig1
PAS_chr3_0398	104	7.61538	26.4615	0.0537554	Ambig1
PAS_chr2-1_0342	54	8	1.88889	0.0543498	Ambig1
PAS_chr4_0180	9	8	0.333333	0.0544325	Omitted
PAS_chr1-3_0118	45	8	0.911111	0.0546112	Ambig1
PAS_chr4_0984	45	8	1.6	0.0546584	Ambig1
PAS_chr3_0402	90	8	0.266667	0.0549821	Ambig1
PAS_chr2-2_0274	81	8	1.14815	0.0550334	Ambig1
PAS_chr4_0506	36	8	0.416667	0.0551112	Ambig1
PAS_chr2-2_0109	27	8	1.7037	0.0551859	Ambig1
PAS_chr2-2_0425	63	8	3.85714	0.055337	Ambig1
PAS_chr2-1_0381	27	8	1.37037	0.055375	Ambig1
PAS_chr1-1_0062	36	8	1.08333	0.055406	Ambig1
PAS_chr1-4_0556	54	8	2.03704	0.0556542	Ambig1
PAS_chr2-1_0398	56	7.71429	6.48214	0.0560737	Ambig1
PAS_chr1-3_0088	116	8.06897	6.56897	0.0562548	Ambig1
PAS_chr3_0529	28	7.71429	104.214	0.0563473	Ambig1
PAS_chr1-4_0137	27	8	7.18519	0.056484	Ambig1
PAS_chr2-2_0358	36	8	1	0.0565048	Ambig1
PAS_chr4_0904	18	8	3.16667	0.0565156	Ambig1
PAS_chr3_0017	27	8	1.40741	0.0569097	Ambig1
PAS_chr3_1190	19	7.57895	12.9474	0.0571049	Ambig1
PAS_chr3_0819	18	8	1.05556	0.0572333	Ambig1
PAS_chr2-1_0423	62	8.12903	0.645161	0.0573962	Ambig1
PAS_chr1-4_0326	62	8.12903	2.59677	0.0576104	Ambig1
PAS_chr4_0477	36	8	0.5	0.057634	Ambig1
PAS_chr4_0088	204	8.11765	4.53922	0.0577225	Ambig1
PAS_chr3_0120	53	8.15094	0.490566	0.0580342	Ambig1
PAS_chr4_0371	18	8	16.5556	0.0581541	Ambig1
PAS_chr1-4_0411	45	8	2.53333	0.0582718	Ambig1
PAS_chr1-4_0027	53	8.15094	6.09434	0.0584757	Ambig1
PAS_chr2-1_0083	89	8.08989	6.62921	0.0585473	Ambig1
PAS_chr1-4_0131	37	7.78378	10.3514	0.0586572	Ambig1
PAS_chr1-1_0324	62	8.12903	0.951613	0.0586872	Ambig1
PAS_chr1-4_0293	53	8.15094	3.41509	0.0587862	Ambig1
PAS_chr4_0460	46	7.82609	102.609	0.0588244	Ambig1
PAS_chr1-3_0182	79	8.20253	2.11392	0.0590742	Ambig1
PAS_chr4_0250	98	8.08163	27.5714	0.0590898	Ambig1
PAS_chr1-4_0009	79	8.20253	0.405063	0.0591614	Ambig1
PAS_chr2-1_0065	193	8.20725	0.849741	0.0592787	Ambig1
PAS_chr3_1040	27	8	7.2963	0.0595916	Ambig1
PAS_chr3_1014	45	8	879.511	0.0597333	Ambig1
PAS_chr3_0429	53	8.15094	2.5283	0.0599036	Ambig1
PAS_chr1-1_0082	35	8.22857	5.08571	0.0600583	Ambig1
PAS_chr2-2_0395	64	7.875	8.3125	0.0600802	Ambig1
PAS_chr1-1_0259	35	8.22857	1.08571	0.0603547	Ambig1
PAS_chr2-1_0864	35	8.22857	7.97143	0.0606311	Ambig1
PAS_FragB_0013	114	8.21053	3.98246	0.0607867	Ambig1
PAS_chr2-1_0387	35	8.22857	0.342857	0.0609751	Ambig1
PAS_chr1-1_0031	54	8	14.1852	0.0611623	Ambig1
PAS_chr3_1233	166	8.24096	0.704819	0.0613876	Ambig1
PAS_chr4_0785	35	8.22857	6.77143	0.0616054	Ambig1
PAS_chr1-1_0094	9	8	78.7778	0.0617073	Omitted
PAS_chr4_0818	44	8.18182	7.34091	0.0619359	Ambig1
PAS_chr1-1_0079	62	8.12903	1.85484	0.0619536	Ambig1
PAS_chr3_0112	52	8.30769	0.519231	0.0619552	Ambig1
PAS_chr3_1174	9	8	6.22222	0.0621528	Omitted
PAS_chr3_1080	78	8.30769	1.33333	0.0622543	Ambig1
PAS_FragB_0027	140	8.22857	5.46429	0.0622594	Ambig1
PAS_chr3_1048	26	8.30769	0.192308	0.0624312	Ambig1
PAS_FragD_0015	70	8.22857	3.2	0.0624728	Ambig1
PAS_chr4_0903	106	8.15094	14.3585	0.0625726	Ambig1
PAS_chr1-4_0262	61	8.2623	17.5246	0.06334	Ambig1
PAS_chr1-1_0291	55	7.85455	5.45455	0.0639098	Ambig1
PAS_chr2-1_0733	26	8.30769	3.34615	0.0639425	Ambig1
PAS_chr2-1_0347	43	8.37209	1.46512	0.0640354	Ambig1
PAS_chr3_0324	60	8.4	0.3	0.0643903	Ambig1
PAS_chr2-1_0343	86	8.37209	20.6163	0.0644693	Ambig1
PAS_chr4_0149	44	8.18182	2.59091	0.0645765	Ambig1
PAS_chr1-1_0307	60	8.4	0.983333	0.0648684	Ambig1
PAS_chr3_0335	26	8.30769	2.07692	0.0650291	Ambig1
PAS_chr1-1_0411	86	8.37209	3.03488	0.065279	Ambig1
PAS_chr4_0127	85	8.47059	2.92941	0.0660471	Ambig1
PAS_chr1-4_0483	34	8.47059	1.61765	0.0662438	Ambig1
PAS_chr4_0126	77	8.41558	9.83117	0.0663101	Ambig1
PAS_chr1-1_0098	34	8.47059	1.29412	0.0663429	Ambig1
PAS_chr3_0947	43	8.37209	155.488	0.0665729	Ambig1
PAS_chr1-1_0014	17	8.47059	0.117647	0.0665786	Ambig1
PAS_chr4_0010	17	8.47059	1.41176	0.0667627	Ambig1
PAS_chr4_0578	26	8.30769	13	0.0670196	Ambig1
PAS_chr2-2_0385	195	8.49231	2.11282	0.0672849	Ambig1
PAS_chr1-4_0355	60	8.4	2.66667	0.0673687	Ambig1
PAS_chr2-2_0050	152	8.52632	1.57895	0.0674289	Ambig1
PAS_chr3_1012	68	8.47059	2.95588	0.0675199	Ambig1
PAS_chr2-2_0476	34	8.47059	2.26471	0.0677814	Ambig1
PAS_chr2-1_0213	76	8.52632	0.973684	0.0678073	Ambig1
PAS_chr4_0367	34	8.47059	2.29412	0.0678744	Ambig1
PAS_chr4_0650	26	8.30769	1.96154	0.0681108	Ambig1
PAS_chr3_0147	143	8.55944	4.32168	0.0684911	Ambig1
PAS_chr3_0127	94	8.42553	22.5532	0.0685751	Ambig1
PAS_chr4_0118	168	8.57143	2.69048	0.068676	Ambig1
PAS_chr1-4_0679	59	8.54237	1.69492	0.0690821	Ambig1
PAS_chr4_0283	34	8.47059	4.85294	0.0692309	Ambig1
PAS_chr3_1202	60	8.4	10.5	0.070047	Ambig1
PAS_chr3_0903	42	8.57143	1.21429	0.0702745	Ambig1
PAS_chr3_0098	17	8.47059	1.11765	0.0705379	Ambig1
PAS_chr1-1_0233	59	8.54237	1.86441	0.070652	Ambig1
PAS_chr4_0939	43	8.37209	4.4186	0.0707037	Ambig1
PAS_chr1-1_0416	52	8.30769	0.846154	0.0707091	Ambig1
PAS_chr3_0388	50	8.64	0.9	0.0708111	Ambig1
PAS_chr2-1_0282	50	8.64	0.96	0.0709524	Ambig1
PAS_chr1-4_0688	50	8.64	0.86	0.0709629	Ambig1
PAS_chr1-4_0492	59	8.54237	3.67797	0.0710555	Ambig1
PAS_chr1-4_0704	34	8.47059	11.6765	0.0713554	Ambig1
PAS_chr1-4_0596	75	8.64	1.61333	0.0714467	Ambig1
PAS_chr1-4_0434	100	8.64	2.89	0.0714735	Ambig1
PAS_chr2-2_0151	42	8.57143	2.38095	0.0715006	Ambig1
PAS_chr2-2_0059	17	8.47059	0.941176	0.0716809	Ambig1
PAS_chr3_0375	83	8.6747	0.879518	0.0717111	Ambig1
PAS_chr2-2_0148	58	8.68966	3.51724	0.0718967	Ambig1
PAS_chr1-1_0245	158	8.65823	1.88608	0.0722192	Ambig1
PAS_chr1-3_0251	58	8.68966	0.862069	0.0724326	Ambig1
PAS_chr4_0136	59	8.54237	6.25424	0.0731568	Ambig1
PAS_chr3_0037	75	8.64	8.96	0.073442	Ambig1
PAS_chr1-4_0047	124	8.70968	2.20161	0.0734625	Ambig1
PAS_chr4_0744	25	8.64	3	0.0741584	Ambig1
PAS_chr1-1_0373	115	8.76522	0.930435	0.0742145	Ambig1
PAS_chr4_0205	91	8.7033	19.4945	0.0745698	Ambig1
PAS_chr2-1_0386	41	8.78049	1.92683	0.0746835	Ambig1
PAS_chr1-4_0300	42	8.57143	1.02381	0.0747068	Ambig1
PAS_chr1-4_0465	33	8.72727	1.21212	0.0747747	Ambig1
PAS_chr1-3_0057	33	8.72727	1.39394	0.0753323	Ambig1
PAS_chr2-1_0210	17	8.47059	130.647	0.0755278	Ambig1
PAS_chr2-1_0120	41	8.78049	4.21951	0.075871	Ambig1
PAS_chr3_1156	17	8.47059	1.70588	0.0758918	Ambig1
PAS_chr2-1_0178	180	8.8	1.34444	0.0759583	Ambig1
PAS_chr1-4_0550	75	8.64	3.49333	0.0765122	Ambig1
PAS_chr2-2_0133	60	8.4	134.117	0.0766599	Ambig1
PAS_chr2-1_0476	25	8.64	0.92	0.0770611	Ambig1
PAS_chr3_0420	114	8.84211	29.7193	0.0772972	Ambig1
PAS_chr2-1_0660	73	8.87671	1.21918	0.0773898	Ambig1
PAS_chr1-4_0244	73	8.87671	0.191781	0.0774949	Ambig1
PAS_chr1-4_0577	52	8.30769	194.904	0.0775815	Ambig1
PAS_chr1-3_0073	25	8.64	7.16	0.077653	Ambig1
PAS_chr1-4_0108	136	8.47059	8.78676	0.079051	Ambig1
PAS_chr1-4_0224	34	8.47059	15.1176	0.0790862	Ambig1
PAS_chr1-4_0578	82	8.78049	4.2561	0.0794079	Ambig1
PAS_chr1-3_0022	137	8.93431	2.16058	0.0798779	Ambig1
PAS_chr3_0694	162	8.88889	7.35185	0.0804365	Ambig1
PAS_chr3_1118	129	8.93023	2.26357	0.0805302	Ambig1
PAS_chr1-4_0261	48	9	0.333333	0.0810067	Ambig1
PAS_chr1-1_0367	56	9	2.80357	0.0814949	Ambig1
PAS_chr1-1_0315	8	9	0.125	0.0816798	Omitted
PAS_chr1-3_0240	56	9	1.01786	0.0819277	Ambig1
PAS_chr3_1173	32	9	3.5	0.0821943	Ambig1
PAS_chr2-1_0548	80	9	1.1125	0.0826745	Ambig1
PAS_chr1-4_0557	24	9	0.708333	0.0826748	Ambig1
PAS_chr2-2_0169	8	9	0.5	0.0829311	Omitted
PAS_chr4_0415	56	9	1.78571	0.0838576	Ambig1
PAS_chr2-1_0849	48	9	3.04167	0.0840444	Ambig1
PAS_chr4_0120	32	9	4.84375	0.0840758	Ambig1
PAS_chr1-4_0469	16	9	1.8125	0.084085	Ambig1
PAS_chr3_0496	136	9	6.20588	0.08411	Ambig1
PAS_chr1-1_0410	24	9	1.66667	0.0844277	Ambig1
PAS_chr2-2_0029	16	9	0.625	0.0845625	Ambig1
PAS_chr1-4_0496	79	9.11392	0.822785	0.0845689	Ambig1
PAS_chr4_0374	8	9	4.625	0.0848531	Omitted
PAS_chr4_0517	24	9	18.9583	0.085548	Ambig1
PAS_chr1-4_0288	111	9.08108	28.4865	0.085672	Ambig1
PAS_chr3_0747	79	9.11392	3.21519	0.0860491	Ambig1
PAS_chr1-4_0268	79	9.11392	5.51899	0.0862095	Ambig1
PAS_chr1-4_0559	79	9.11392	2.08861	0.0864086	Ambig1
PAS_chr3_0676	56	9	5.26786	0.0867381	Ambig1
PAS_chr1-1_0106	165	9.16364	1.53333	0.0870054	Ambig1
PAS_chr4_0117	24	9	6.04167	0.087221	Ambig1
PAS_chr3_0359	32	9	6.8125	0.0872578	Ambig1
PAS_chr4_0719	55	9.16364	1.6	0.0875676	Ambig1
PAS_chr3_0749	56	9	7.875	0.0876875	Ambig1
PAS_chr4_0723	55	9.16364	1.29091	0.0879691	Ambig1
PAS_chr3_0052	56	9	29.5357	0.0880607	Ambig1
PAS_chr4_0895	55	9.16364	1.61818	0.0880997	Ambig1
PAS_chr3_0475	86	9.2093	1.37209	0.0881341	Ambig1
PAS_chr1-4_0599	47	9.19149	0.87234	0.088576	Ambig1
PAS_chr4_0871	227	9.19824	3.64317	0.0888702	Ambig1
PAS_chr4_0478	156	9.23077	16.5577	0.0894856	Ambig1
PAS_chr4_0634	125	9.216	1.992	0.0897662	Ambig1
PAS_chr1-3_0162	40	9	14.4	0.0903765	Ambig1
PAS_chr2-2_0162	39	9.23077	1.87179	0.0905393	Ambig1
PAS_chr1-1_0292	70	9.25714	1.12857	0.0908369	Ambig1
PAS_chr3_0780	8	9	8.375	0.0914715	Omitted
PAS_chr4_0412	8	9	0.375	0.092018	Omitted
PAS_chr3_0941	78	9.23077	4.87179	0.0921405	Ambig1
PAS_chr4_0286	93	9.29032	3.36559	0.0929883	Ambig1
PAS_chr1-1_0032	54	9.33333	1.51852	0.0944403	Ambig1
PAS_chr1-4_0499	70	9.25714	9.7	0.094642	Ambig1
PAS_chr3_0944	31	9.29032	3.03226	0.0948291	Ambig1
PAS_chr3_0664	23	9.3913	0.478261	0.0953002	Ambig1
PAS_chr3_0076	54	9.33333	75.1852	0.095338	Ambig1
PAS_chr2-2_0072	46	9.3913	0.913043	0.0953878	Ambig1
PAS_chr3_0742	92	9.3913	3.1087	0.0955377	Ambig1
PAS_chr2-1_0532	187	9.24064	10.1016	0.0956046	Ambig1
PAS_chr3_1165	46	9.3913	3.5	0.0960708	Ambig1
PAS_chr1-3_0217	31	9.29032	4.77419	0.097214	Ambig1
PAS_chr3_0257	23	9.3913	0.826087	0.0974854	Ambig1
PAS_chr4_0229	110	8.50909	25.7091	0.0975446	Ambig1
PAS_chr2-2_0294	61	9.44262	9.22951	0.0976538	Ambig1
PAS_chr2-1_0180	283	9.41343	4.72085	0.0980242	Ambig1
PAS_chr1-4_0155	122	9.44262	2.56557	0.0982116	Ambig1
PAS_chr4_0279	207	9.3913	7.13043	0.098584	Ambig1
PAS_chr2-1_0856	46	9.3913	0.630435	0.0986052	Ambig1
PAS_chr4_0788	38	9.47368	0.657895	0.0986927	Ambig1
PAS_chr2-2_0171	106	9.50943	1.29245	0.0992356	Ambig1
PAS_chr1-1_0426	38	9.47368	2.31579	0.0996772	Ambig1
PAS_chr3_0548	38	9.47368	2.18421	0.0999432	Ambig1
PAS_chr2-1_0212	98	9.55102	0.836735	0.100493	Ambig1
PAS_chr2-1_0865	68	9.52941	2.02941	0.10057	Ambig1
PAS_FragD_0002	182	9.49451	12.5549	0.100964	Ambig1
PAS_chr1-3_0077	32	9	26.5625	0.101938	Ambig1
PAS_c131_0008	23	9.3913	16.0435	0.102024	Ambig1
PAS_chr2-1_0761	15	9.6	0.0666667	0.103766	Ambig1
PAS_FragB_0049	117	9.23077	37.9231	0.1041	Ambig1
PAS_chr2-2_0037	381	9.6378	9.7664	0.104771	Ambig1
PAS_chr2-1_0522	15	9.6	0.866667	0.104811	Ambig1
PAS_chr3_0916	45	9.6	2.53333	0.105095	Ambig1
PAS_chr3_1187	54	9.33333	304.093	0.105279	Ambig1
PAS_chr4_0963	70	9.25714	25.1857	0.105596	Ambig1
PAS_chr3_0829	17	8.47059	48.3529	0.105598	Ambig1
PAS_chr1-4_0140	15	9.6	2.26667	0.105655	Ambig1
PAS_chr3_0683	30	9.6	3.06667	0.105832	Ambig1
PAS_chr2-2_0378	105	9.6	10.9048	0.106284	Ambig1
PAS_chr2-1_0558	30	9.6	5.9	0.106671	Ambig1
PAS_chr2-1_0211	67	9.67164	2.35821	0.106902	Ambig1
PAS_chr1-4_0407	30	9.6	4.36667	0.107438	Ambig1
PAS_chr1-4_0172	67	9.67164	3.41791	0.107845	Ambig1
PAS_chr1-1_0485	40	9	20.1	0.107989	Ambig1
PAS_chr3_0990	96	9.75	2.125	0.108693	Ambig1
PAS_chr1-4_0423	67	9.67164	5.97015	0.10881	Ambig1
PAS_chr2-2_0097	107	9.42056	19.1402	0.10885	Ambig1
PAS_chr3_0622	141	9.70213	8.00709	0.110151	Ambig1
PAS_chr1-4_0284	30	9.6	2.43333	0.110658	Ambig1
PAS_chr1-4_0589	22	9.81818	1.40909	0.111752	Ambig1
PAS_chr2-1_0085	66	9.81818	9.33333	0.11205	Ambig1
PAS_chr1-1_0206	52	9.69231	5.57692	0.112084	Ambig1
PAS_chr1-4_0252	66	9.81818	9.9697	0.113247	Ambig1
PAS_chr1-3_0137	44	9.81818	0.863636	0.113595	Ambig1
PAS_chr2-1_0442	37	9.72973	7.37838	0.114059	Ambig1
PAS_chr3_0994	22	9.81818	2.45455	0.114084	Ambig1
PAS_chr2-1_0091	37	9.72973	29.3514	0.114189	Ambig1
PAS_chr4_0993	22	9.81818	1.36364	0.114634	Ambig1
PAS_chr1-4_0694	15	9.6	193.067	0.115378	Ambig1
PAS_chr2-1_0339	37	9.72973	23.5946	0.115494	Ambig1
PAS_chr1-4_0265	30	9.6	5.23333	0.116229	Ambig1
PAS_chr4_0789	29	9.93103	0.206897	0.117026	Ambig1
PAS_chr2-2_0021	73	9.86301	4.08219	0.117124	Ambig1
PAS_chr1-4_0292	29	9.93103	0.965517	0.117287	Ambig1
PAS_chr4_0760	95	9.85263	46.9789	0.11757	Ambig1
PAS_chr3_0371	51	9.88235	5.09804	0.11788	Ambig1
PAS_chr1-4_0661	159	9.96226	5.91824	0.119075	Ambig1
PAS_chr1-4_0192	108	10	3.50926	0.119868	Ambig1
PAS_chr2-2_0290	29	9.93103	5	0.120048	Ambig1
PAS_chr4_0958	36	10	8.11111	0.122111	Ambig1
PAS_FragD_0026	122	10.0328	2.43443	0.122179	Ambig1
PAS_chr1-1_0322	15	9.6	37.8667	0.122381	Ambig1
PAS_chr1-4_0604	43	10.0465	0.651163	0.122716	Ambig1
PAS_chr2-2_0471	159	9.96226	11.2138	0.122833	Ambig1
PAS_chr1-1_0488	15	9.6	10.2667	0.124532	Ambig1
PAS_chr3_1163	136	10.0588	1.97059	0.124559	Ambig1
PAS_chr2-2_0239	43	10.0465	3.46512	0.124644	Ambig1
PAS_chr3_0811	50	10.08	4.34	0.124708	Ambig1
PAS_chr3_0044	526	10.1293	3.18821	0.125018	Ambig1
PAS_chr2-2_0227	64	10.125	0.765625	0.125036	Ambig1
PAS_chr4_0626	71	10.1408	16.4366	0.125363	Ambig1
PAS_c131_0001	36	10	36.5278	0.125601	Ambig1
PAS_chr2-1_0245	50	10.08	0.64	0.125681	Ambig1
PAS_chr1-4_0650	57	10.1053	1.26316	0.12638	Ambig1
PAS_chr1-3_0219	93	10.0645	10.2366	0.127297	Ambig1
PAS_chr4_0806	99	10.1818	2.75758	0.128354	Ambig1
PAS_chr3_1220	30	9.6	1104.6	0.129256	Ambig1
PAS_chr4_0980	134	10.209	7.87313	0.129606	Ambig1
PAS_chr2-2_0094	148	10.2162	2.5	0.130509	Ambig1
PAS_chr1-1_0184	99	10.1818	2.75758	0.131002	Ambig1
PAS_chr2-2_0046	46	9.3913	60.7174	0.131416	Ambig1
PAS_chr2-2_0246	113	10.1947	4.50442	0.131939	Ambig1
PAS_chr3_0205	140	10.2857	1.97857	0.132314	Ambig1
PAS_chr4_0084	70	10.2857	1.21429	0.132708	Ambig1
PAS_chr3_1237	29	9.93103	23.1034	0.132907	Ambig1
PAS_chr1-4_0198	42	10.2857	1.04762	0.133139	Ambig1
PAS_chr3_0566	49	10.2857	1.71429	0.133244	Ambig1
PAS_chr3_0006	35	10.2857	18.5143	0.13337	Ambig1
PAS_chr1-4_0125	91	10.2857	1.0989	0.133393	Ambig1
PAS_chr1-4_0007	84	10.2857	1.41667	0.133728	Ambig1
PAS_chr2-1_0620	14	10.2857	0.785714	0.133967	Omitted
PAS_chr1-3_0068	21	10.2857	3	0.133992	Ambig1
PAS_chr1-4_0001	14	10.2857	6.35714	0.134149	Omitted
PAS_chr3_0116	70	10.2857	7.15714	0.134561	Ambig1
PAS_chr2-1_0226	28	10.2857	1.89286	0.134948	Ambig1
PAS_chr4_0145	28	10.2857	3	0.135211	Ambig1
PAS_chr4_0403	35	10.2857	5.54286	0.135353	Ambig1
PAS_chr3_1135	21	10.2857	2.61905	0.136501	Ambig1
PAS_chr2-2_0092	14	10.2857	0.214286	0.136808	Omitted
PAS_chr2-1_0081	28	10.2857	2.75	0.137061	Ambig1
PAS_chr4_0054	202	10.3366	4.23267	0.137086	Ambig1
PAS_chr3_0102	21	10.2857	9.09524	0.13781	Ambig1
PAS_chr1-3_0109	56	10.2857	8.91071	0.137966	Ambig1
PAS_chr1-3_0208	77	10.2857	3.25974	0.13811	Ambig1
PAS_chr1-3_0242	63	10.2857	10.6984	0.138526	Ambig1
PAS_chr2-1_0569	21	10.2857	2.7619	0.139234	Ambig1
PAS_chr1-3_0084	76	10.4211	4	0.139354	Ambig1
PAS_chr1-1_0123	153	10.3529	9.87582	0.140642	Ambig1
PAS_chr2-1_0138	21	10.2857	4.14286	0.140713	Ambig1
PAS_chr1-4_0124	83	10.4096	2.10843	0.141459	Ambig1
PAS_chr4_0665	55	10.4727	2.23636	0.142218	Ambig1
PAS_chr4_0355	21	10.2857	10.381	0.142242	Ambig1
PAS_chr2-2_0307	131	10.4427	4.32824	0.142273	Ambig1
PAS_chr2-1_0145	14	10.2857	5.07143	0.142888	Omitted
PAS_chr4_0345	29	9.93103	27.8621	0.142904	Ambig1
PAS_chr2-1_0284	62	10.4516	3.87097	0.143059	Ambig1
PAS_chr3_0837	7	10.2857	6.28571	0.144236	Omitted
PAS_chr2-2_0144	28	10.2857	8.14286	0.145006	Ambig1
PAS_chr4_0603	28	10.2857	4.39286	0.145791	Ambig1
PAS_chr3_0647	48	10.5	2.83333	0.146103	Ambig1
PAS_chr1-1_0329	143	10.5734	2.86014	0.147133	Ambig1
PAS_chr1-4_0152	75	10.56	5.04	0.147159	Ambig1
PAS_chr1-1_0235	48	10.5	37.7917	0.147289	Ambig1
PAS_chr4_0179	57	10.1053	59.3684	0.1482	Ambig1
PAS_chr1-1_0415	41	10.5366	2.02439	0.148928	Ambig1
PAS_chr4_0446	28	10.2857	25.2143	0.149933	Ambig1
PAS_chr2-2_0392	41	10.5366	4.85366	0.150135	Ambig1
PAS_chr1-1_0470	68	10.5882	7.26471	0.150914	Ambig1
PAS_chr2-2_0334	34	10.5882	3.29412	0.151105	Ambig1
PAS_chr1-4_0128	286	10.5734	7.04895	0.151223	Ambig1
PAS_chr3_1217	34	10.5882	1.64706	0.151715	Ambig1
PAS_chr2-1_0632	28	10.2857	18.1786	0.151832	Ambig1
PAS_FragB_0030	27	10.6667	0.481481	0.151857	Ambig1
PAS_chr1-4_0010	115	10.6435	4.02609	0.152362	Ambig1
PAS_chr1-1_0275	27	10.6667	0.259259	0.153381	Ambig1
PAS_chr2-1_0669	41	10.5366	32.7561	0.15353	Ambig1
PAS_chr1-4_0318	62	10.4516	50.2903	0.154141	Ambig1
PAS_chr2-2_0448	27	10.6667	1.77778	0.154416	Ambig1
PAS_chr1-1_0107	47	10.7234	0.914894	0.15549	Ambig1
PAS_chr3_0157	27	10.6667	3.03704	0.155948	Ambig1
PAS_chr3_0114	47	10.7234	1.17021	0.156155	Ambig1
PAS_chr4_0752	47	10.7234	1.48936	0.15764	Ambig1
PAS_chr1-4_0530	74	10.7027	12.0135	0.157963	Ambig1
PAS_chr1-3_0117	20	10.8	0.2	0.158975	Ambig1
PAS_chr3_1051	20	10.8	0.3	0.160051	Ambig1
PAS_chr3_0263	40	10.8	1.1	0.161417	Ambig1
PAS_chr1-4_0181	60	10.8	4.23333	0.162873	Ambig1
PAS_chr2-2_0052	34	10.5882	31.4412	0.163998	Ambig1
PAS_chr3_1001	73	10.8493	9.91781	0.164311	Ambig1
PAS_chr3_1228	27	10.6667	5.92593	0.164396	Ambig1
PAS_chr4_0063	86	10.8837	1.33721	0.164823	Ambig1
PAS_chr4_0610	53	10.8679	1.09434	0.164877	Ambig1
PAS_chr4_0819	61	10.623	11.0492	0.165704	Ambig1
PAS_chr1-1_0056	100	10.8	312.82	0.166447	Ambig1
PAS_chr3_0655	73	10.8493	5.39726	0.168117	Ambig1
PAS_chr3_0384	40	10.8	7.325	0.168336	Ambig1
PAS_chr3_1022	33	10.9091	0.181818	0.168383	Ambig1
PAS_chr2-1_0886	86	10.8837	5.77907	0.168736	Ambig1
PAS_chr1-3_0063	134	10.7463	6.28358	0.169999	Ambig1
PAS_chr1-4_0455	46	10.9565	1.30435	0.170489	Ambig1
PAS_chr2-2_0337	33	10.9091	4.39394	0.171215	Ambig1
PAS_chr4_0913	73	10.8493	25.8082	0.171977	Ambig1
PAS_chr3_1141	46	10.9565	2.86957	0.172491	Ambig1
PAS_chr4_0922	34	10.5882	15.5588	0.173041	Ambig1
PAS_chr2-2_0264	98	11.0204	3.47959	0.173195	Ambig1
PAS_chr3_1035	177	10.9831	4.41243	0.173282	Ambig1
PAS_chr2-1_0598	22	9.81818	229.364	0.173384	Ambig1
PAS_chr1-3_0252	72	11	5.90278	0.173704	Ambig1
PAS_chr3_1060	34	10.5882	45.4412	0.173852	Ambig1
PAS_chr3_0636	67	10.7463	8.65672	0.175421	Ambig1
PAS_chr1-1_0349	39	11.0769	0.897436	0.175865	Ambig1
PAS_chr3_1195	66	10.9091	7.0303	0.176487	Ambig1
PAS_FragB_0007	39	11.0769	3.79487	0.176768	Ambig1
PAS_chr3_0999	111	11.027	76.5315	0.177693	Ambig1
PAS_chr4_0813	26	11.0769	1.46154	0.178468	Ambig1
PAS_chr1-4_0222	39	11.0769	1.12821	0.179815	Ambig1
PAS_chr1-1_0396	130	11.0769	4.13846	0.180622	Ambig1
PAS_chr2-2_0285	78	11.0769	6.38462	0.18093	Ambig1
PAS_chr3_0468	26	11.0769	0.653846	0.182597	Ambig1
PAS_chr1-1_0268	52	11.0769	2.30769	0.183421	Ambig1
PAS_chr1-4_0519	71	11.1549	11.3944	0.183758	Ambig1
PAS_chr2-2_0013	187	11.1658	6.70053	0.184025	Ambig1
PAS_c131_0011	13	11.0769	0.153846	0.184141	Omitted
PAS_chr3_1162	59	10.9831	8.64407	0.184313	Ambig1
PAS_chr4_0115	13	11.0769	1.38462	0.184649	Omitted
PAS_chr2-1_0150	13	11.0769	2.30769	0.185252	Omitted
PAS_chr1-4_0146	45	11.2	2.71111	0.188307	Ambig1
PAS_chr2-2_0031	26	11.0769	15.8077	0.189123	Ambig1
PAS_chr3_1238	58	11.1724	15.8966	0.189644	Ambig1
PAS_chr4_0778	109	11.2294	4.46789	0.191021	Ambig1
PAS_c131_0006	52	11.0769	31.6346	0.191305	Ambig1
PAS_chr2-1_0131	26	11.0769	10.5	0.191511	Ambig1
PAS_chr2-1_0377	147	11.2653	2131.01	0.191607	Ambig1
PAS_chr2-1_0074	64	11.25	3.45312	0.192557	Ambig1
PAS_chr2-1_0056	70	11.3143	10.8286	0.194015	Ambig1
PAS_chr3_0178	46	10.9565	15.0217	0.194649	Ambig1
PAS_chr3_1167	32	11.25	1.9375	0.196321	Ambig1
PAS_chr3_1103	38	11.3684	6.44737	0.196853	Ambig1
PAS_chr1-4_0081	91	11.0769	20.9011	0.197271	Ambig1
PAS_chr2-2_0469	38	11.3684	35.5789	0.1983	Ambig1
PAS_chr3_0700	82	11.4146	5.15854	0.198953	Ambig1
PAS_chr2-2_0025	19	11.3684	1.68421	0.199011	Ambig1
PAS_chr4_0078	108	11.3333	4.63889	0.199884	Ambig1
PAS_chr2-2_0137	70	11.3143	8.91429	0.201419	Ambig1
PAS_c121_0013	38	11.3684	52.1053	0.202533	Ambig1
PAS_chr1-1_0501	63	11.4286	4.33333	0.20284	Ambig1
PAS_chr4_0073	120	11.4	21.2667	0.203856	Ambig1
PAS_chr3_0166	94	11.4894	5.87234	0.20558	Ambig1
PAS_chr3_0833	44	11.4545	46.1364	0.205874	Ambig1
PAS_chr1-1_0289	25	11.52	1.88	0.206219	Ambig1
PAS_chr4_0181	25	11.52	2.72	0.206744	Ambig1
PAS_chr2-1_0819	50	11.52	26.66	0.207415	Ambig1
PAS_chr4_0965	50	11.52	3.04	0.208402	Ambig1
PAS_chr4_0100	100	11.52	54.04	0.210778	Ambig1
PAS_chr2-2_0369	27	10.6667	28.1111	0.210783	Ambig1
PAS_chr1-3_0181	249	11.5663	5.33735	0.211577	Ambig1
PAS_chr1-4_0456	163	11.4847	22.4417	0.213758	Ambig1
PAS_chr2-1_0754	19	11.3684	11.0526	0.216353	Ambig1
PAS_chr1-4_0564	45	11.2	26.7333	0.217644	Ambig1
PAS_chr1-4_0121	37	11.6757	1.35135	0.218436	Ambig1
PAS_chr4_0858	154	11.6883	9.25325	0.219246	Ambig1
PAS_chr3_0638	31	11.6129	110.194	0.220842	Ambig1
PAS_chr1-3_0306	161	11.6273	5.24224	0.221999	Ambig1
PAS_chr4_0746	100	11.52	60.03	0.222525	Ambig1
PAS_chr1-1_0423	55	11.7818	3.34545	0.225187	Ambig1
PAS_chr1-4_0014	49	11.7551	2.71429	0.22615	Ambig1
PAS_chr2-2_0175	82	11.4146	56.3537	0.226321	Ambig1
PAS_chr2-1_0622	13	11.0769	32	0.227709	Omitted
PAS_chr2-1_0443	31	11.6129	147.839	0.228218	Ambig1
PAS_chr2-2_0488	37	11.6757	6.27027	0.230364	Ambig1
PAS_chr1-1_0472	103	11.8835	12.2816	0.233034	Ambig1
PAS_chr4_0098	97	11.8763	12.8351	0.237222	Ambig1
PAS_chr1-4_0037	109	11.8899	6.97248	0.23766	Ambig1
PAS_chr3_0121	18	12	0.333333	0.239983	Ambig1
PAS_chr2-2_0247	42	12	0.666667	0.240454	Ambig1
PAS_chr1-4_0117	30	12	0.5	0.240689	Ambig1
PAS_FragB_0011	12	12	14.4167	0.241141	Omitted
PAS_chr4_0681	96	12	1.60417	0.241174	Ambig1
PAS_chr3_1200	6	12	0.833333	0.241349	Omitted
PAS_chr4_0845	24	12	1.79167	0.241767	Ambig1
PAS_chr3_0465	36	12	3.41667	0.241915	Ambig1
PAS_chr2-1_0374	48	12	1.5	0.2422	Ambig1
PAS_chr1-4_0487	42	12	3.16667	0.242405	Ambig1
PAS_chr3_0204	49	11.7551	321.959	0.242851	Ambig1
PAS_chr3_1128	78	12	12.0769	0.243179	Ambig1
PAS_chr3_0911	12	12	7.41667	0.24402	Omitted
PAS_chr3_1185	24	12	1.41667	0.244159	Ambig1
PAS_chr3_0943	36	12	0.277778	0.244422	Ambig1
PAS_chr4_0844	66	12	1.72727	0.244449	Ambig1
PAS_chr4_0982	6	12	6.5	0.245111	Omitted
PAS_chr2-2_0105	78	12	2.9359	0.245551	Ambig1
PAS_chr1-1_0248	48	12	11.3333	0.245701	Ambig1
PAS_chr3_0500	24	12	65.3333	0.246171	Ambig1
PAS_chr2-2_0106	42	12	11.7619	0.247196	Ambig1
PAS_chr3_1159	91	11.8681	8.38462	0.247459	Ambig1
PAS_chr2-2_0278	36	12	25.6111	0.247599	Ambig1
PAS_chr2-2_0158	12	12	1.25	0.249153	Omitted
PAS_chr1-3_0229	24	12	2.625	0.251064	Ambig1
PAS_chr1-3_0067	107	12.1121	9.93458	0.25245	Ambig1
PAS_chr1-4_0575	12	12	1.25	0.252563	Omitted
PAS_chr2-2_0303	60	12	16.2	0.252721	Ambig1
PAS_chr4_0657	60	12	21.9167	0.252892	Ambig1
PAS_chr1-4_0320	12	12	8.08333	0.253572	Omitted
PAS_chr4_0346	36	12	14.5833	0.253788	Ambig1
PAS_chr4_0069	30	12	15.4333	0.255552	Ambig1
PAS_chr2-1_0064	12	12	0.0833333	0.256935	Omitted
PAS_chr4_0561	12	12	7.58333	0.256991	Omitted
PAS_chr3_0582	18	12	4.94444	0.257099	Ambig1
PAS_chr3_0400	67	11.8209	22.5821	0.257766	Ambig1
PAS_chr2-2_0335	6	12	17.8333	0.259441	Omitted
PAS_chr2-2_0093	30	12	13.7333	0.262793	Ambig1
PAS_chr1-4_0367	59	12.2034	5.27119	0.262878	Ambig1
PAS_chr1-4_0518	78	12	38.6795	0.267129	Ambig1
PAS_chr3_0880	54	12	19.3333	0.267257	Ambig1
PAS_chr2-1_0271	65	12.1846	24.8	0.267582	Ambig1
PAS_chr1-1_0357	49	11.7551	57.551	0.269467	Ambig1
PAS_chr3_1058	41	12.2927	3.73171	0.271473	Ambig1
PAS_chr2-1_0686	24	12	34.9167	0.271857	Ambig1
PAS_chr1-4_0503	128	12.375	2.42969	0.271942	Ambig1
PAS_chr1-4_0247	54	12	21.6296	0.273129	Ambig1
PAS_chr2-1_0261	76	12.3158	14.1184	0.274089	Ambig1
PAS_chr1-1_0397	59	12.2034	27.8305	0.27424	Ambig1
PAS_chr1-4_0018	6	12	215.5	0.274502	Omitted
PAS_chr1-1_0414	29	12.4138	1.13793	0.274502	Ambig1
PAS_chr3_0142	48	12	204.479	0.276683	Ambig1
PAS_chr1-4_0373	81	12.4444	3.41975	0.277298	Ambig1
PAS_chr2-1_0753	87	12.4138	12.6552	0.277698	Ambig1
PAS_chr1-4_0271	81	12.4444	2.5679	0.278275	Ambig1
PAS_chr3_0588	29	12.4138	2.2069	0.279287	Ambig1
PAS_chr4_0703	81	12.4444	54.9136	0.282365	Ambig1
PAS_chr1-4_0379	53	12.2264	33.9434	0.285583	Ambig1
PAS_chr4_0227	46	12.5217	1.36957	0.285745	Ambig1
PAS_chr4_0089	116	12.4138	35.819	0.285905	Ambig1
PAS_chr4_0382	86	12.5581	3.90698	0.288159	Ambig1
PAS_chr3_1071	29	12.4138	1.10345	0.288319	Ambig1
PAS_chr3_1191	60	12	22.7333	0.290906	Ambig1
PAS_chr4_0081	40	12.6	1.75	0.29093	Ambig1
PAS_chr1-1_0012	23	12.5217	3.95652	0.29128	Ambig1
PAS_chr2-1_0277	40	12.6	2.625	0.292127	Ambig1
PAS_chr2-2_0099	40	12.6	4.825	0.295829	Ambig1
PAS_chr1-1_0022	57	12.6316	12.4561	0.296032	Ambig1
PAS_chr2-2_0204	57	12.6316	2.82456	0.296653	Ambig1
PAS_chr1-4_0453	34	12.7059	2.94118	0.299849	Ambig1
PAS_chr1-4_0339	23	12.5217	635.783	0.300557	Ambig1
PAS_chr4_0490	131	12.6412	13.3893	0.300777	Ambig1
PAS_chr1-1_0356	57	12.6316	35.6842	0.301355	Ambig1
PAS_chr2-1_0092	34	12.7059	8.47059	0.302071	Ambig1
PAS_chr2-1_0023	17	12.7059	1.35294	0.302345	Ambig1
PAS_chr1-4_0309	119	12.7059	3.16807	0.302389	Ambig1
PAS_chr1-4_0025	34	12.7059	1.82353	0.303086	Ambig1
PAS_chr3_0316	52	12.4615	42	0.303541	Ambig1
PAS_chr2-1_0153	51	12.7059	4.68627	0.305733	Ambig1
PAS_chr3_0421	136	12.7059	11.9265	0.30791	Ambig1
PAS_chr4_0782	40	12.6	10.575	0.308374	Ambig1
PAS_chr1-1_0314	205	12.6439	82.0098	0.30995	Ambig1
PAS_chr3_0068	90	12.8	6.83333	0.310489	Ambig1
PAS_chr4_0161	34	12.7059	11.7941	0.313266	Ambig1
PAS_chr3_0152	17	12.7059	8.94118	0.314026	Ambig1
PAS_chr3_1137	40	12.6	30.125	0.314805	Ambig1
PAS_chr3_1213	34	12.7059	38.6765	0.319887	Ambig1
PAS_chr1-1_0455	56	12.8571	7.19643	0.319915	Ambig1
PAS_chr2-1_0619	56	12.8571	22.5714	0.320276	Ambig1
PAS_chr1-3_0213	78	12.9231	5.87179	0.321224	Ambig1
PAS_chr3_0042	223	12.9148	6.14798	0.321327	Ambig1
PAS_chr2-1_0042	45	12.8	71.1778	0.324029	Ambig1
PAS_chr3_0432	212	12.9057	5.85377	0.324738	Ambig1
PAS_chr1-1_0218	28	12.8571	27.4643	0.328189	Ambig1
PAS_chr2-2_0216	67	12.8955	107.627	0.32938	Ambig1
PAS_chr1-4_0653	90	12.8	23.5556	0.329551	Ambig1
PAS_chr3_0272	51	12.7059	45.5294	0.329591	Ambig1
PAS_chr2-1_0780	83	13.012	2.31325	0.329868	Ambig1
PAS_chr2-1_0354	105	13.0286	5.32381	0.330355	Ambig1
PAS_chr4_0835	50	12.96	5.92	0.334081	Ambig1
PAS_chr2-1_0179	33	13.0909	1.69697	0.335881	Ambig1
PAS_chr1-3_0085	45	12.8	107.022	0.336841	Ambig1
PAS_chr3_0995	50	12.96	53.76	0.33889	Ambig1
PAS_chr4_0959	55	13.0909	10.8545	0.339477	Ambig1
PAS_chr1-1_0183	11	13.0909	4	0.342709	Omitted
PAS_chr1-4_0568	33	13.0909	27.8788	0.343703	Ambig1
PAS_chr2-1_0493	11	13.0909	0.181818	0.345091	Omitted
PAS_chr3_0067	11	13.0909	36.0909	0.347633	Omitted
PAS_chr2-2_0460	33	13.0909	11.4242	0.347873	Ambig1
PAS_chr1-4_0382	55	13.0909	59.1636	0.348123	Ambig1
PAS_chr1-3_0124	11	13.0909	2.27273	0.349939	Omitted
PAS_chr3_0907	11	13.0909	0.454545	0.351109	Omitted
PAS_chr4_0629	127	13.0394	22.4331	0.354493	Ambig1
PAS_chr1-4_0385	114	13.2632	2.96491	0.354777	Ambig1
PAS_chr2-1_0289	33	13.0909	31.7879	0.355199	Ambig1
PAS_chr1-1_0186	87	13.2414	5.7931	0.355762	Ambig1
PAS_chr1-4_0023	38	13.2632	2.76316	0.35672	Ambig1
PAS_chr4_0285	33	13.0909	8.48485	0.356786	Ambig1
PAS_chr2-1_0182	60	13.2	40.35	0.357838	Ambig1
PAS_chr4_0970	105	13.0286	62.2476	0.357947	Ambig1
PAS_chr1-4_0021	82	13.1707	87.8902	0.359538	Ambig1
PAS_chr3_0654	114	13.2632	24.3684	0.360736	Ambig1
PAS_chr3_0135	49	13.2245	17.6122	0.360856	Ambig1
PAS_chr1-1_0209	28	12.8571	92.0714	0.361017	Ambig1
PAS_chr2-1_0296	27	13.3333	2.37037	0.36268	Ambig1
PAS_chr3_0220	206	13.2816	24.6942	0.363728	Ambig1
PAS_chr1-3_0174	38	13.2632	5.60526	0.364216	Ambig1
PAS_chr1-4_0303	38	13.2632	9.34211	0.365913	Ambig1
PAS_FragB_0022	38	13.2632	15.8158	0.368278	Ambig1
PAS_chr3_0224	129	13.3953	17.0388	0.370803	Ambig1
PAS_chr1-3_0136	120	13.2	28.2	0.371714	Ambig1
PAS_chr1-3_0239	91	13.4505	4.62637	0.371927	Ambig1
PAS_chr3_0356	27	13.3333	49.7778	0.372633	Ambig1
PAS_chr1-4_0296	39	12.9231	29.3077	0.373	Ambig1
PAS_chr1-4_0270	11	13.0909	28	0.37323	Omitted
PAS_chr2-1_0729	38	13.2632	12.2368	0.373792	Ambig1
PAS_chr4_0396	16	13.5	0.4375	0.37507	Ambig1
PAS_chr2-1_0410	43	13.3953	535.419	0.377188	Ambig1
PAS_chr1-1_0270	32	13.5	3.5	0.379814	Ambig1
PAS_chr1-4_0489	43	13.3953	11.6279	0.38077	Ambig1
PAS_chr1-4_0048	48	13.5	146.333	0.380795	Ambig1
PAS_chr2-1_0194	16	13.5	0.875	0.382476	Ambig1
PAS_chr2-1_0818	32	13.5	9	0.383101	Ambig1
PAS_chr2-2_0228	69	13.5652	6.37681	0.383533	Ambig1
PAS_chr1-4_0193	80	13.5	177.5	0.385773	Ambig1
PAS_chr4_0961	90	13.6	3.4	0.38852	Ambig1
PAS_chr2-2_0083	27	13.3333	62.1111	0.389996	Ambig1
PAS_chr1-1_0007	37	13.6216	12.8919	0.391205	Ambig1
PAS_FragD_0018	260	13.5692	12.4923	0.393187	Ambig1
PAS_chr3_0783	32	13.5	6.40625	0.393975	Ambig1
PAS_chr1-4_0119	53	13.5849	5.60377	0.395135	Ambig1
PAS_chr2-2_0014	101	13.5446	11.8614	0.395197	Ambig1
PAS_chr2-1_0432	74	13.6216	6.12162	0.395217	Ambig1
PAS_chr1-4_0286	59	13.4237	16.2712	0.39592	Ambig1
PAS_chr4_0195	63	13.7143	2.14286	0.397596	Ambig1
PAS_chr1-1_0229	43	13.3953	38.8372	0.397814	Ambig1
PAS_chr3_0002	95	13.6421	41.6105	0.397816	Ambig1
PAS_chr1-3_0268	16	13.5	12	0.398273	Ambig1
PAS_chr4_0655	59	13.4237	119.983	0.400408	Ambig1
PAS_chr2-1_0393	21	13.7143	28.2857	0.400499	Ambig1
PAS_FragB_0063	68	13.7647	4.42647	0.403145	Ambig1
PAS_chr1-3_0203	58	13.6552	17.9655	0.403175	Ambig1
PAS_chr2-1_0889	27	13.3333	60.6667	0.405235	Ambig1
PAS_chr4_0649	75	13.44	76.68	0.408074	Ambig1
PAS_chr2-1_0341	53	13.5849	19	0.412215	Ambig1
PAS_chr2-1_0516	151	13.8278	12.8212	0.413962	Ambig1
PAS_c131_0014	21	13.7143	72.619	0.414856	Ambig1
PAS_chr3_0206	52	13.8462	12.7115	0.416469	Ambig1
PAS_chr2-2_0085	68	13.7647	125.397	0.420371	Ambig1
PAS_chr3_0849	59	13.4237	219.61	0.420749	Ambig1
PAS_chr2-2_0113	62	13.9355	17.5968	0.422467	Ambig1
PAS_chr1-4_0225	26	13.8462	3.65385	0.423074	Ambig1
PAS_chr1-3_0152	37	13.6216	80.2973	0.423615	Ambig1
[truncated: 3,041 more rows]
