# Supplementary material for: Genome-Wide Determination of Gene Essentiality by Transposon Insertion Sequencing in Yeast Pichia pastoris
Source: Sci Rep. 2018 Jul 5;8:10223. doi: 10.1038/s41598-018-28217-z (PMC6033949; doi:10.1038/s41598-018-28217-z)
Supplement: Supplementary file 7 — Dataset S5 [file 41598_2018_28217_MOESM7_ESM.xlsx]

## Sheet: YNM
locus tag	GII	read density	P-value
PAS_FragB_0004	0	0	0.012155
PAS_FragB_0006	0	0	0.012155
PAS_FragB_0009	0	0	0.012155
PAS_FragB_0023	0	0	0.012155
PAS_FragB_0030	0	0	0.012155
PAS_FragB_0036	0	0	0.012155
PAS_FragB_0037	0	0	0.012155
PAS_FragB_0042	0	0	0.012155
PAS_FragB_0066	0	0	0.012155
PAS_FragB_0069	0	0	0.012155
PAS_FragD_0013	0	0	0.012155
PAS_FragD_0021	0	0	0.012155
PAS_c121_0002	0	0	0.012155
PAS_c121_0005	0	0	0.012155
PAS_c121_0011	0	0	0.012155
PAS_c131_0005	0	0	0.012155
PAS_c131_0011	0	0	0.012155
PAS_chr1-1_0008	0	0	0.012155
PAS_chr1-1_0014	0	0	0.012155
PAS_chr1-1_0018	0	0	0.012155
PAS_chr1-1_0019	0	0	0.012155
PAS_chr1-1_0032	0	0	0.012155
PAS_chr1-1_0043	0	0	0.012155
PAS_chr1-1_0046	0	0	0.012155
PAS_chr1-1_0054	0	0	0.012155
PAS_chr1-1_0057	0	0	0.012155
PAS_chr1-1_0059	0	0	0.012155
PAS_chr1-1_0061	0	0	0.012155
PAS_chr1-1_0062	0	0	0.012155
PAS_chr1-1_0067	0	0	0.012155
PAS_chr1-1_0069	0	0	0.012155
PAS_chr1-1_0074	0	0	0.012155
PAS_chr1-1_0079	0	0	0.012155
PAS_chr1-1_0095	0	0	0.012155
PAS_chr1-1_0098	0	0	0.012155
PAS_chr1-1_0099	0	0	0.012155
PAS_chr1-1_0100	0	0	0.012155
PAS_chr1-1_0110	0	0	0.012155
PAS_chr1-1_0124	0	0	0.012155
PAS_chr1-1_0137	0	0	0.012155
PAS_chr1-1_0138	0	0	0.012155
PAS_chr1-1_0144	0	0	0.012155
PAS_chr1-1_0166	0	0	0.012155
PAS_chr1-1_0169	0	0	0.012155
PAS_chr1-1_0172	0	0	0.012155
PAS_chr1-1_0180	0	0	0.012155
PAS_chr1-1_0183	0	0	0.012155
PAS_chr1-1_0189	0	0	0.012155
PAS_chr1-1_0192	0	0	0.012155
PAS_chr1-1_0195	0	0	0.012155
PAS_chr1-1_0206	0	0	0.012155
PAS_chr1-1_0216	0	0	0.012155
PAS_chr1-1_0217	0	0	0.012155
PAS_chr1-1_0219	0	0	0.012155
PAS_chr1-1_0232	0	0	0.012155
PAS_chr1-1_0233	0	0	0.012155
PAS_chr1-1_0236	0	0	0.012155
PAS_chr1-1_0242	0	0	0.012155
PAS_chr1-1_0243	0	0	0.012155
PAS_chr1-1_0256	0	0	0.012155
PAS_chr1-1_0259	0	0	0.012155
PAS_chr1-1_0260	0	0	0.012155
PAS_chr1-1_0270	0	0	0.012155
PAS_chr1-1_0274	0	0	0.012155
PAS_chr1-1_0275	0	0	0.012155
PAS_chr1-1_0288	0	0	0.012155
PAS_chr1-1_0289	0	0	0.012155
PAS_chr1-1_0292	0	0	0.012155
PAS_chr1-1_0294	0	0	0.012155
PAS_chr1-1_0296	0	0	0.012155
PAS_chr1-1_0301	0	0	0.012155
PAS_chr1-1_0302	0	0	0.012155
PAS_chr1-1_0309	0	0	0.012155
PAS_chr1-1_0312	0	0	0.012155
PAS_chr1-1_0315	0	0	0.012155
PAS_chr1-1_0331	0	0	0.012155
PAS_chr1-1_0345	0	0	0.012155
PAS_chr1-1_0358	0	0	0.012155
PAS_chr1-1_0364	0	0	0.012155
PAS_chr1-1_0367	0	0	0.012155
PAS_chr1-1_0368	0	0	0.012155
PAS_chr1-1_0375	0	0	0.012155
PAS_chr1-1_0385	0	0	0.012155
PAS_chr1-1_0390	0	0	0.012155
PAS_chr1-1_0391	0	0	0.012155
PAS_chr1-1_0410	0	0	0.012155
PAS_chr1-1_0420	0	0	0.012155
PAS_chr1-1_0423	0	0	0.012155
PAS_chr1-1_0430	0	0	0.012155
PAS_chr1-1_0439	0	0	0.012155
PAS_chr1-1_0440	0	0	0.012155
PAS_chr1-1_0446	0	0	0.012155
PAS_chr1-1_0447	0	0	0.012155
PAS_chr1-1_0454	0	0	0.012155
PAS_chr1-1_0475	0	0	0.012155
PAS_chr1-1_0481	0	0	0.012155
PAS_chr1-1_0484	0	0	0.012155
PAS_chr1-1_0487	0	0	0.012155
PAS_chr1-1_0493	0	0	0.012155
PAS_chr1-1_0497	0	0	0.012155
PAS_chr1-1_0500	0	0	0.012155
PAS_chr1-3_0028	0	0	0.012155
PAS_chr1-3_0030	0	0	0.012155
PAS_chr1-3_0031	0	0	0.012155
PAS_chr1-3_0034	0	0	0.012155
PAS_chr1-3_0056	0	0	0.012155
PAS_chr1-3_0057	0	0	0.012155
PAS_chr1-3_0072	0	0	0.012155
PAS_chr1-3_0074	0	0	0.012155
PAS_chr1-3_0075	0	0	0.012155
PAS_chr1-3_0076	0	0	0.012155
PAS_chr1-3_0078	0	0	0.012155
PAS_chr1-3_0082	0	0	0.012155
PAS_chr1-3_0089	0	0	0.012155
PAS_chr1-3_0096	0	0	0.012155
PAS_chr1-3_0101	0	0	0.012155
PAS_chr1-3_0107	0	0	0.012155
PAS_chr1-3_0115	0	0	0.012155
PAS_chr1-3_0118	0	0	0.012155
PAS_chr1-3_0122	0	0	0.012155
PAS_chr1-3_0123	0	0	0.012155
PAS_chr1-3_0133	0	0	0.012155
PAS_chr1-3_0157	0	0	0.012155
PAS_chr1-3_0161	0	0	0.012155
PAS_chr1-3_0182	0	0	0.012155
PAS_chr1-3_0190	0	0	0.012155
PAS_chr1-3_0191	0	0	0.012155
PAS_chr1-3_0192	0	0	0.012155
PAS_chr1-3_0195	0	0	0.012155
PAS_chr1-3_0208	0	0	0.012155
PAS_chr1-3_0209	0	0	0.012155
PAS_chr1-3_0210	0	0	0.012155
PAS_chr1-3_0221	0	0	0.012155
PAS_chr1-3_0238	0	0	0.012155
PAS_chr1-3_0240	0	0	0.012155
PAS_chr1-3_0244	0	0	0.012155
PAS_chr1-3_0247	0	0	0.012155
PAS_chr1-3_0248	0	0	0.012155
PAS_chr1-3_0256	0	0	0.012155
PAS_chr1-3_0262	0	0	0.012155
PAS_chr1-3_0266	0	0	0.012155
PAS_chr1-3_0278	0	0	0.012155
PAS_chr1-3_0281	0	0	0.012155
PAS_chr1-3_0295	0	0	0.012155
PAS_chr1-3_0300	0	0	0.012155
PAS_chr1-4_0001	0	0	0.012155
PAS_chr1-4_0004	0	0	0.012155
PAS_chr1-4_0014	0	0	0.012155
PAS_chr1-4_0015	0	0	0.012155
PAS_chr1-4_0019	0	0	0.012155
PAS_chr1-4_0023	0	0	0.012155
PAS_chr1-4_0029	0	0	0.012155
PAS_chr1-4_0039	0	0	0.012155
PAS_chr1-4_0063	0	0	0.012155
PAS_chr1-4_0070	0	0	0.012155
PAS_chr1-4_0092	0	0	0.012155
PAS_chr1-4_0104	0	0	0.012155
PAS_chr1-4_0121	0	0	0.012155
PAS_chr1-4_0130	0	0	0.012155
PAS_chr1-4_0131	0	0	0.012155
PAS_chr1-4_0135	0	0	0.012155
PAS_chr1-4_0146	0	0	0.012155
PAS_chr1-4_0148	0	0	0.012155
PAS_chr1-4_0158	0	0	0.012155
PAS_chr1-4_0163	0	0	0.012155
PAS_chr1-4_0171	0	0	0.012155
PAS_chr1-4_0172	0	0	0.012155
PAS_chr1-4_0176	0	0	0.012155
PAS_chr1-4_0182	0	0	0.012155
PAS_chr1-4_0183	0	0	0.012155
PAS_chr1-4_0185	0	0	0.012155
PAS_chr1-4_0186	0	0	0.012155
PAS_chr1-4_0187	0	0	0.012155
PAS_chr1-4_0198	0	0	0.012155
PAS_chr1-4_0203	0	0	0.012155
PAS_chr1-4_0212	0	0	0.012155
PAS_chr1-4_0216	0	0	0.012155
PAS_chr1-4_0222	0	0	0.012155
PAS_chr1-4_0225	0	0	0.012155
PAS_chr1-4_0235	0	0	0.012155
PAS_chr1-4_0237	0	0	0.012155
PAS_chr1-4_0245	0	0	0.012155
PAS_chr1-4_0248	0	0	0.012155
PAS_chr1-4_0261	0	0	0.012155
PAS_chr1-4_0275	0	0	0.012155
PAS_chr1-4_0276	0	0	0.012155
PAS_chr1-4_0277	0	0	0.012155
PAS_chr1-4_0285	0	0	0.012155
PAS_chr1-4_0289	0	0	0.012155
PAS_chr1-4_0294	0	0	0.012155
PAS_chr1-4_0304	0	0	0.012155
PAS_chr1-4_0309	0	0	0.012155
PAS_chr1-4_0314	0	0	0.012155
PAS_chr1-4_0317	0	0	0.012155
PAS_chr1-4_0320	0	0	0.012155
PAS_chr1-4_0326	0	0	0.012155
PAS_chr1-4_0351	0	0	0.012155
PAS_chr1-4_0353	0	0	0.012155
PAS_chr1-4_0358	0	0	0.012155
PAS_chr1-4_0359	0	0	0.012155
PAS_chr1-4_0360	0	0	0.012155
PAS_chr1-4_0363	0	0	0.012155
PAS_chr1-4_0373	0	0	0.012155
PAS_chr1-4_0374	0	0	0.012155
PAS_chr1-4_0384	0	0	0.012155
PAS_chr1-4_0396	0	0	0.012155
PAS_chr1-4_0419	0	0	0.012155
PAS_chr1-4_0421	0	0	0.012155
PAS_chr1-4_0422	0	0	0.012155
PAS_chr1-4_0425	0	0	0.012155
PAS_chr1-4_0429	0	0	0.012155
PAS_chr1-4_0444	0	0	0.012155
PAS_chr1-4_0445	0	0	0.012155
PAS_chr1-4_0450	0	0	0.012155
PAS_chr1-4_0455	0	0	0.012155
PAS_chr1-4_0463	0	0	0.012155
PAS_chr1-4_0465	0	0	0.012155
PAS_chr1-4_0466	0	0	0.012155
PAS_chr1-4_0469	0	0	0.012155
PAS_chr1-4_0471	0	0	0.012155
PAS_chr1-4_0480	0	0	0.012155
PAS_chr1-4_0483	0	0	0.012155
PAS_chr1-4_0491	0	0	0.012155
PAS_chr1-4_0504	0	0	0.012155
PAS_chr1-4_0517	0	0	0.012155
PAS_chr1-4_0523	0	0	0.012155
PAS_chr1-4_0534	0	0	0.012155
PAS_chr1-4_0536	0	0	0.012155
PAS_chr1-4_0542	0	0	0.012155
PAS_chr1-4_0556	0	0	0.012155
PAS_chr1-4_0557	0	0	0.012155
PAS_chr1-4_0559	0	0	0.012155
PAS_chr1-4_0575	0	0	0.012155
PAS_chr1-4_0589	0	0	0.012155
PAS_chr1-4_0596	0	0	0.012155
PAS_chr1-4_0604	0	0	0.012155
PAS_chr1-4_0614	0	0	0.012155
PAS_chr1-4_0615	0	0	0.012155
PAS_chr1-4_0616	0	0	0.012155
PAS_chr1-4_0628	0	0	0.012155
PAS_chr1-4_0642	0	0	0.012155
PAS_chr1-4_0645	0	0	0.012155
PAS_chr1-4_0647	0	0	0.012155
PAS_chr1-4_0657	0	0	0.012155
PAS_chr1-4_0674	0	0	0.012155
PAS_chr1-4_0676	0	0	0.012155
PAS_chr1-4_0677	0	0	0.012155
PAS_chr1-4_0686	0	0	0.012155
PAS_chr1-4_0697	0	0	0.012155
PAS_chr2-1_0003	0	0	0.012155
PAS_chr2-1_0019	0	0	0.012155
PAS_chr2-1_0022	0	0	0.012155
PAS_chr2-1_0072	0	0	0.012155
PAS_chr2-1_0086	0	0	0.012155
PAS_chr2-1_0089	0	0	0.012155
PAS_chr2-1_0097	0	0	0.012155
PAS_chr2-1_0102	0	0	0.012155
PAS_chr2-1_0112	0	0	0.012155
PAS_chr2-1_0114	0	0	0.012155
PAS_chr2-1_0121	0	0	0.012155
PAS_chr2-1_0122	0	0	0.012155
PAS_chr2-1_0124	0	0	0.012155
PAS_chr2-1_0126	0	0	0.012155
PAS_chr2-1_0137	0	0	0.012155
PAS_chr2-1_0138	0	0	0.012155
PAS_chr2-1_0139	0	0	0.012155
PAS_chr2-1_0142	0	0	0.012155
PAS_chr2-1_0143	0	0	0.012155
PAS_chr2-1_0149	0	0	0.012155
PAS_chr2-1_0150	0	0	0.012155
PAS_chr2-1_0163	0	0	0.012155
PAS_chr2-1_0169	0	0	0.012155
PAS_chr2-1_0188	0	0	0.012155
PAS_chr2-1_0193	0	0	0.012155
PAS_chr2-1_0194	0	0	0.012155
PAS_chr2-1_0199	0	0	0.012155
PAS_chr2-1_0210	0	0	0.012155
PAS_chr2-1_0212	0	0	0.012155
PAS_chr2-1_0222	0	0	0.012155
PAS_chr2-1_0224	0	0	0.012155
PAS_chr2-1_0226	0	0	0.012155
PAS_chr2-1_0230	0	0	0.012155
PAS_chr2-1_0234	0	0	0.012155
PAS_chr2-1_0238	0	0	0.012155
PAS_chr2-1_0256	0	0	0.012155
PAS_chr2-1_0258	0	0	0.012155
PAS_chr2-1_0259	0	0	0.012155
PAS_chr2-1_0261	0	0	0.012155
PAS_chr2-1_0268	0	0	0.012155
PAS_chr2-1_0269	0	0	0.012155
PAS_chr2-1_0277	0	0	0.012155
PAS_chr2-1_0291	0	0	0.012155
PAS_chr2-1_0295	0	0	0.012155
PAS_chr2-1_0303	0	0	0.012155
PAS_chr2-1_0310	0	0	0.012155
PAS_chr2-1_0325	0	0	0.012155
PAS_chr2-1_0330	0	0	0.012155
PAS_chr2-1_0344	0	0	0.012155
PAS_chr2-1_0346	0	0	0.012155
PAS_chr2-1_0347	0	0	0.012155
PAS_chr2-1_0352	0	0	0.012155
PAS_chr2-1_0359	0	0	0.012155
PAS_chr2-1_0362	0	0	0.012155
PAS_chr2-1_0367	0	0	0.012155
PAS_chr2-1_0368	0	0	0.012155
PAS_chr2-1_0375	0	0	0.012155
PAS_chr2-1_0376	0	0	0.012155
PAS_chr2-1_0387	0	0	0.012155
PAS_chr2-1_0391	0	0	0.012155
PAS_chr2-1_0394	0	0	0.012155
PAS_chr2-1_0396	0	0	0.012155
PAS_chr2-1_0415	0	0	0.012155
PAS_chr2-1_0417	0	0	0.012155
PAS_chr2-1_0423	0	0	0.012155
PAS_chr2-1_0428	0	0	0.012155
PAS_chr2-1_0429	0	0	0.012155
PAS_chr2-1_0431	0	0	0.012155
PAS_chr2-1_0433	0	0	0.012155
PAS_chr2-1_0435	0	0	0.012155
PAS_chr2-1_0444	0	0	0.012155
PAS_chr2-1_0449	0	0	0.012155
PAS_chr2-1_0462	0	0	0.012155
PAS_chr2-1_0465	0	0	0.012155
PAS_chr2-1_0467	0	0	0.012155
PAS_chr2-1_0474	0	0	0.012155
PAS_chr2-1_0475	0	0	0.012155
PAS_chr2-1_0476	0	0	0.012155
PAS_chr2-1_0478	0	0	0.012155
PAS_chr2-1_0481	0	0	0.012155
PAS_chr2-1_0482	0	0	0.012155
PAS_chr2-1_0483	0	0	0.012155
PAS_chr2-1_0486	0	0	0.012155
PAS_chr2-1_0493	0	0	0.012155
PAS_chr2-1_0494	0	0	0.012155
PAS_chr2-1_0505	0	0	0.012155
PAS_chr2-1_0510	0	0	0.012155
PAS_chr2-1_0528	0	0	0.012155
PAS_chr2-1_0533	0	0	0.012155
PAS_chr2-1_0543	0	0	0.012155
PAS_chr2-1_0548	0	0	0.012155
PAS_chr2-1_0549	0	0	0.012155
PAS_chr2-1_0554	0	0	0.012155
PAS_chr2-1_0556	0	0	0.012155
PAS_chr2-1_0565	0	0	0.012155
PAS_chr2-1_0569	0	0	0.012155
PAS_chr2-1_0572	0	0	0.012155
PAS_chr2-1_0583	0	0	0.012155
PAS_chr2-1_0589	0	0	0.012155
PAS_chr2-1_0597	0	0	0.012155
PAS_chr2-1_0608	0	0	0.012155
PAS_chr2-1_0612	0	0	0.012155
PAS_chr2-1_0615	0	0	0.012155
PAS_chr2-1_0620	0	0	0.012155
PAS_chr2-1_0621	0	0	0.012155
PAS_chr2-1_0626	0	0	0.012155
PAS_chr2-1_0630	0	0	0.012155
PAS_chr2-1_0632	0	0	0.012155
PAS_chr2-1_0635	0	0	0.012155
PAS_chr2-1_0645	0	0	0.012155
PAS_chr2-1_0657	0	0	0.012155
PAS_chr2-1_0658	0	0	0.012155
PAS_chr2-1_0678	0	0	0.012155
PAS_chr2-1_0680	0	0	0.012155
PAS_chr2-1_0683	0	0	0.012155
PAS_chr2-1_0687	0	0	0.012155
PAS_chr2-1_0688	0	0	0.012155
PAS_chr2-1_0694	0	0	0.012155
PAS_chr2-1_0695	0	0	0.012155
PAS_chr2-1_0714	0	0	0.012155
PAS_chr2-1_0716	0	0	0.012155
PAS_chr2-1_0721	0	0	0.012155
PAS_chr2-1_0727	0	0	0.012155
PAS_chr2-1_0728	0	0	0.012155
PAS_chr2-1_0733	0	0	0.012155
PAS_chr2-1_0736	0	0	0.012155
PAS_chr2-1_0741	0	0	0.012155
PAS_chr2-1_0746	0	0	0.012155
PAS_chr2-1_0755	0	0	0.012155
PAS_chr2-1_0758	0	0	0.012155
PAS_chr2-1_0761	0	0	0.012155
PAS_chr2-1_0763	0	0	0.012155
PAS_chr2-1_0779	0	0	0.012155
PAS_chr2-1_0783	0	0	0.012155
PAS_chr2-1_0798	0	0	0.012155
PAS_chr2-1_0809	0	0	0.012155
PAS_chr2-1_0814	0	0	0.012155
PAS_chr2-1_0816	0	0	0.012155
PAS_chr2-1_0817	0	0	0.012155
PAS_chr2-1_0823	0	0	0.012155
PAS_chr2-1_0832	0	0	0.012155
PAS_chr2-1_0834	0	0	0.012155
PAS_chr2-1_0845	0	0	0.012155
PAS_chr2-1_0849	0	0	0.012155
PAS_chr2-1_0850	0	0	0.012155
PAS_chr2-1_0852	0	0	0.012155
PAS_chr2-1_0855	0	0	0.012155
PAS_chr2-1_0861	0	0	0.012155
PAS_chr2-1_0868	0	0	0.012155
PAS_chr2-1_0885	0	0	0.012155
PAS_chr2-1_0888	0	0	0.012155
PAS_chr2-2_0021	0	0	0.012155
PAS_chr2-2_0033	0	0	0.012155
PAS_chr2-2_0035	0	0	0.012155
PAS_chr2-2_0048	0	0	0.012155
PAS_chr2-2_0053	0	0	0.012155
PAS_chr2-2_0054	0	0	0.012155
PAS_chr2-2_0059	0	0	0.012155
PAS_chr2-2_0063	0	0	0.012155
PAS_chr2-2_0066	0	0	0.012155
PAS_chr2-2_0068	0	0	0.012155
PAS_chr2-2_0073	0	0	0.012155
PAS_chr2-2_0074	0	0	0.012155
PAS_chr2-2_0087	0	0	0.012155
PAS_chr2-2_0092	0	0	0.012155
PAS_chr2-2_0102	0	0	0.012155
PAS_chr2-2_0120	0	0	0.012155
PAS_chr2-2_0132	0	0	0.012155
PAS_chr2-2_0134	0	0	0.012155
PAS_chr2-2_0138	0	0	0.012155
PAS_chr2-2_0143	0	0	0.012155
PAS_chr2-2_0148	0	0	0.012155
PAS_chr2-2_0157	0	0	0.012155
PAS_chr2-2_0162	0	0	0.012155
PAS_chr2-2_0169	0	0	0.012155
PAS_chr2-2_0171	0	0	0.012155
PAS_chr2-2_0196	0	0	0.012155
PAS_chr2-2_0205	0	0	0.012155
PAS_chr2-2_0209	0	0	0.012155
PAS_chr2-2_0210	0	0	0.012155
PAS_chr2-2_0219	0	0	0.012155
PAS_chr2-2_0221	0	0	0.012155
PAS_chr2-2_0224	0	0	0.012155
PAS_chr2-2_0229	0	0	0.012155
PAS_chr2-2_0231	0	0	0.012155
PAS_chr2-2_0233	0	0	0.012155
PAS_chr2-2_0235	0	0	0.012155
PAS_chr2-2_0240	0	0	0.012155
PAS_chr2-2_0242	0	0	0.012155
PAS_chr2-2_0249	0	0	0.012155
PAS_chr2-2_0250	0	0	0.012155
PAS_chr2-2_0257	0	0	0.012155
PAS_chr2-2_0264	0	0	0.012155
PAS_chr2-2_0265	0	0	0.012155
PAS_chr2-2_0290	0	0	0.012155
PAS_chr2-2_0291	0	0	0.012155
PAS_chr2-2_0293	0	0	0.012155
PAS_chr2-2_0298	0	0	0.012155
PAS_chr2-2_0304	0	0	0.012155
PAS_chr2-2_0309	0	0	0.012155
PAS_chr2-2_0317	0	0	0.012155
PAS_chr2-2_0323	0	0	0.012155
PAS_chr2-2_0326	0	0	0.012155
PAS_chr2-2_0329	0	0	0.012155
PAS_chr2-2_0330	0	0	0.012155
PAS_chr2-2_0341	0	0	0.012155
PAS_chr2-2_0344	0	0	0.012155
PAS_chr2-2_0356	0	0	0.012155
PAS_chr2-2_0358	0	0	0.012155
PAS_chr2-2_0372	0	0	0.012155
PAS_chr2-2_0377	0	0	0.012155
PAS_chr2-2_0381	0	0	0.012155
PAS_chr2-2_0392	0	0	0.012155
PAS_chr2-2_0413	0	0	0.012155
PAS_chr2-2_0417	0	0	0.012155
PAS_chr2-2_0424	0	0	0.012155
PAS_chr2-2_0429	0	0	0.012155
PAS_chr2-2_0430	0	0	0.012155
PAS_chr2-2_0433	0	0	0.012155
PAS_chr2-2_0434	0	0	0.012155
PAS_chr2-2_0453	0	0	0.012155
PAS_chr2-2_0456	0	0	0.012155
PAS_chr2-2_0480	0	0	0.012155
PAS_chr2-2_0487	0	0	0.012155
PAS_chr2-2_0490	0	0	0.012155
PAS_chr3_0036	0	0	0.012155
PAS_chr3_0051	0	0	0.012155
PAS_chr3_0053	0	0	0.012155
PAS_chr3_0057	0	0	0.012155
PAS_chr3_0058	0	0	0.012155
PAS_chr3_0060	0	0	0.012155
PAS_chr3_0062	0	0	0.012155
PAS_chr3_0069	0	0	0.012155
PAS_chr3_0072	0	0	0.012155
PAS_chr3_0077	0	0	0.012155
PAS_chr3_0094	0	0	0.012155
PAS_chr3_0098	0	0	0.012155
PAS_chr3_0108	0	0	0.012155
PAS_chr3_0120	0	0	0.012155
PAS_chr3_0121	0	0	0.012155
PAS_chr3_0123	0	0	0.012155
PAS_chr3_0124	0	0	0.012155
PAS_chr3_0131	0	0	0.012155
PAS_chr3_0137	0	0	0.012155
PAS_chr3_0150	0	0	0.012155
PAS_chr3_0156	0	0	0.012155
PAS_chr3_0176	0	0	0.012155
PAS_chr3_0194	0	0	0.012155
PAS_chr3_0212	0	0	0.012155
PAS_chr3_0216	0	0	0.012155
PAS_chr3_0221	0	0	0.012155
PAS_chr3_0238	0	0	0.012155
PAS_chr3_0240	0	0	0.012155
PAS_chr3_0243	0	0	0.012155
PAS_chr3_0256	0	0	0.012155
PAS_chr3_0257	0	0	0.012155
PAS_chr3_0262	0	0	0.012155
PAS_chr3_0264	0	0	0.012155
PAS_chr3_0277	0	0	0.012155
PAS_chr3_0285	0	0	0.012155
PAS_chr3_0288	0	0	0.012155
PAS_chr3_0291	0	0	0.012155
PAS_chr3_0292	0	0	0.012155
PAS_chr3_0293	0	0	0.012155
PAS_chr3_0300	0	0	0.012155
PAS_chr3_0301	0	0	0.012155
PAS_chr3_0318	0	0	0.012155
PAS_chr3_0319	0	0	0.012155
PAS_chr3_0324	0	0	0.012155
PAS_chr3_0335	0	0	0.012155
PAS_chr3_0342	0	0	0.012155
PAS_chr3_0365	0	0	0.012155
PAS_chr3_0367	0	0	0.012155
PAS_chr3_0369	0	0	0.012155
PAS_chr3_0382	0	0	0.012155
PAS_chr3_0391	0	0	0.012155
PAS_chr3_0401	0	0	0.012155
PAS_chr3_0428	0	0	0.012155
PAS_chr3_0429	0	0	0.012155
PAS_chr3_0442	0	0	0.012155
PAS_chr3_0443	0	0	0.012155
PAS_chr3_0450	0	0	0.012155
PAS_chr3_0453	0	0	0.012155
PAS_chr3_0454	0	0	0.012155
PAS_chr3_0456	0	0	0.012155
PAS_chr3_0457	0	0	0.012155
PAS_chr3_0458	0	0	0.012155
PAS_chr3_0460	0	0	0.012155
PAS_chr3_0466	0	0	0.012155
PAS_chr3_0468	0	0	0.012155
PAS_chr3_0471	0	0	0.012155
PAS_chr3_0478	0	0	0.012155
PAS_chr3_0509	0	0	0.012155
PAS_chr3_0510	0	0	0.012155
PAS_chr3_0525	0	0	0.012155
PAS_chr3_0528	0	0	0.012155
PAS_chr3_0531	0	0	0.012155
PAS_chr3_0533	0	0	0.012155
PAS_chr3_0537	0	0	0.012155
PAS_chr3_0544	0	0	0.012155
PAS_chr3_0562	0	0	0.012155
PAS_chr3_0572	0	0	0.012155
PAS_chr3_0575	0	0	0.012155
PAS_chr3_0576	0	0	0.012155
PAS_chr3_0581	0	0	0.012155
PAS_chr3_0582	0	0	0.012155
PAS_chr3_0585	0	0	0.012155
PAS_chr3_0588	0	0	0.012155
PAS_chr3_0594	0	0	0.012155
PAS_chr3_0595	0	0	0.012155
PAS_chr3_0596	0	0	0.012155
PAS_chr3_0599	0	0	0.012155
PAS_chr3_0603	0	0	0.012155
PAS_chr3_0609	0	0	0.012155
PAS_chr3_0610	0	0	0.012155
PAS_chr3_0612	0	0	0.012155
PAS_chr3_0615	0	0	0.012155
PAS_chr3_0616	0	0	0.012155
PAS_chr3_0641	0	0	0.012155
PAS_chr3_0642	0	0	0.012155
PAS_chr3_0644	0	0	0.012155
PAS_chr3_0647	0	0	0.012155
PAS_chr3_0664	0	0	0.012155
PAS_chr3_0665	0	0	0.012155
PAS_chr3_0667	0	0	0.012155
PAS_chr3_0673	0	0	0.012155
PAS_chr3_0704	0	0	0.012155
PAS_chr3_0710	0	0	0.012155
PAS_chr3_0716	0	0	0.012155
PAS_chr3_0722	0	0	0.012155
PAS_chr3_0725	0	0	0.012155
PAS_chr3_0727	0	0	0.012155
PAS_chr3_0731	0	0	0.012155
PAS_chr3_0738	0	0	0.012155
PAS_chr3_0741	0	0	0.012155
PAS_chr3_0742	0	0	0.012155
PAS_chr3_0745	0	0	0.012155
PAS_chr3_0748	0	0	0.012155
PAS_chr3_0753	0	0	0.012155
PAS_chr3_0755	0	0	0.012155
PAS_chr3_0774	0	0	0.012155
PAS_chr3_0790	0	0	0.012155
PAS_chr3_0818	0	0	0.012155
PAS_chr3_0824	0	0	0.012155
PAS_chr3_0825	0	0	0.012155
PAS_chr3_0839	0	0	0.012155
PAS_chr3_0859	0	0	0.012155
PAS_chr3_0862	0	0	0.012155
PAS_chr3_0868	0	0	0.012155
PAS_chr3_0876	0	0	0.012155
PAS_chr3_0881	0	0	0.012155
PAS_chr3_0882	0	0	0.012155
PAS_chr3_0890	0	0	0.012155
PAS_chr3_0898	0	0	0.012155
PAS_chr3_0899	0	0	0.012155
PAS_chr3_0911	0	0	0.012155
PAS_chr3_0912	0	0	0.012155
PAS_chr3_0916	0	0	0.012155
PAS_chr3_0927	0	0	0.012155
PAS_chr3_0942	0	0	0.012155
PAS_chr3_0944	0	0	0.012155
PAS_chr3_0946	0	0	0.012155
PAS_chr3_0948	0	0	0.012155
PAS_chr3_0949	0	0	0.012155
PAS_chr3_0951	0	0	0.012155
PAS_chr3_0954	0	0	0.012155
PAS_chr3_0957	0	0	0.012155
PAS_chr3_0958	0	0	0.012155
PAS_chr3_0959	0	0	0.012155
PAS_chr3_0962	0	0	0.012155
PAS_chr3_0972	0	0	0.012155
PAS_chr3_0974	0	0	0.012155
PAS_chr3_0989	0	0	0.012155
PAS_chr3_0991	0	0	0.012155
PAS_chr3_0992	0	0	0.012155
PAS_chr3_0997	0	0	0.012155
PAS_chr3_1015	0	0	0.012155
PAS_chr3_1022	0	0	0.012155
PAS_chr3_1025	0	0	0.012155
PAS_chr3_1032	0	0	0.012155
PAS_chr3_1037	0	0	0.012155
PAS_chr3_1040	0	0	0.012155
PAS_chr3_1041	0	0	0.012155
PAS_chr3_1043	0	0	0.012155
PAS_chr3_1048	0	0	0.012155
PAS_chr3_1051	0	0	0.012155
PAS_chr3_1056	0	0	0.012155
PAS_chr3_1057	0	0	0.012155
PAS_chr3_1061	0	0	0.012155
PAS_chr3_1069	0	0	0.012155
PAS_chr3_1101	0	0	0.012155
PAS_chr3_1111	0	0	0.012155
PAS_chr3_1114	0	0	0.012155
PAS_chr3_1117	0	0	0.012155
PAS_chr3_1119	0	0	0.012155
PAS_chr3_1120	0	0	0.012155
PAS_chr3_1121	0	0	0.012155
PAS_chr3_1126	0	0	0.012155
PAS_chr3_1136	0	0	0.012155
PAS_chr3_1141	0	0	0.012155
PAS_chr3_1167	0	0	0.012155
PAS_chr3_1169	0	0	0.012155
PAS_chr3_1170	0	0	0.012155
PAS_chr3_1173	0	0	0.012155
PAS_chr3_1174	0	0	0.012155
PAS_chr3_1185	0	0	0.012155
PAS_chr3_1186	0	0	0.012155
PAS_chr3_1190	0	0	0.012155
PAS_chr3_1195	0	0	0.012155
PAS_chr3_1197	0	0	0.012155
PAS_chr3_1199	0	0	0.012155
PAS_chr3_1200	0	0	0.012155
PAS_chr3_1203	0	0	0.012155
PAS_chr3_1217	0	0	0.012155
PAS_chr3_1218	0	0	0.012155
PAS_chr3_1223	0	0	0.012155
PAS_chr3_1225	0	0	0.012155
PAS_chr3_1228	0	0	0.012155
PAS_chr3_1239	0	0	0.012155
PAS_chr3_1247	0	0	0.012155
PAS_chr3_1252	0	0	0.012155
PAS_chr3_1253	0	0	0.012155
PAS_chr3_1258	0	0	0.012155
PAS_chr4_0018	0	0	0.012155
PAS_chr4_0023	0	0	0.012155
PAS_chr4_0024	0	0	0.012155
PAS_chr4_0028	0	0	0.012155
PAS_chr4_0031	0	0	0.012155
PAS_chr4_0041	0	0	0.012155
PAS_chr4_0050	0	0	0.012155
PAS_chr4_0055	0	0	0.012155
PAS_chr4_0060	0	0	0.012155
PAS_chr4_0066	0	0	0.012155
PAS_chr4_0081	0	0	0.012155
PAS_chr4_0094	0	0	0.012155
PAS_chr4_0105	0	0	0.012155
PAS_chr4_0121	0	0	0.012155
PAS_chr4_0131	0	0	0.012155
PAS_chr4_0139	0	0	0.012155
PAS_chr4_0140	0	0	0.012155
PAS_chr4_0150	0	0	0.012155
PAS_chr4_0154	0	0	0.012155
PAS_chr4_0157	0	0	0.012155
PAS_chr4_0158	0	0	0.012155
PAS_chr4_0169	0	0	0.012155
PAS_chr4_0172	0	0	0.012155
PAS_chr4_0180	0	0	0.012155
PAS_chr4_0181	0	0	0.012155
PAS_chr4_0195	0	0	0.012155
PAS_chr4_0198	0	0	0.012155
PAS_chr4_0204	0	0	0.012155
PAS_chr4_0208	0	0	0.012155
PAS_chr4_0210	0	0	0.012155
PAS_chr4_0211	0	0	0.012155
PAS_chr4_0227	0	0	0.012155
PAS_chr4_0228	0	0	0.012155
PAS_chr4_0238	0	0	0.012155
PAS_chr4_0246	0	0	0.012155
PAS_chr4_0249	0	0	0.012155
PAS_chr4_0258	0	0	0.012155
PAS_chr4_0262	0	0	0.012155
PAS_chr4_0267	0	0	0.012155
PAS_chr4_0274	0	0	0.012155
PAS_chr4_0281	0	0	0.012155
PAS_chr4_0283	0	0	0.012155
PAS_chr4_0284	0	0	0.012155
PAS_chr4_0285	0	0	0.012155
PAS_chr4_0293	0	0	0.012155
PAS_chr4_0294	0	0	0.012155
PAS_chr4_0301	0	0	0.012155
PAS_chr4_0311	0	0	0.012155
PAS_chr4_0312	0	0	0.012155
PAS_chr4_0329	0	0	0.012155
PAS_chr4_0344	0	0	0.012155
PAS_chr4_0349	0	0	0.012155
PAS_chr4_0350	0	0	0.012155
PAS_chr4_0353	0	0	0.012155
PAS_chr4_0367	0	0	0.012155
PAS_chr4_0369	0	0	0.012155
PAS_chr4_0374	0	0	0.012155
PAS_chr4_0375	0	0	0.012155
PAS_chr4_0376	0	0	0.012155
PAS_chr4_0386	0	0	0.012155
PAS_chr4_0387	0	0	0.012155
PAS_chr4_0388	0	0	0.012155
PAS_chr4_0391	0	0	0.012155
PAS_chr4_0394	0	0	0.012155
PAS_chr4_0398	0	0	0.012155
PAS_chr4_0403	0	0	0.012155
PAS_chr4_0412	0	0	0.012155
PAS_chr4_0413	0	0	0.012155
PAS_chr4_0418	0	0	0.012155
PAS_chr4_0421	0	0	0.012155
PAS_chr4_0422	0	0	0.012155
PAS_chr4_0427	0	0	0.012155
PAS_chr4_0434	0	0	0.012155
PAS_chr4_0435	0	0	0.012155
PAS_chr4_0437	0	0	0.012155
PAS_chr4_0438	0	0	0.012155
PAS_chr4_0441	0	0	0.012155
PAS_chr4_0443	0	0	0.012155
PAS_chr4_0448	0	0	0.012155
PAS_chr4_0449	0	0	0.012155
PAS_chr4_0454	0	0	0.012155
PAS_chr4_0456	0	0	0.012155
PAS_chr4_0473	0	0	0.012155
PAS_chr4_0483	0	0	0.012155
PAS_chr4_0504	0	0	0.012155
PAS_chr4_0506	0	0	0.012155
PAS_chr4_0511	0	0	0.012155
PAS_chr4_0522	0	0	0.012155
PAS_chr4_0524	0	0	0.012155
PAS_chr4_0526	0	0	0.012155
PAS_chr4_0528	0	0	0.012155
PAS_chr4_0537	0	0	0.012155
PAS_chr4_0547	0	0	0.012155
PAS_chr4_0548	0	0	0.012155
PAS_chr4_0566	0	0	0.012155
PAS_chr4_0568	0	0	0.012155
PAS_chr4_0578	0	0	0.012155
PAS_chr4_0591	0	0	0.012155
PAS_chr4_0641	0	0	0.012155
PAS_chr4_0644	0	0	0.012155
PAS_chr4_0645	0	0	0.012155
PAS_chr4_0652	0	0	0.012155
PAS_chr4_0661	0	0	0.012155
PAS_chr4_0668	0	0	0.012155
PAS_chr4_0669	0	0	0.012155
PAS_chr4_0670	0	0	0.012155
PAS_chr4_0674	0	0	0.012155
PAS_chr4_0679	0	0	0.012155
PAS_chr4_0680	0	0	0.012155
PAS_chr4_0690	0	0	0.012155
PAS_chr4_0702	0	0	0.012155
PAS_chr4_0706	0	0	0.012155
PAS_chr4_0713	0	0	0.012155
PAS_chr4_0715	0	0	0.012155
PAS_chr4_0716	0	0	0.012155
PAS_chr4_0717	0	0	0.012155
PAS_chr4_0719	0	0	0.012155
PAS_chr4_0720	0	0	0.012155
PAS_chr4_0725	0	0	0.012155
PAS_chr4_0731	0	0	0.012155
PAS_chr4_0735	0	0	0.012155
PAS_chr4_0736	0	0	0.012155
PAS_chr4_0741	0	0	0.012155
PAS_chr4_0747	0	0	0.012155
PAS_chr4_0748	0	0	0.012155
PAS_chr4_0750	0	0	0.012155
PAS_chr4_0752	0	0	0.012155
PAS_chr4_0754	0	0	0.012155
PAS_chr4_0764	0	0	0.012155
PAS_chr4_0771	0	0	0.012155
PAS_chr4_0775	0	0	0.012155
PAS_chr4_0776	0	0	0.012155
PAS_chr4_0780	0	0	0.012155
PAS_chr4_0781	0	0	0.012155
PAS_chr4_0785	0	0	0.012155
PAS_chr4_0791	0	0	0.012155
PAS_chr4_0793	0	0	0.012155
PAS_chr4_0796	0	0	0.012155
PAS_chr4_0800	0	0	0.012155
PAS_chr4_0805	0	0	0.012155
PAS_chr4_0808	0	0	0.012155
PAS_chr4_0814	0	0	0.012155
PAS_chr4_0817	0	0	0.012155
PAS_chr4_0845	0	0	0.012155
PAS_chr4_0846	0	0	0.012155
PAS_chr4_0865	0	0	0.012155
PAS_chr4_0866	0	0	0.012155
PAS_chr4_0872	0	0	0.012155
PAS_chr4_0874	0	0	0.012155
PAS_chr4_0875	0	0	0.012155
PAS_chr4_0881	0	0	0.012155
PAS_chr4_0883	0	0	0.012155
PAS_chr4_0899	0	0	0.012155
PAS_chr4_0904	0	0	0.012155
PAS_chr4_0906	0	0	0.012155
PAS_chr4_0920	0	0	0.012155
PAS_chr4_0925	0	0	0.012155
PAS_chr4_0930	0	0	0.012155
PAS_chr4_0934	0	0	0.012155
PAS_chr4_0936	0	0	0.012155
PAS_chr4_0942	0	0	0.012155
PAS_chr4_0944	0	0	0.012155
PAS_chr4_0950	0	0	0.012155
PAS_chr4_0953	0	0	0.012155
PAS_chr4_0958	0	0	0.012155
PAS_chr4_0960	0	0	0.012155
PAS_chr4_0982	0	0	0.012155
PAS_chr4_0984	0	0	0.012155
PAS_chr4_0990	0	0	0.012155
PAS_chr4_0993	0	0	0.012155
PAS_chr4_0996	0	0	0.012155
PAS_chr1-3_0083	0.199446	1	0.0137995
PAS_chr2-2_0061	0.234528	2	0.0141361
PAS_chr1-4_0020	0.267658	1	0.0144
PAS_chr2-1_0661	0.274809	1	0.0144644
PAS_chr3_0568	0.285714	2	0.0145951
PAS_chr1-4_0546	0.311688	1	0.0148012
PAS_chr4_0308	0.315789	1	0.0148392
PAS_chr3_1084	0.325792	1	0.0149321
PAS_chr1-4_0153	0.347826	1	0.0151388
PAS_chr2-2_0349	0.341232	5.04393	0.0152104
PAS_chr1-1_0045	0.361809	1	0.0152714
PAS_chr3_0265	0.363636	3	0.0153558
PAS_chr4_0119	0.342043	16.1066	0.0155904
PAS_chr1-4_0551	0.39779	1	0.0156179
PAS_chr2-1_0123	0.409091	1	0.0157284
PAS_chr1-4_0118	0.395604	5	0.0157335
PAS_chr2-1_0800	0.413793	1	0.0157745
PAS_chr4_0618	0.395604	6.51525	0.0157857
PAS_chr3_0713	0.393443	9.45005	0.0158658
PAS_chr1-1_0087	0.40678	7.16777	0.0159187
PAS_chr4_0770	0.431138	1	0.015946
PAS_chr1-4_0535	0.418605	4.88863	0.0159569
PAS_chr3_1233	0.433735	1	0.0159719
PAS_chr2-2_0076	0.421053	4.85716	0.0159801
PAS_chr1-1_0106	0.436364	1	0.015998
PAS_chr2-1_0418	0.433735	2	0.0160068
PAS_chr2-2_0306	0.421053	10	0.0161606
PAS_chr2-2_0024	0.455696	1	0.016192
PAS_chr3_1224	0.473684	1	0.0163745
PAS_chr2-2_0360	0.45	12	0.0165267
PAS_chr1-1_0004	0.48	4	0.016547
PAS_chr1-1_0026	0.503497	1	0.0166814
PAS_chr4_0709	0.507042	1	0.0167183
PAS_chr4_0798	0.517986	3	0.0169062
PAS_chr1-1_0443	0.504673	8.66667	0.0169752
PAS_chr2-1_0557	0.517986	4.92528	0.0169774
PAS_chr2-1_0267	0.533333	1.72319	0.0170211
PAS_chr4_0891	0.537313	1	0.0170364
PAS_chr3_0846	0.45283	27.8383	0.0171379
PAS_chr2-1_0866	0.549618	1	0.0171675
PAS_chr2-1_0666	0.553846	2	0.0172503
PAS_chr4_0223	0.55814	1	0.0172588
PAS_chr3_0672	0.545455	5	0.017273
PAS_chr3_0754	0.483221	22.8258	0.0172753
PAS_chr2-1_0320	0.525547	11	0.017285
PAS_chr4_0225	0.545455	7	0.0173485
PAS_chr1-1_0250	0.521739	13.9805	0.0173565
PAS_chr3_0047	0.576	1	0.0174517
PAS_chr1-1_0376	0.580645	1	0.0175022
PAS_chr3_0614	0.576	3	0.017528
PAS_chr1-4_0452	0.585366	1	0.0175537
PAS_chr2-1_0285	0.580645	2.4497	0.0175576
PAS_chr4_0538	0.585366	2	0.017592
PAS_chr4_0700	0.590164	1	0.0176062
PAS_chr3_0210	0.549618	13	0.0176226
PAS_FragD_0026	0.590164	2	0.0176446
PAS_chr4_0233	0.595041	1	0.0176597
PAS_chr4_0033	0.6	0.729702	0.0177039
PAS_chr3_0782	0.6	1	0.0177143
PAS_chr3_0065	0.595041	3.5	0.0177562
PAS_chr1-1_0065	0.605042	2	0.0178087
PAS_chr4_0600	0.610169	1	0.0178267
PAS_chr1-4_0155	0.590164	8.48637	0.0178958
PAS_chr2-1_0627	0.525547	28.5964	0.0179609
PAS_chr1-4_0142	0.62069	1.90643	0.0179793
PAS_chr2-1_0604	0.626087	0.635476	0.0179898
PAS_chr4_0134	0.626087	1	0.0180041
PAS_chr4_0419	0.626087	4.31837	0.0181348
PAS_chr1-3_0180	0.62069	6	0.0181403
PAS_chr2-2_0444	0.642857	1	0.0181929
PAS_chr3_0757	0.637168	3	0.0182078
PAS_chr1-3_0148	0.654545	1	0.0183256
PAS_chr4_0302	0.64	5.24802	0.0183294
PAS_c131_0009	0.637168	7.80332	0.0183993
PAS_chr3_0477	0.66055	2	0.0184343
PAS_chr4_0251	0.66055	2	0.0184343
PAS_chr1-3_0272	0.654545	4.40714	0.0184621
PAS_chr1-4_0649	0.666667	1	0.0184643
PAS_chr3_0624	0.610169	20.2802	0.0185915
PAS_chr3_0856	0.595041	25	0.0186077
PAS_chr1-4_0514	0.679245	1	0.0186092
PAS_chr3_1078	0.679245	1	0.0186092
PAS_chr2-2_0416	0.679245	1.5	0.0186295
PAS_chr3_0506	0.663594	8.5	0.0187325
PAS_chr2-2_0339	0.692308	1	0.0187609
PAS_chr2-1_0459	0.685714	4	0.0188066
PAS_chr4_0728	0.699029	2	0.0188805
PAS_chr2-2_0302	0.705882	1	0.0189199
PAS_chr3_1077	0.705882	2	0.0189611
PAS_chr4_0708	0.679245	10	0.0189775
PAS_chr2-1_0125	0.702439	3.50645	0.0189827
PAS_chr1-4_0215	0.705882	5.72174	0.0191153
PAS_chr4_0423	0.712871	4.01336	0.0191273
PAS_chr1-4_0249	0.722408	1.37117	0.0191306
PAS_chr3_0791	0.712871	4.22505	0.0191361
PAS_chr2-1_0468	0.727273	1	0.019173
PAS_chr4_0239	0.716418	4.5	0.0191898
PAS_chr2-2_0145	0.72	4.09365	0.0192155
PAS_chr4_0508	0.685714	14	0.0192205
PAS_chr1-4_0344	0.705882	9.2884	0.0192643
PAS_chr2-2_0431	0.727273	4.82148	0.0193331
PAS_chr1-4_0311	0.727273	5.86587	0.0193771
PAS_chr4_0662	0.702439	13.3082	0.019392
PAS_chr1-4_0134	0.757895	2	0.0195837
PAS_chr4_0143	0.637168	37.8657	0.0196436
PAS_chr4_0745	0.734694	11	0.0196853
PAS_chr3_0752	0.765957	3	0.0197249
PAS_chr1-1_0184	0.727273	14.2528	0.0197339
PAS_chr2-1_0820	0.529412	70.8454	0.0197387
PAS_chr1-4_0343	0.774194	1	0.01974
PAS_chr4_0667	0.774194	1.33489	0.0197544
PAS_chr4_0101	0.774194	1.43599	0.0197587
PAS_chr3_0320	0.774194	1.90882	0.019779
PAS_chr3_0885	0.757895	7	0.0197979
PAS_chr1-1_0002	0.774194	3	0.019826
PAS_chr1-4_0324	0.791209	1	0.0199496
PAS_chr3_0325	0.757895	10.5351	0.0199507
PAS_chr1-1_0167	0.782609	3.654	0.0199583
PAS_chr3_0322	0.702439	26.5871	0.0199603
PAS_chr2-1_0082	0.778378	6	0.0200077
PAS_chr3_0701	0.8	1	0.0200588
PAS_FragB_0071	0.72	23.9962	0.0200657
PAS_chr3_0344	0.786885	6	0.0201136
PAS_chr3_0340	0.765957	12	0.0201148
PAS_chr1-4_0571	0.740995	20	0.0201531
PAS_chr1-1_0047	0.808989	1	0.020171
PAS_chr2-1_0720	0.808989	1	0.020171
PAS_chr1-4_0533	0.571429	69.0317	0.0201806
PAS_chr1-3_0108	0.791209	7.773	0.0202456
PAS_chr3_0402	0.8	6	0.020278
PAS_chr2-1_0379	0.774194	13.5624	0.0202867
PAS_chr2-1_0400	0.808989	4.86622	0.0203413
PAS_chr3_0376	0.8	8.44702	0.0203862
PAS_chr2-2_0122	0.818182	4	0.0204191
PAS_chr2-2_0238	0.818182	4	0.0204191
PAS_chr1-3_0151	0.822857	3	0.020434
PAS_chr4_0163	0.590164	69.5885	0.0204413
PAS_chr2-1_0570	0.742268	27.0925	0.0204824
PAS_chr1-4_0202	0.782609	16.6596	0.0205306
PAS_chr2-1_0675	0.827586	5.54832	0.0206079
PAS_chr3_0085	0.837209	3	0.0206168
PAS_chr3_0632	0.847059	0.537883	0.0206324
PAS_chr2-2_0427	0.847059	0.773285	0.020643
PAS_chr2-1_0631	0.847059	1	0.0206532
PAS_chr2-2_0284	0.8	15.3237	0.0206932
PAS_FragB_0040	0.847059	2	0.0206981
PAS_chr2-1_0500	0.857143	1	0.0207828
PAS_chr2-2_0243	0.852071	2.5	0.0207851
PAS_chr3_0459	0.8	18.5237	0.0208375
PAS_chr4_0127	0.847059	6	0.0208788
PAS_chr2-1_0305	0.86747	1.31461	0.0209306
PAS_chr4_0118	0.857143	5	0.0209642
PAS_chr4_0691	0.837209	10.9123	0.0209743
PAS_chr2-2_0387	0.864	3.66667	0.0209926
PAS_chr3_0431	0.837209	12.7267	0.0210571
PAS_chr2-2_0379	0.857143	8	0.0211012
PAS_chr4_0861	0.847059	12.2388	0.0211637
PAS_chr1-1_0113	0.888889	2.227	0.0212525
PAS_chr1-1_0011	0.9	1	0.0213425
PAS_chr2-1_0498	0.9	1	0.0213425
PAS_chr1-4_0578	0.878049	7.30798	0.0213444
PAS_chr1-1_0247	0.9	2	0.0213889
PAS_chr2-2_0466	0.888889	5.71221	0.021414
PAS_chr1-3_0183	0.907563	1.32989	0.0214581
PAS_chr1-4_0594	0.911392	1	0.0214937
PAS_chr2-1_0812	0.911392	1	0.0214937
PAS_chr4_0966	0.857143	16.7705	0.021507
PAS_chr1-3_0237	0.90566	3.23043	0.0215214
PAS_chr3_0317	0.911392	2	0.0215404
PAS_chr1-1_0393	0.917197	1.5	0.0215946
PAS_chr2-1_0039	0.9	6.5	0.0215989
PAS_chr3_0540	0.911392	3.4933	0.0216104
PAS_chr2-1_0512	0.911392	4	0.0216342
PAS_chr4_0795	0.888889	12	0.0217083
PAS_chr4_0946	0.818182	32.5733	0.0217267
PAS_chr3_1042	0.878049	15.8465	0.0217438
PAS_chr4_0038	0.827586	30.9062	0.0217747
PAS_chr2-2_0354	0.89441	13.0024	0.0218301
PAS_chr1-4_0022	0.935065	2	0.0218587
PAS_chr2-1_0863	0.935065	2.8951	0.0219012
PAS_chr1-3_0226	0.947368	1	0.0219782
PAS_chr2-1_0079	0.911392	11.8539	0.0220061
PAS_chr3_0313	0.947368	2	0.022026
PAS_chr3_0475	0.837209	34.2132	0.0220627
PAS_chr2-1_0628	0.947368	2.79225	0.0220639
PAS_chr4_0475	0.947368	3.2273	0.0220847
PAS_chr4_0544	0.774194	54	0.0221489
PAS_chr1-3_0100	0.963211	1.25	0.022207
PAS_chr2-1_0395	0.947368	5.79964	0.0222083
PAS_chr3_0706	0.947368	6.03703	0.0222198
PAS_chr3_0918	0.96	2.85964	0.0222404
PAS_chr2-2_0400	0.947368	6.96051	0.0222643
PAS_chr1-4_0009	0.911392	18	0.0223016
PAS_chr1-4_0095	0.972973	1	0.0223296
PAS_chr3_1110	0.947368	8.85819	0.0223562
PAS_chr4_0994	0.96	6.19855	0.0224021
PAS_chr1-4_0295	0.96	6.66667	0.0224249
PAS_FragB_0044	0.972973	3	0.0224267
PAS_chr2-1_0655	0.9	24.2514	0.0224471
PAS_chr1-3_0110	0.972973	4	0.0224754
PAS_chr4_0852	0.947368	11.7244	0.0224956
PAS_chr2-1_0113	0.986301	1	0.0225146
PAS_chr3_0417	0.972973	5.71929	0.0225593
PAS_chr3_0482	0.96	10.5078	0.0226125
PAS_chr1-1_0392	0.986301	3	0.0226125
PAS_chr2-1_0380	0.96	12.2907	0.0227001
PAS_chr1-4_0620	0.96	13	0.022735
PAS_chr1-1_0020	0.947368	16.9853	0.0227538
PAS_chr1-4_0244	0.986301	6	0.0227601
PAS_chr3_1070	0.979592	8.5	0.022789
PAS_chr1-4_0243	0.96	14.0928	0.022789
PAS_chr2-1_0656	1.00699	3.5	0.0229288
PAS_chr2-1_0781	1.01408	3.49512	0.0230294
PAS_chr2-1_0606	1.02128	1.5	0.0230323
PAS_chr4_0295	1.02128	1.5	0.0230323
PAS_chr1-1_0299	1.01408	3.8865	0.023049
PAS_chr2-1_0660	0.986301	11.8879	0.0230525
PAS_chr2-1_0797	1.01408	4.878	0.0230986
PAS_chr4_0885	1.01408	9	0.0233059
PAS_chr3_0294	1.01408	9.00498	0.0233061
PAS_chr3_0268	1.04348	1	0.0233256
PAS_chr3_0571	1.04348	1	0.0233256
PAS_chr2-2_0230	1.03597	3.76319	0.023357
PAS_chr1-1_0227	0.947368	30.0978	0.0234098
PAS_chr1-4_0541	1.02128	10.4677	0.0234844
PAS_chr2-1_0772	0.947368	32.3497	0.0235243
PAS_chr3_1229	1.03597	7.13402	0.0235282
PAS_chr1-1_0179	1.05109	3.5	0.0235631
PAS_chr2-1_0759	0.911392	43.6408	0.0235764
PAS_chr4_0317	0.986301	22.2714	0.0235771
PAS_chr2-2_0270	1.05109	4.02945	0.0235901
PAS_chr2-2_0340	0.986301	22.6037	0.0235941
PAS_chr3_0767	1.02128	12.8531	0.0236061
PAS_chr3_1050	1.02857	11.3577	0.0236361
PAS_chr2-1_0191	1.07463	0.6681	0.0237623
PAS_chr2-1_0725	1.04348	10.2442	0.0237975
PAS_chr3_0733	0.782609	85.0004	0.0238124
PAS_chr2-1_0838	1.07463	2	0.0238309
PAS_chr3_0001	1.02857	15.546	0.0238515
PAS_chr1-4_0191	1.07463	3.03616	0.0238845
PAS_chr1-1_0036	1.07463	4.41002	0.0239556
PAS_chr1-3_0250	1.09091	0.840005	0.0240116
PAS_chr2-1_0158	1.05882	11	0.0240637
PAS_chr1-4_0662	1.09091	2.32346	0.0240889
PAS_chr1-3_0188	1.05882	12.3401	0.0241337
PAS_chr2-1_0116	1.02857	21.6911	0.0241711
PAS_chr2-1_0308	1.09091	4.37821	0.0241963
PAS_chr3_0515	1.05882	13.9351	0.0242172
PAS_chr4_0095	1.10769	1.72854	0.0243088
PAS_chr3_0855	1.10769	2	0.024323
PAS_chr3_0386	1.02857	25.4832	0.0243703
PAS_chr2-2_0385	1.10769	3	0.0243758
PAS_chr3_0622	1.02128	29	0.0244461
PAS_chr1-1_0187	1.11707	2.36364	0.0244836
PAS_chr1-1_0254	1.10769	5.37985	0.0245017
PAS_chr2-1_0769	0.96	47.7551	0.0245131
PAS_chr1-4_0356	1.125	1	0.0245314
PAS_chr2-2_0045	1.12062	2.5	0.0245447
PAS_chr3_1118	1.11628	4.83626	0.024603
PAS_chr2-1_0297	1.125	3.5	0.0246645
PAS_chr3_0969	1.13386	2.44501	0.0247433
PAS_chr2-1_0043	1.125	5.23079	0.0247571
PAS_chr2-1_0378	1.14286	1	0.0248035
PAS_chr1-1_0212	1.04348	30.5003	0.0248644
PAS_chr1-4_0348	1.08271	19.7425	0.0248881
PAS_chr2-1_0176	0.96	54.9142	0.0248958
PAS_chr3_0636	1.07463	23.2375	0.0249521
PAS_chr3_1115	1.14286	5.03945	0.0250213
PAS_chr4_0873	1.14286	6.48618	0.0250997
PAS_chr1-4_0325	1.16129	2.66595	0.0251781
PAS_chr2-2_0227	1.125	15.0791	0.0252902
PAS_chr1-1_0181	1.18033	0.609474	0.0253627
PAS_chr1-4_0169	1.10769	22.2786	0.0254141
PAS_chr4_0300	1.16129	7	0.0254152
PAS_chr2-1_0710	0.679245	146.78	0.0255351
PAS_chr2-2_0044	1.14286	16.8169	0.0256668
PAS_FragD_0016	1.2	1	0.0256943
PAS_chr1-4_0461	1.2	1.27095	0.0257093
PAS_chr2-1_0588	1.2	2	0.0257499
PAS_chr1-4_0003	1.18033	7.62572	0.0257505
PAS_chr3_1062	1.14286	19	0.0257882
PAS_chr1-4_0470	1.21008	1	0.0258547
PAS_chr1-4_0355	1.2	4	0.0258615
PAS_chr3_0570	1.2	4.18236	0.0258717
PAS_chr2-1_0186	1.2	5.09346	0.0259227
PAS_chr2-2_0425	1.14286	21.7116	0.0259398
PAS_chr4_0263	1.21008	3	0.0259667
PAS_chr1-1_0050	1.18033	11.5501	0.0259698
PAS_chr1-1_0307	1.2	6	0.0259735
PAS_chr3_0462	1.21008	4.22838	0.0260357
PAS_chr1-3_0242	1.14286	24.2362	0.0260817
PAS_chr4_0697	1.22034	3.38512	0.0261532
PAS_chr2-1_0151	1.22034	4	0.026188
PAS_chr3_0847	1.04348	54.6762	0.0261987
PAS_chr1-4_0051	1.18356	15.5907	0.0262499
PAS_chr1-4_0658	1.16129	23	0.0263096
PAS_chr2-1_0167	1.24138	1	0.0263587
PAS_chr1-4_0529	1.24138	1.5	0.0263872
PAS_chr1-4_0098	1.24138	6	0.0266449
PAS_chr2-2_0119	1.26316	0.782181	0.0267025
PAS_chr1-1_0162	1.26316	0.802941	0.0267037
PAS_chr1-3_0094	1.26316	1	0.026715
PAS_chr2-1_0207	1.23077	10.7713	0.0267454
PAS_chr2-2_0472	1.22034	14.7687	0.0268043
PAS_chr1-4_0679	1.22034	16	0.0268757
PAS_chr2-2_0114	1.16129	33.1543	0.026893
PAS_chr4_0695	1.24138	11.8278	0.0269823
PAS_chr1-3_0251	1.24138	12	0.0269924
PAS_FragB_0012	1.27434	2.75	0.0270016
PAS_chr2-1_0069	1.24138	12.4171	0.0270167
PAS_chr2-2_0217	1.27811	2.0425	0.0270231
PAS_chr4_0512	1.28571	2	0.0271476
PAS_chr1-1_0455	1.28571	6.64364	0.0274211
PAS_chr1-4_0403	1.30909	1	0.027482
PAS_chr3_0737	1.30909	1	0.027482
PAS_chr4_0723	1.30909	1	0.027482
PAS_chr3_0703	1.26316	16.4723	0.0276224
PAS_chr2-1_0506	1.2	36.1314	0.0277197
PAS_chr4_0665	1.30909	5.00437	0.0277205
PAS_chr1-3_0109	1.28571	11.9339	0.0277359
PAS_chr2-1_0592	1.30909	5.45052	0.0277472
PAS_chr3_1162	1.22034	31.6027	0.0277962
PAS_chr2-1_0304	1.33333	1	0.0278954
PAS_chr4_0141	1.28571	14.8617	0.0279116
PAS_chr4_0895	1.30909	8.68684	0.0279416
PAS_chr2-2_0149	1.33333	2	0.0279557
PAS_chr3_0956	1.33333	2.10001	0.0279617
PAS_chr1-4_0644	1.33333	2.52645	0.0279874
PAS_chr3_0678	1.30909	9.53495	0.0279928
PAS_chr1-4_0273	1.33333	3.5	0.0280463
PAS_chr3_0676	1.28571	18.3654	0.0281233
PAS_chr4_0078	1.33333	5	0.0281371
PAS_chr1-1_0215	1.35849	1.34113	0.0283517
PAS_chr2-1_0748	1.22034	41	0.0283652
PAS_chr3_0808	1.35849	1.81764	0.0283808
PAS_chr3_0699	1.30909	16.8843	0.0284399
PAS_chr2-2_0168	1.33333	10.013	0.0284429
PAS_chr1-3_0187	1.35849	3	0.0284532
PAS_chr3_0708	1.35849	3.31886	0.0284728
PAS_chr3_0698	1.35849	4.98893	0.0285755
PAS_chr4_0794	1.30909	20.1524	0.028641
PAS_chr2-1_0354	1.37143	2.6681	0.0286602
PAS_chr1-4_0685	1.37143	2.95339	0.0286778
PAS_chr3_0368	1.3758	1.75161	0.0286806
PAS_chr1-1_0089	1.35849	7.34063	0.0287207
PAS_chr3_0684	1.37143	3.91789	0.0287375
PAS_chr1-1_0245	1.36709	6.33333	0.0288104
PAS_chr4_0959	1.30909	23	0.0288173
PAS_chr2-2_0100	1.38462	1.70593	0.0288338
PAS_chr1-1_0416	1.38462	2	0.028852
PAS_chr2-2_0204	1.26316	37.4931	0.0289032
PAS_chr3_0569	1.37143	7.52339	0.0289616
PAS_chr2-1_0828	1.38462	4	0.0289767
PAS_chr1-4_0385	1.26316	39.5817	0.0290335
PAS_chr1-4_0558	1.38462	5	0.0290392
PAS_chr4_0478	1.38462	7	0.0291645
PAS_chr2-1_0708	1.38462	8.23991	0.0292425
PAS_chr4_0826	1.41176	0.6681	0.0292538
PAS_chr3_0267	1.41176	1	0.0292747
PAS_chr1-4_0119	1.35849	16.239	0.0292767
PAS_chr3_0113	1.38462	9.02227	0.0292919
PAS_chr4_0727	1.41176	1.5589	0.02931
PAS_chr4_0616	1.41176	2.3319	0.0293588
PAS_chr4_0610	1.35849	17.7452	0.0293718
PAS_chr3_1067	1.30909	32.4011	0.0294069
PAS_chr2-1_0168	1.41176	3.5	0.0294328
PAS_chr2-1_0246	1.41176	3.54327	0.0294355
PAS_chr4_0109	1.42105	1.66667	0.0294846
PAS_chr1-1_0473	1.41176	6.23628	0.0296067
PAS_chr1-4_0049	1.35849	21.9239	0.0296373
PAS_chr1-1_0077	1.43284	2.61208	0.0297595
PAS_chr1-3_0200	1.44	1	0.0297872
PAS_chr4_0103	1.35849	25.7951	0.0298853
PAS_chr4_0965	1.44	2.97197	0.029914
PAS_chr4_0138	1.44	3	0.0299158
PAS_chr1-1_0163	1.44	4.44833	0.0300092
PAS_chr1-4_0040	1.24138	62.0943	0.0300705
PAS_chr1-1_0150	1.45455	3.60382	0.0302236
PAS_FragB_0057	1.44966	5	0.0302237
PAS_chr3_0165	1.41176	17.0888	0.0303064
PAS_chr2-2_0094	1.45946	3.66667	0.030319
PAS_chr2-2_0086	1.44	10.4431	0.0303988
PAS_chr3_0897	1.46939	2.21455	0.0304093
PAS_chr4_0856	1.46939	3	0.0304607
PAS_chr3_0602	1.28571	55.5605	0.0304692
PAS_chr1-3_0202	1.44	11.5679	0.0304725
PAS_chr1-1_0402	1.44	13	0.0305665
PAS_chr1-4_0592	1.41176	23.9403	0.0307564
PAS_chr3_1147	1.10769	110.968	0.0307714
PAS_chr1-4_0319	1.48966	2.07065	0.0307806
PAS_chr3_0055	1.35849	40	0.0308129
PAS_chr1-4_0506	1.48454	5.33122	0.0308999
PAS_chr2-1_0374	1.5	1.32964	0.0309274
PAS_chr1-4_0617	1.46939	10.3633	0.030947
PAS_chr2-2_0187	1.48454	6.47625	0.0309761
PAS_chr1-1_0010	1.5	2.6167	0.0310131
PAS_chr2-1_0065	1.49223	5	0.0310241
PAS_chr3_1102	1.44	19.9214	0.0310249
PAS_chr4_0831	1.5	3.34102	0.0310614
PAS_chr2-2_0295	0.81203	202.302	0.0312337
PAS_chr1-4_0599	1.53191	1.27095	0.031535
PAS_chr3_0217	1.5	11.5053	0.0316113
PAS_chr1-1_0044	1.44	28.8645	0.031627
PAS_chr2-1_0890	1.53191	2.71593	0.0316331
PAS_chr4_0165	1.53191	2.87186	0.0316437
PAS_chr1-4_0638	1.53191	3	0.0316524
PAS_chr2-2_0384	1.53191	3	0.0316524
PAS_chr3_0112	1.38462	47.6778	0.0318318
PAS_chr2-1_0711	1.53191	6.6609	0.0319024
PAS_chr4_0395	1.54839	1.97001	0.0319031
PAS_chr2-1_0119	1.53191	8.07726	0.0319996
PAS_chr2-2_0370	1.54839	4.5	0.032077
PAS_chr1-3_0064	1.54839	5.52748	0.0321478
PAS_chr2-1_0637	1.56522	1.4594	0.0321987
PAS_chr2-1_0644	1.56522	2	0.0322361
PAS_chr4_0442	1.56522	2.85964	0.0322957
PAS_chr3_0559	1.56522	3.1178	0.0323136
PAS_chr1-3_0022	1.57664	3.07843	0.0325379
PAS_chr4_0712	1.58242	1.7265	0.0325586
PAS_chr2-1_0819	1.44	42.4014	0.03256
PAS_chr1-4_0381	1.48454	29.74	0.0325637
PAS_chr1-4_0125	1.58242	2.36201	0.0326031
PAS_chr3_0765	1.56522	9	0.0327242
PAS_chr2-2_0013	1.54011	16.3287	0.0327355
PAS_chr4_0205	1.58242	5.40417	0.0328167
PAS_chr1-4_0590	1.6	1	0.03286
PAS_chr2-1_0358	1.6	1	0.03286
PAS_chr3_0960	1.6	1.27095	0.0328791
PAS_chr1-3_0070	1.6	1.80587	0.0329169
PAS_chr2-1_0617	1.56522	12.0416	0.0329385
PAS_chr1-4_0411	1.6	3.10454	0.0330087
PAS_chr4_0030	1.6	3.45185	0.0330333
PAS_chr4_0710	1.6	5.04003	0.0331461
PAS_chr4_0231	1.6	6.28062	0.0332344
PAS_chr3_0573	1.61798	2	0.0332952
PAS_chr1-4_0218	1.6	7.15218	0.0332966
PAS_chr2-2_0188	1.6	8.71613	0.0334085
PAS_chr3_0110	1.61798	4.38679	0.033466
PAS_chr1-1_0116	1.6	10.3639	0.0335268
PAS_chr2-2_0328	1.63636	0.6681	0.033576
PAS_FragD_0009	1.6	12.1302	0.033654
PAS_chr1-4_0281	1.152	140.034	0.0336553
PAS_chr2-2_0150	1.6	13.398	0.0337456
PAS_chr1-1_0224	1.63636	3.61657	0.033789
PAS_chr4_0368	1.63636	3.81449	0.0338033
PAS_chr4_0269	1.63636	3.96079	0.0338139
PAS_chr1-3_0275	1.63636	4.37751	0.0338441
PAS_chr4_0818	1.63636	4.44833	0.0338493
PAS_chr1-4_0671	1.61798	9.8276	0.0338588
PAS_chr4_0148	1.61798	10	0.0338713
PAS_chr3_0770	1.63636	6	0.0339621
PAS_chr3_0223	1.65517	0.802941	0.0339746
PAS_chr1-3_0091	1.63636	6.2184	0.033978
PAS_chr4_0490	1.64885	4.84876	0.0341383
PAS_chr1-3_0090	1.6	18.8348	0.0341412
PAS_chr1-1_0396	1.66154	1.33333	0.034146
PAS_chr3_1248	1.65517	3.18198	0.0341483
PAS_chr4_0693	1.6	19.2802	0.0341738
PAS_chr1-3_0137	1.63636	9.77464	0.0342379
PAS_chr1-1_0282	1.66154	2.808	0.0342541
PAS_chr1-4_0458	1.65517	4.90294	0.0342744
PAS_chr4_0640	1.64885	7.10812	0.034304
PAS_chr4_0356	1.66154	3.88341	0.0343331
PAS_chr2-1_0085	1.09091	167	0.0343496
PAS_chr3_1035	1.62712	14.6676	0.0344037
PAS_chr4_0956	1.6	22.4101	0.0344038
PAS_chr2-1_0182	1.2	137.582	0.0344767
PAS_chr1-1_0371	1.67442	2.227	0.034482
PAS_chr4_0063	1.67442	2.51404	0.0345032
PAS_chr2-1_0886	1.67442	2.69505	0.0345166
PAS_chr3_0233	1.67442	2.87765	0.0345301
PAS_chr3_1112	1.67442	3.79219	0.0345978
PAS_chr4_0659	1.67442	4	0.0346132
PAS_chr1-4_0462	1.67442	4.76812	0.0346702
PAS_chr2-2_0239	1.67442	4.97967	0.034686
PAS_chr3_1085	1.67442	6.69018	0.0348133
PAS_chr3_0100	1.67442	7.3491	0.0348624
PAS_chr3_0082	1.67442	7.52946	0.0348759
PAS_c131_0021	1.69412	2.27561	0.0349035
PAS_chr3_0445	1.67442	10.2081	0.0350765
PAS_chr2-1_0401	1.60894	31.8533	0.035299
PAS_chr1-4_0503	1.6875	10.194	0.035357
PAS_chr1-4_0024	1.71429	3.10036	0.0353988
PAS_chr4_0244	1.71429	4	0.0354671
PAS_chr2-2_0247	1.71429	4.073	0.0354726
PAS_chr2-2_0165	1.71429	4.36643	0.0354949
PAS_chr2-2_0449	1.71429	5.16935	0.0355559
PAS_chr4_0803	1.71429	5.48333	0.0355798
PAS_chr3_0623	1.67442	18.2288	0.0356839
PAS_chr1-4_0197	1.728	3.08137	0.0356952
PAS_chr2-1_0856	1.56522	49.6653	0.0357041
PAS_chr4_0634	1.728	4.56637	0.0358088
PAS_chr2-1_0780	1.73494	4.48377	0.0359545
PAS_chr3_0160	1.63636	32.9	0.0359758
PAS_chr1-4_0124	1.73494	5.13557	0.0360047
PAS_chr2-1_0045	1.71429	11.5993	0.0360485
PAS_chr1-4_0204	1.74194	4.36267	0.0360991
PAS_chr3_0870	1.7561	1.68001	0.0362042
PAS_chr3_0385	1.7561	1.74756	0.0362095
PAS_chr4_0190	1.7561	3	0.0363066
PAS_chr3_1179	1.71429	15.0105	0.0363124
PAS_chr4_0494	1.6	48.1889	0.0363555
PAS_chr3_0973	1.7561	4.38635	0.0364144
PAS_chr4_0563	1.7561	5.3448	0.0364891
PAS_chr1-4_0012	1.57664	56.6667	0.0364965
PAS_chr2-1_0593	1.7561	6.02685	0.0365423
PAS_chr2-2_0274	1.77778	1.71054	0.0366889
PAS_chr1-1_0241	1.77778	3	0.0367901
PAS_chr2-1_0096	1.73494	15.4337	0.0368063
PAS_chr2-1_0120	1.7561	10.1306	0.0368643
PAS_chr1-3_0104	1.77778	5.07345	0.0369535
PAS_chr1-4_0269	1.7561	12.5151	0.0370526
PAS_chr1-1_0335	1.8	0.500642	0.0370936
PAS_chr2-1_0456	1.77778	11.6666	0.0374777
PAS_chr2-2_0038	1.77049	14.0105	0.0374989
PAS_chr3_1122	1.77778	12.1473	0.0375162
PAS_chr3_0263	1.8	7.86164	0.0376815
PAS_chr2-1_0140	1.82278	1.66595	0.0377063
PAS_chr1-4_0418	1.58242	71.0532	0.0377685
PAS_chr1-4_0496	1.82278	2.95072	0.0378099
PAS_chr2-2_0471	1.81132	6.38329	0.0378228
PAS_chr1-4_0667	1.76327	21.4644	0.037933
PAS_chr3_0747	1.82278	5.5	0.0380162
PAS_chr1-3_0241	1.71429	36.7638	0.0380399
PAS_chr3_0474	1.8	12.3901	0.0380475
PAS_chr1-4_0661	1.81132	9.5423	0.0380787
PAS_chr2-1_0397	1.84615	0.635476	0.0381631
PAS_chr4_0705	1.82278	7.49537	0.0381785
PAS_FragB_0052	1.84615	1	0.0381928
PAS_chr3_0694	1.77778	20.75	0.0382116
PAS_chr4_0534	1.83439	5.25	0.0382656
PAS_chr3_0784	1.8	15.9571	0.0383383
PAS_chr3_0384	1.8	16.2046	0.0383585
PAS_chr2-1_0232	1.84615	5.44306	0.0385566
PAS_chr1-4_0093	1.81132	19.766	0.0389184
PAS_chr4_0863	1.87826	2.35294	0.0390594
PAS_chr1-1_0373	1.87826	2.87903	0.0391033
PAS_chr3_0211	1.10769	223.231	0.0391354
PAS_FragB_0007	1.84615	13	0.039183
PAS_chr2-2_0285	0.923077	276.75	0.0392038
PAS_chr3_0512	1.87826	6.40656	0.0393984
PAS_chr1-4_0502	1.89474	2.14879	0.0394359
PAS_chr2-1_0636	1.84615	16.8226	0.0395036
PAS_chr3_0941	1.84615	16.9485	0.0395142
PAS_chr4_0788	1.89474	3.98893	0.0395908
PAS_chr4_0126	1.87013	11.1515	0.0396025
PAS_chr1-3_0084	1.89474	4.9501	0.039672
PAS_chr1-4_0323	1.89474	8.02053	0.0399324
PAS_FragB_0013	1.89474	8.10791	0.0399398
PAS_chr2-1_0516	1.90728	5.62773	0.0400337
PAS_chr4_0733	1.92	2.5	0.0400765
PAS_chr1-1_0349	1.84615	25.3566	0.0402284
PAS_chr1-4_0380	1.77778	47.3518	0.0404411
PAS_chr3_0044	1.91635	8.40357	0.0404936
PAS_chr1-4_0303	1.89474	15	0.0405304
PAS_chr3_0548	1.89474	16.0833	0.0406239
PAS_chr3_0947	1.67442	79.2717	0.0406496
PAS_chr1-3_0194	1.94595	2.0159	0.0406716
PAS_chr2-1_0442	1.94595	3	0.0407569
PAS_chr4_0067	1.94595	3.33333	0.0407858
PAS_chr1-1_0426	1.89474	18.5049	0.0408339
PAS_chr4_0430	1.89474	18.7749	0.0408574
PAS_chr2-1_0547	1.94595	5	0.0409307
PAS_chr2-2_0241	1.94595	5.57647	0.040981
PAS_chr3_1080	1.84615	34.4016	0.0410105
PAS_chr4_0929	1.94595	6.31835	0.0410457
PAS_chr4_0525	1.94595	7.31059	0.0411325
PAS_chr2-2_0151	1.71429	74.3566	0.0412128
PAS_chr1-1_0058	1.9726	0.6681	0.0412172
PAS_chr4_0253	1.84615	38.2862	0.0413509
PAS_chr2-1_0244	1.92857	16.2582	0.0414829
PAS_chr4_0655	1.22034	221.03	0.0417129
PAS_chr4_0463	1.9726	6.82041	0.0417601
PAS_chr3_0177	1.8	56.2393	0.0417732
PAS_chr2-1_0384	2	0.574396	0.0419001
PAS_chr1-3_0080	1.89474	30.7822	0.0419143
PAS_chr1-1_0038	1.94595	16.9261	0.0419823
PAS_chr3_0274	2	1.75991	0.0420059
PAS_chr3_0465	2	4.06729	0.0422124
PAS_chr3_0136	2	4.55144	0.0422558
PAS_chr4_0197	2	5.05352	0.042301
PAS_chr4_0393	1.88235	39.3877	0.0423685
PAS_chr3_0333	2	6.4583	0.0424274
PAS_chr4_0074	2	6.57293	0.0424378
PAS_chr2-2_0129	2	7.34621	0.0425075
PAS_chr4_0477	2	7.43726	0.0425158
PAS_chr1-4_0550	1.92	30.9405	0.042576
PAS_chr1-4_0432	1.98165	13.5	0.0425903
PAS_chr2-2_0142	2.025	2.24013	0.0426913
PAS_chr1-3_0050	1.9726	17.5907	0.042727
PAS_chr1-4_0640	1.82278	65.4603	0.0431925
PAS_chr3_0020	2.02817	7.73285	0.0432752
PAS_chr2-1_0729	1.89474	45.9173	0.0432839
PAS_chr2-2_0104	2.05714	1.06055	0.0434223
PAS_chr1-1_0457	2.03774	7.47875	0.0435033
PAS_chr2-1_0787	2.05714	2	0.043509
PAS_chr2-1_0724	2.05714	3.06045	0.043607
PAS_chr3_1083	2.05714	3.12872	0.0436133
PAS_chr1-4_0664	2.01869	15.425	0.0437357
PAS_chr1-4_0192	2	22.0936	0.0438595
PAS_chr4_0084	2.05714	7.17648	0.0439895
PAS_FragB_0048	2.05714	8	0.0440664
PAS_chr2-1_0187	2.05714	8.08309	0.0440742
PAS_chr4_0201	2.07692	3.2234	0.0441478
PAS_chr4_0196	2.08696	1.82697	0.0442854
PAS_chr1-4_0692	2.05714	10.9478	0.0443428
PAS_chr1-4_0209	2.08696	3.33695	0.0444275
PAS_chr2-1_0370	2.08696	3.65562	0.0444575
PAS_chr3_0536	2.05714	12.7498	0.0445125
PAS_chr1-4_0334	2.08696	4.76984	0.0445626
PAS_chr1-1_0082	2.05714	13.9458	0.0446256
PAS_chr1-4_0623	1.8	90.1229	0.0448886
PAS_chr2-2_0039	1.6	147.477	0.0449136
PAS_chr1-4_0567	2.11765	0.953215	0.0450321
PAS_chr4_0276	2.11765	2.15139	0.0451466
PAS_chr1-4_0404	2.11765	2.26039	0.045157
PAS_chr4_0903	2.03774	25.1403	0.0451636
PAS_chr2-2_0181	1.84615	80.7486	0.0452516
PAS_FragD_0015	2.05714	20.7424	0.045273
PAS_chr2-1_0092	2.11765	4.38635	0.0453608
PAS_chr1-4_0025	2.11765	4.96553	0.0454165
PAS_chr1-4_0593	2.11765	6.4583	0.0455604
PAS_chr1-4_0598	2.13861	2.13395	0.0457209
PAS_chr1-1_0271	2	42.5695	0.0458049
PAS_chr3_0496	2.11765	10.7348	0.0459748
PAS_chr4_0278	2.14925	2.35889	0.0460377
PAS_chr3_0222	1.84615	89.9606	0.046143
PAS_chr1-4_0423	2.14925	4.60132	0.0462568
PAS_chr2-1_0679	2.16	2.26348	0.0463283
PAS_chr1-1_0470	2.11765	15.5064	0.0464414
PAS_chr2-2_0409	2.16	3.81943	0.046481
PAS_chr3_1163	2.11765	18.9143	0.0467774
PAS_chr1-4_0246	2.16	7.23637	0.0468182
PAS_chr2-1_0555	2.18182	3.04191	0.04702
PAS_chr2-1_0202	2.18182	3.75481	0.047091
PAS_chr3_0799	2.16541	10.5	0.0472968
PAS_chr4_0922	2.11765	25.9811	0.0474816
PAS_chr1-4_0453	2.11765	26.0542	0.047489
PAS_chr3_1158	2.16	15.0101	0.0475941
PAS_chr4_0533	2.18182	10.8631	0.0478038
PAS_chr3_0398	2.07692	41.7655	0.0479008
PAS_chr2-2_0462	2.21538	2.40127	0.0479171
PAS_chr4_0323	2.21538	2.87676	0.0479653
PAS_chr1-4_0210	2.18182	13.87	0.0481085
PAS_chr4_0701	2.21538	5.94833	0.0482775
PAS_chr1-4_0138	2.23602	3.67424	0.0486476
PAS_chr3_0631	2.21538	10	0.0486922
PAS_chr4_0083	2.21538	10.5421	0.048748
PAS_chr1-1_0469	2.25	0.93407	0.0487761
PAS_chr1-1_0383	2.18182	22.4033	0.048983
PAS_chr3_0990	2.25	3.34893	0.0490253
PAS_chr4_0354	1.92	97.7883	0.0490499
PAS_chr3_1039	2.25	4.11531	0.0491047
PAS_chr4_0681	2.25	8.34617	0.0495449
PAS_chr2-1_0553	1.89474	110.014	0.0495715
PAS_chr4_0264	2.25	9.77726	0.0496946
PAS_chr3_0943	2	85.3594	0.0501384
PAS_chr2-2_0275	2.28571	4.21754	0.0501826
PAS_chr2-2_0395	2.25	18.0872	0.0505727
PAS_chr2-1_0377	1.95918	101.716	0.0506379
PAS_chr3_0127	2.29787	5.50183	0.0506879
PAS_chr1-3_0197	2.28571	10.2527	0.0508248
PAS_chr1-4_0434	2.16	46.4894	0.0508623
PAS_chr3_0042	2.26009	19.3101	0.0510116
PAS_chr1-4_0253	2.25	22.7987	0.051077
PAS_chr4_0082	2.32258	2.6849	0.0511422
PAS_chr1-1_0324	2.32258	3.29504	0.0512079
PAS_chr2-2_0366	2.32258	3.82969	0.0512656
PAS_chr3_1012	2.11765	62.4865	0.0512825
PAS_chr4_0286	2.32258	3.99583	0.0512835
PAS_chr4_0867	2.32258	6.1209	0.0515134
PAS_chr3_0166	2.29787	17.5449	0.0519893
PAS_chr1-4_0211	2.32258	10.5191	0.0519923
PAS_chr2-2_0318	2.36066	1.39788	0.0521838
PAS_chr3_0638	2.32258	13.7767	0.0523498
PAS_chr2-1_0219	2.32258	13.8516	0.052358
PAS_FragD_0023	2.36066	5.00799	0.0525815
PAS_chr1-4_0096	2.36066	6.07286	0.0526993
PAS_chr2-2_0081	2.36066	6.32013	0.0527267
PAS_chr1-1_0015	2.38017	2.05299	0.0528712
PAS_chr3_0663	2.32258	18.748	0.0528997
PAS_chr4_0414	2.4	1.19668	0.0534077
PAS_chr3_1129	2.4	2.54209	0.0535589
PAS_chr1-4_0407	2.4	3.09314	0.0536209
PAS_chr3_0413	2.4	4.38782	0.0537668
PAS_chr3_0118	2	118.687	0.0537798
PAS_chr3_0619	2.4	4.85207	0.0538193
PAS_chr2-1_0670	2.4	5.62579	0.0539068
PAS_chr2-1_0558	2.4	6	0.0539491
PAS_chr2-2_0056	2.4	6.91337	0.0540527
PAS_chr3_0104	2.4	6.97037	0.0540591
PAS_chr3_0144	0.808989	461.901	0.0541456
PAS_chr2-1_0184	2.4	8.46261	0.0542287
PAS_chr1-4_0220	2.4	10.9439	0.0545118
PAS_chr1-3_0239	2.37363	19.4328	0.0546217
PAS_chr2-2_0303	2.4	13.0738	0.0547559
PAS_chr3_0586	2.42697	5.57185	0.0547784
PAS_chr2-2_0041	2.4	14.0443	0.0548675
PAS_chr3_1159	2.37363	26.6615	0.0554559
PAS_chr4_0136	2.44068	8.73823	0.0555976
PAS_chr2-1_0166	2.44068	9.77859	0.0557189
PAS_chr2-1_0537	2.42017	18.8572	0.0560965
PAS_chr1-4_0292	2.48276	1	0.0560977
PAS_chr3_1238	2.48276	2.36507	0.0562583
PAS_chr4_0789	2.48276	2.52632	0.0562773
PAS_chr4_0612	2.44068	14.5829	0.0562825
PAS_chr1-1_0414	2.48276	2.95753	0.0563281
PAS_chr1-4_0678	2.48276	3.90911	0.0564405
PAS_chr3_0914	1.94595	157.734	0.0565098
PAS_chr4_0088	2.47059	9.47678	0.0566884
PAS_chr1-3_0088	2.48276	7.11098	0.05682
PAS_chr3_0675	2.48276	7.45383	0.0568608
PAS_chr2-2_0036	2.46154	17.0896	0.0572881
PAS_chr1-1_0048	2.48276	11.3914	0.0573312
PAS_chr1-1_0329	2.51748	2.17501	0.0574147
PAS_chr1-4_0085	2.48276	12.9879	0.0575229
PAS_chr4_0382	2.51163	6.06907	0.0576822
PAS_chr3_1071	2.48276	14.6169	0.0577192
PAS_chr3_0834	2.51163	8	0.0579155
PAS_chr1-4_0010	2.50435	10.8936	0.0580143
PAS_chr3_1237	2.48276	19.4215	0.0583018
PAS_chr4_0819	2.36066	56.1805	0.0585341
PAS_chr1-1_0411	2.51163	14.9671	0.0587648
PAS_chr3_1236	2.57143	3.30741	0.0594325
PAS_chr1-3_0193	2.57143	3.44681	0.0594498
PAS_chr2-1_0437	2.57143	3.85596	0.0595006
PAS_chr1-3_0098	2.57143	4.67208	0.059602
PAS_chr1-3_0026	2.57143	5.5	0.059705
PAS_chr3_0143	2.57143	6.33291	0.0598089
PAS_chr4_0446	2.57143	6.34559	0.0598105
PAS_chr2-1_0239	2.57143	7.3314	0.0599336
PAS_chr1-1_0432	2.44068	44.9123	0.0599657
PAS_chr1-4_0117	2.4	57.8284	0.060129
PAS_chr3_0091	2.57143	9.85829	0.0602503
PAS_chr3_1240	2.48276	38.1628	0.0606274
PAS_chr4_0742	2.60241	4.14017	0.0606442
PAS_chr2-1_0662	2.6087	2.6	0.0606763
PAS_chr1-3_0181	2.60241	5.39636	0.0608032
PAS_chr3_0878	2.60241	6.13771	0.0608972
PAS_chr1-1_0421	2.57143	15.2912	0.0609365
PAS_chr3_1176	2.61818	2.95007	0.0610642
PAS_chr3_0052	2.57143	16.9167	0.0611432
PAS_chr1-1_0006	2.57143	19.2907	0.0614463
PAS_chr2-2_0402	2.63415	7.80567	0.0622728
PAS_chr2-2_0109	2.66667	2.47909	0.0627875
PAS_chr3_0356	2.66667	5.96413	0.0632441
PAS_chr3_0375	2.60241	24.6527	0.0632895
PAS_chr1-4_0650	2.52632	50	0.0637681
PAS_chr1-4_0137	2.66667	10.8532	0.0638898
PAS_chr3_0700	2.63415	22.601	0.0642177
PAS_chr3_0779	2.66667	14.5112	0.064377
PAS_chr2-1_0671	2.71698	3.80861	0.0648679
PAS_chr2-1_0876	2.66667	18.4288	0.0649026
PAS_chr2-1_0185	2.69159	11.967	0.0649905
PAS_chr2-1_0634	2.66667	21.0269	0.0652534
PAS_chr2-1_0574	2.71698	7.79993	0.0654073
PAS_chr2-1_0440	2.73418	7.22794	0.065998
PAS_chr2-1_0381	2.66667	27	0.0660665
PAS_chr1-4_0286	2.44068	93.3317	0.0663162
PAS_chr2-2_0307	2.74809	6.05891	0.0663824
PAS_chr2-1_0087	2.76923	0.729702	0.0664794
PAS_chr1-4_0108	2.64706	35.685	0.0664905
PAS_chr2-2_0346	2.76923	2.77863	0.0667622
PAS_chr4_0431	2.75958	5.94143	0.0668186
PAS_chr2-2_0141	2.76923	4.01795	0.0669337
PAS_chr3_0054	2.76923	4.70198	0.0670286
PAS_chr2-1_0152	2.76923	6.99125	0.0673469
PAS_chr3_0817	2.76923	7.30798	0.0673911
PAS_chr4_0613	2.76923	7.89058	0.0674724
PAS_chr3_0206	2.76923	9.29337	0.0676685
PAS_chr1-4_0231	2.78453	5.46291	0.0677437
PAS_chr3_1128	2.76923	9.99346	0.0677666
PAS_chr1-1_0170	2.76923	12.3497	0.0680976
PAS_chr4_0968	2.76923	12.6237	0.0681362
PAS_chr2-1_0153	2.82353	3.33634	0.0690167
PAS_chr1-4_0417	2.71698	33.9747	0.0690486
PAS_chr4_0059	2.82353	5.3603	0.0693059
PAS_chr3_0270	2.66667	53.6928	0.0698163
PAS_chr3_0214	2.71698	39.4752	0.0698373
PAS_chr1-1_0268	2.76923	25	0.0699007
PAS_chr4_0471	2.73418	35.1981	0.0699284
PAS_chr4_0054	2.85149	2.57111	0.0700526
PAS_chr2-1_0673	2.76923	27.2588	0.0702273
PAS_chr2-1_0060	2.76923	28.1406	0.0703551
PAS_chr4_0245	2.76923	31.1972	0.0708001
PAS_chr2-1_0366	2.86093	5.23359	0.070831
PAS_chr2-1_0601	2.82353	16.5116	0.070919
PAS_chr3_0685	2.76923	33.4099	0.0711237
PAS_chr4_0397	2.88	2	0.0711546
PAS_chr2-2_0440	2.88	2.00668	0.0711556
PAS_chr1-4_0528	2.88	2.54191	0.0712341
PAS_chr2-1_0161	2.88	2.94002	0.0712926
PAS_chr4_0813	2.76923	35.1093	0.0713733
PAS_chr3_0811	2.88	3.5	0.0713749
PAS_chr3_0785	2.88	3.53599	0.0713802
PAS_chr2-2_0180	2.88	3.90579	0.0714346
PAS_chr1-4_0688	2.88	4.36083	0.0715016
PAS_chr3_0037	2.88	4.99371	0.0715949
PAS_chr3_0157	2.66667	66.1303	0.0716301
PAS_chr1-1_0056	2.88	11.7349	0.0725955
PAS_chr1-1_0199	2.85149	20.5555	0.0726973
PAS_chr3_0697	2.88	12.7021	0.0727402
PAS_chr2-1_0891	2.88	13.6858	0.0728875
PAS_chr2-2_0050	2.84211	25.1479	0.0729843
PAS_chr2-1_0245	2.88	17.073	0.0733971
PAS_chr3_0983	2.80519	41.202	0.073817
PAS_chr1-3_0073	2.88	21.4985	0.0740677
PAS_chr4_0322	2.08696	249.16	0.0742626
PAS_chr1-3_0048	2.57143	110.905	0.0742691
PAS_chr3_0236	2.93878	6.87794	0.0743967
PAS_chr1-1_0031	2.66667	88.9398	0.0750696
PAS_chr3_0913	2.9589	9.28309	0.0756518
PAS_chr4_0100	2.88	32.2766	0.0757247
PAS_chr2-1_0564	2.88	32.5622	0.0757691
PAS_chr1-1_0479	2.48276	146.555	0.0758618
PAS_chr1-3_0229	3	1	0.0761886
PAS_chr4_0513	3	2	0.0763449
PAS_chr2-2_0412	3	2.79787	0.0764699
PAS_chr1-3_0213	2.76923	73.215	0.0771847
PAS_chr4_0436	3	10.9971	0.0777647
PAS_FragD_0020	2.88	45.9237	0.0778716
PAS_chr4_0952	3	12.5229	0.0780079
PAS_chr4_0902	3.04225	6.77124	0.0790209
PAS_chr3_0114	3.06383	3.29435	0.0794551
PAS_chr1-1_0107	3.06383	4.07158	0.0795813
PAS_chr1-1_0255	2.10879	279.81	0.0800887
PAS_chr2-2_0135	3	26.4245	0.0802555
PAS_chr3_0147	3.02098	20.9942	0.080347
PAS_chr1-1_0154	3.06383	9.27371	0.080431
PAS_chr2-2_0125	3.08571	4.74953	0.0807142
PAS_chr1-4_0499	3.08571	5.41534	0.0808239
PAS_chr4_0402	3.06383	12.9417	0.081035
PAS_FragD_0018	3.04615	20.5858	0.0814654
PAS_chr1-3_0175	3.04225	25.016	0.0820178
PAS_chr2-1_0674	1.33333	513.268	0.0820886
PAS_chr1-4_0687	3.09677	10.4446	0.0821837
PAS_chr1-3_0306	3.13043	1.02913	0.0822161
PAS_chr1-1_0400	3.13043	2.63947	0.0824861
PAS_chr4_0967	3	40.9439	0.0826661
PAS_chr1-4_0349	2.90323	69.12	0.0827588
PAS_chr1-1_0382	3.13043	4.84572	0.0828574
PAS_chr3_0996	3.13043	5.86384	0.0830292
PAS_chr4_0292	3.13043	6	0.0830522
PAS_chr3_1165	3.13043	6.36483	0.0831139
PAS_chr2-2_0130	3.13043	9.0912	0.0835761
PAS_chr1-1_0139	3.09677	19.367	0.0836895
PAS_chr3_0207	3.04225	35.6319	0.083809
PAS_chr2-1_0349	3	49.98	0.0841994
PAS_chr2-2_0128	3.14754	7.93876	0.0842123
PAS_chr1-1_0012	3.13043	13.033	0.0842485
PAS_chr3_0566	2.93878	71.1051	0.0848256
PAS_FragB_0049	3.07692	31.9835	0.0848797
PAS_chr1-3_0038	3.13043	16.7474	0.0848865
PAS_FragB_0063	3.17647	5.56567	0.0852249
PAS_chr1-1_0196	3.17647	5.96143	0.0852934
PAS_chr2-1_0648	3.13043	21.7337	0.08575
PAS_chr3_0048	3.2	2.66786	0.0858879
PAS_chr1-3_0207	3.2	3.03557	0.085952
PAS_chr3_0187	3.13043	23.2446	0.0860132
PAS_chr2-1_0811	3.20792	3.51588	0.0864311
PAS_chr4_0034	3.2	8.03505	0.0868275
PAS_chr3_0068	3.2	10.0291	0.087179
PAS_chr3_0877	3.22388	4.63	0.0874297
PAS_chr4_0282	3.21429	7.52813	0.0874579
PAS_chr2-2_0037	3.2126	8.15538	0.0874837
PAS_chr4_0905	3.13043	38.1286	0.0886453
PAS_chr2-1_0831	3.27273	2.20818	0.0894912
PAS_chr1-1_0337	3.27273	2.949	0.0896252
PAS_chr2-1_0371	3.27273	5.22929	0.0900389
PAS_chr1-4_0539	3.27273	5.97757	0.0901751
PAS_chr4_0261	3.27273	6.17673	0.0902113
PAS_chr1-4_0128	3.27273	6.8145	0.0903275
PAS_chr3_0993	3.2	27.7997	0.0903685
PAS_chr1-4_0682	3.27273	8.23991	0.0905878
PAS_chr4_0149	3.27273	10	0.09091
PAS_chr4_0116	3.27273	10.0757	0.0909239
PAS_chr4_0844	3.27273	11.0159	0.0910965
PAS_chr4_0858	3.27273	11.4018	0.0911674
PAS_chr3_0178	3.13043	52.3681	0.0912313
PAS_chr1-4_0683	3.27273	15.3356	0.0918933
PAS_chr3_1244	3.32308	1	0.0919002
PAS_chr2-1_0821	3.32308	8.62743	0.0933224
PAS_chr3_0895	3.27273	26.886	0.0940545
PAS_chr2-2_0049	3.34884	7.1724	0.0944358
PAS_chr4_0594	3.34884	12.2311	0.0954001
PAS_chr3_0372	3.2	56.3799	0.0957188
PAS_chr4_0939	3.34884	14.4476	0.0958254
PAS_chr4_0980	1.61194	517.919	0.0973076
PAS_chr3_1135	3.42857	1.42982	0.097715
PAS_chr1-3_0068	3.42857	1.55018	0.0977386
PAS_chr4_0518	3.32308	32.0387	0.0978118
PAS_chr2-2_0245	3.42857	2.83408	0.0979901
PAS_chr1-1_0340	3.38824	14.3809	0.0979964
PAS_chr3_0651	3.42857	2.94065	0.098011
PAS_chr3_0451	3.42857	3.04661	0.0980318
PAS_chr1-4_0680	3.42857	3.33625	0.0980886
PAS_chr1-4_0487	3.42857	4.48762	0.0983149
PAS_chr4_0834	3.375	20.5524	0.0984669
PAS_c121_0008	3.42857	5.8994	0.0985929
PAS_chr3_0066	3.42857	6.20247	0.0986527
PAS_chr3_1161	3.375	25.4824	0.0994423
PAS_chr2-2_0465	3.42857	10.8585	0.0995752
PAS_chr3_0968	2.66667	233.842	0.100673
PAS_chr3_1014	3.2	83.1421	0.100984
PAS_chr3_0381	3.42857	19.8197	0.101372
PAS_chr1-1_0078	3.46154	13.7403	0.102048
PAS_chr4_0464	3.5122	1.42877	0.102485
PAS_chr1-1_0415	3.5122	3.4913	0.102907
PAS_chr2-1_0730	3.48387	12.1359	0.103022
PAS_chr2-1_0532	3.46524	24.106	0.104394
PAS_chr4_0963	3.08571	138.733	0.105705
PAS_chr3_0220	3.49515	23.4539	0.106041
PAS_chr3_0312	3.55556	10.7083	0.106991
PAS_chr1-3_0156	3.5122	25.3757	0.107477
PAS_chr3_0167	3.6	1.26001	0.10768
PAS_chr3_0833	3.27273	96.511	0.10807
PAS_chr3_0884	3.6	5.03459	0.108487
PAS_chr3_0205	3.6	6.3718	0.108774
PAS_chr2-2_0070	3.6	7	0.10891
PAS_chr4_0974	3.6	7.22105	0.108957
PAS_chr1-1_0034	3.6	7.85075	0.109093
PAS_chr1-3_0117	3.6	10.9652	0.109766
PAS_chr1-4_0288	3.24324	115.629	0.11038
PAS_chr4_0355	3.42857	71.914	0.112398
PAS_chr2-1_0216	3.66102	8.38481	0.113025
PAS_chr1-4_0493	3.48387	59.6676	0.113184
PAS_chr2-2_0294	3.54098	44.1779	0.113366
PAS_chr4_0769	3.63025	24.1499	0.114588
PAS_chr3_1249	3.66102	16.4526	0.114832
PAS_chr3_0389	3.6	42.7328	0.116846
PAS_chr2-2_0259	3.69231	16.5	0.116873
PAS_FragB_0045	3.72414	7.49472	0.116892
PAS_chr2-2_0336	3.6	48.0852	0.118078
PAS_chr2-2_0067	3.74026	11.1021	0.118785
PAS_chr1-1_0123	3.76471	6.29092	0.11929
PAS_chr3_0473	3.78947	1.33489	0.119783
PAS_chr1-3_0174	3.78947	1.98782	0.119936
PAS_chr2-2_0164	3.78947	2.14807	0.119974
PAS_chr1-4_0199	3.78947	2.22417	0.119992
PAS_chr2-1_0584	3.78947	2.54673	0.120067
PAS_FragD_0027	3.78947	5.02636	0.12065
PAS_chr2-1_0754	3.78947	11.4978	0.122182
PAS_chr2-1_0160	3.69231	39.4111	0.122224
PAS_chr3_0978	3.78947	11.8348	0.122262
PAS_chr1-4_0161	3.6	66.1509	0.122316
PAS_chr2-1_0350	3.78947	12.7125	0.122471
PAS_chr2-1_0388	3.5122	92.1837	0.122547
PAS_chr3_1103	3.78947	13.9803	0.122774
PAS_chr1-4_0342	3.78947	14.9796	0.123013
PAS_chr1-4_0152	3.84	7.0069	0.124565
PAS_chr1-3_0063	3.76119	31.5994	0.125073
PAS_chr2-1_0619	3.85714	5.32002	0.125343
PAS_chr4_0760	3.78947	31.5381	0.127032
PAS_c121_0013	3.78947	35.7618	0.128075
PAS_chr3_0764	3.78947	39.5879	0.129026
PAS_chr4_0604	3.92727	8.02608	0.130977
PAS_chr4_0229	3.92727	9.00251	0.131224
PAS_chr2-1_0853	3.72414	67.9033	0.131455
PAS_chr2-2_0185	3.92727	10.1002	0.131502
PAS_chr1-4_0076	3.54098	125.878	0.132904
PAS_chr3_0655	3.94521	12.8245	0.133502
PAS_chr3_0819	4	2.73002	0.134932
PAS_chr1-3_0029	4	3.65537	0.135172
PAS_chr1-3_0246	4	3.79752	0.135209
PAS_chr4_0913	3.94521	20.4751	0.135478
PAS_chr3_0076	4	5.23841	0.135583
PAS_chr3_1188	3.85714	46.5454	0.13572
PAS_chr3_1146	4	7.73761	0.136235
PAS_chr2-1_0178	4	7.93265	0.136286
PAS_chr3_1187	4	8.71636	0.13649
PAS_chr2-1_0156	4	8.9206	0.136544
PAS_chr3_0707	4	9.07744	0.136585
PAS_chr2-1_0503	4	10.826	0.137043
PAS_chr3_1204	3.90361	38.3586	0.137048
PAS_chr4_0371	4	10.962	0.137079
PAS_chr1-1_0064	4	11.451	0.137207
PAS_c131_0001	4	19.8811	0.139437
PAS_chr2-1_0083	4.04494	8.76109	0.139892
PAS_chr1-1_0164	4	23.5517	0.140417
PAS_chr1-4_0027	4.07547	3.8587	0.140913
PAS_chr1-3_0067	4.03738	16.2762	0.141329
PAS_chr4_0248	4.07547	7.05317	0.141774
PAS_chr2-1_0744	4.1	8.38603	0.144039
PAS_chr2-2_0469	3.78947	99.4019	0.144689
PAS_chr2-1_0864	4.11429	6.88406	0.144745
PAS_chr3_0379	4.07547	18.6259	0.144927
PAS_chr1-3_0140	4.11429	8.47897	0.145184
PAS_chr2-2_0278	4	41.7812	0.145371
PAS_chr1-4_0352	4.11429	12.7366	0.14636
PAS_chr3_0169	3.27273	255.284	0.147003
PAS_chr1-4_0508	4.14388	9.20123	0.147728
PAS_chr3_0552	4.15385	6.68852	0.14782
PAS_chr2-1_0159	4.11429	19.2967	0.148188
PAS_chr2-2_0445	4.15385	11.4298	0.14915
PAS_chr1-1_0186	4.13793	19.9696	0.150279
PAS_chr1-4_0293	4.07547	45.3823	0.152441
PAS_c121_0014	4.23529	1.92981	0.153064
PAS_chr1-4_0151	4.23529	3.28646	0.153455
PAS_chr1-1_0499	4.23529	4.67415	0.153855
PAS_chr3_0371	4.23529	5.40334	0.154066
PAS_chr2-2_0403	4.23529	6.4678	0.154374
PAS_chr3_0255	4.23529	6.82016	0.154476
PAS_chr2-2_0476	4.23529	8.13051	0.154856
PAS_chr3_0056	4.23529	8.34361	0.154918
PAS_chr1-4_0224	4.23529	8.97059	0.1551
PAS_chr4_0919	4.23529	9.42588	0.155233
PAS_chr3_0829	4.23529	10.7013	0.155604
PAS_chr1-4_0603	4.23529	11.5878	0.155863
PAS_chr2-2_0182	4.23529	14.2474	0.156641
PAS_chr4_0099	4.07547	60.1516	0.156723
PAS_chr1-1_0472	4.19417	28.2097	0.157294
PAS_chr3_0272	4.23529	20.0157	0.158339
PAS_chr3_0841	4.29851	3.92758	0.158919
PAS_chr2-1_0211	4.29851	7.03763	0.159843
PAS_chr4_0835	4.32	1.48434	0.160017
PAS_chr4_0010	4.23529	27.1978	0.160475
PAS_chr4_0759	4.17391	46.2288	0.160926
PAS_chr1-3_0116	4.36364	2.72816	0.164145
PAS_chr1-4_0252	4.36364	2.87044	0.164189
PAS_chr2-2_0460	4.36364	3.67348	0.164433
PAS_chr2-1_0865	4.23529	41.5277	0.164805
PAS_chr2-2_0334	4.23529	42.2415	0.165023
PAS_chr3_0152	4.23529	49.9337	0.167388
PAS_chr1-4_0147	4.40816	0.915639	0.16749
PAS_chr3_1104	4.38579	11.6747	0.168847
PAS_chr3_0195	4.40816	5.62944	0.168954
PAS_chr3_0867	4.36364	18.6568	0.169052
PAS_chr4_0638	4.36364	25.8395	0.171303
PAS_chr1-4_0271	4.44444	10.6079	0.173786
PAS_chr2-2_0246	4.46018	7.28539	0.174158
PAS_chr4_0487	4.47668	4.62906	0.174815
PAS_chr2-2_0029	4.5	1.50924	0.17595
PAS_chr1-4_0484	4.5	2.00668	0.17611
PAS_chr2-1_0818	4.5	3.76437	0.176677
PAS_chr4_0999	4.40816	30.2837	0.176775
PAS_chr3_0204	4.40816	30.3562	0.176798
PAS_chr2-1_0008	4.5	4.67878	0.176972
PAS_chr2-2_0251	4.5	4.69753	0.176978
PAS_chr4_0535	4.5	4.93363	0.177054
PAS_chr3_0751	4.5	5.21835	0.177146
PAS_chr4_0043	4.5	6.06536	0.177421
PAS_chr4_0219	4.5	8.06262	0.178068
PAS_chr3_0359	4.5	9.37956	0.178496
PAS_chr2-2_0316	4.5	9.55736	0.178554
PAS_chr2-1_0250	4.5	15.2533	0.180416
PAS_chr3_0249	4.23529	92.5824	0.180996
PAS_chr1-1_0235	4.5	19.2981	0.181746
PAS_chr3_0999	4.54054	7.91356	0.181809
PAS_chr2-2_0186	4.57143	4.34251	0.183547
PAS_chr1-4_0700	4.55696	9.45609	0.183874
PAS_chr1-1_0389	4.57143	6.93364	0.18441
PAS_chr1-4_0268	4.55696	14.7538	0.185645
PAS_chr3_0546	4.59574	5.58885	0.186285
PAS_chr1-3_0211	4.15385	132.381	0.186503
PAS_chr1-1_0501	4.57143	14.9333	0.187095
PAS_chr2-2_0105	4.61538	6.49238	0.188485
PAS_chr2-2_0016	4.61538	9.19817	0.189405
PAS_chr4_0955	4.65672	8.9909	0.193385
PAS_chr2-2_0046	4.69565	5.36596	0.195991
PAS_chr4_0159	4.69565	6.91089	0.196531
PAS_chr1-4_0081	4.74725	11.2884	0.203313
PAS_chr3_0762	4.8	0.858145	0.204981
PAS_chr1-4_0140	4.8	1.08585	0.205063
PAS_chr2-1_0455	4.8	4.16982	0.206181
PAS_chr2-1_0450	4.8	4.27095	0.206218
PAS_chr3_0461	4.8	4.89374	0.206444
PAS_chr4_0869	4.8	5.05264	0.206502
PAS_chr2-2_0133	4.8	6.55041	0.207047
PAS_chr1-4_0059	4.8	7.12703	0.207257
PAS_chr1-4_0181	4.8	8.09002	0.207608
PAS_chr4_0255	4.8	9.30369	0.208052
PAS_chr1-3_0297	4.8	9.62113	0.208168
PAS_chr1-4_0577	4.15385	195.614	0.208732
PAS_chr3_1045	4.82474	4.85447	0.209009
PAS_chr4_0496	4.8	15.082	0.210172
PAS_chr4_0838	4.8	16.4423	0.210674
PAS_chr1-4_0265	4.8	18.0814	0.211279
PAS_chr3_0826	4.8	18.5902	0.211467
PAS_chr2-1_0522	4.8	18.802	0.211546
PAS_chr4_0804	4.8	23.6062	0.213329
PAS_chr2-2_0378	4.8	27.1184	0.21464
PAS_chr1-4_0530	4.86486	8.83289	0.214726
PAS_chr2-1_0432	4.86486	9.84979	0.215107
PAS_chr2-2_0301	4.8	31.2133	0.216176
PAS_chr1-4_0284	4.8	31.5727	0.216311
PAS_chr4_0599	4.84615	25.0303	0.218816
PAS_chr4_0514	4.88136	16.0744	0.219231
PAS_chr3_1006	4.88136	17.1895	0.219655
PAS_chr3_1001	4.93151	3.18315	0.219773
PAS_chr2-1_0111	4.8	41.5138	0.220074
PAS_chr4_0226	4.8	42.9698	0.220629
PAS_chr1-1_0053	4.92308	8.43164	0.220856
PAS_chr2-1_0177	4.69565	77.4717	0.222433
PAS_chr3_0950	4.90909	16.8183	0.222538
PAS_chr4_0279	4.86957	29.7722	0.223181
PAS_chr1-4_0448	4.96552	2.65869	0.223287
PAS_chr1-4_0233	4.90909	21.4956	0.224339
PAS_chr1-1_0459	4.8	52.7444	0.224381
PAS_chr2-2_0320	4.96552	10.2371	0.226217
PAS_chr2-2_0331	4.90909	26.4218	0.226247
PAS_chr3_0564	4.64516	102.422	0.226503
PAS_chr4_0203	4.96552	12.6617	0.22716
PAS_chr3_0683	4.8	63.0994	0.228405
PAS_chr3_0039	5.02326	5.61984	0.230859
PAS_chr4_0089	4.96552	24.7326	0.231897
PAS_chr2-1_0753	4.96552	25.292	0.232118
PAS_chr2-2_0014	4.9901	18.9596	0.232389
PAS_chr2-2_0058	4.96552	26.1436	0.232455
PAS_chr1-4_0489	5.02326	11.4005	0.233144
PAS_chr1-3_0252	5	18.4506	0.233307
PAS_chr3_0524	5.05263	4.77886	0.233845
PAS_chr3_1182	5.07042	5.12614	0.236009
PAS_chr1-4_0498	4.72131	109.175	0.23777
PAS_chr2-1_0343	5.02326	23.7358	0.238074
PAS_chr3_0932	5.02326	30.3186	0.240733
PAS_chr1-1_0088	5.14286	2.68902	0.243384
PAS_chr2-2_0121	5.14286	3.93818	0.243895
PAS_chr2-1_0484	5.14286	3.9722	0.243909
PAS_chr2-2_0262	5.14286	4.70198	0.244208
PAS_chr4_0348	5.14286	5.782	0.24465
PAS_chr2-1_0081	5.14286	5.829	0.24467
PAS_chr1-4_0300	5.14286	5.83685	0.244673
PAS_chr2-1_0398	5.14286	6.21836	0.244829
PAS_chr3_0903	5.14286	6.41627	0.244911
PAS_chr3_0244	5.14286	6.55648	0.244968
PAS_chr2-2_0254	5.14286	6.95068	0.24513
PAS_chr2-1_0345	5.05785	31.354	0.245186
PAS_chr1-4_0405	5.14286	9.81742	0.246309
PAS_chr1-1_0022	5.05263	38.0991	0.247351
PAS_chr1-4_0007	5.14286	12.4253	0.247385
PAS_chr4_0415	5.14286	13.5	0.247829
PAS_chr3_0749	5.14286	15.7296	0.248752
PAS_chr4_0250	5.14286	16.4041	0.249032
PAS_chr3_0116	5.14286	17.1855	0.249357
PAS_chr4_0484	5.21739	2.41617	0.252069
PAS_chr3_0961	5.14286	25.2339	0.252714
PAS_chr2-2_0228	5.21739	4.0591	0.252757
PAS_chr3_0869	5.14286	27.0118	0.25346
PAS_chr3_1246	5.14286	35.6362	0.257098
PAS_chr4_0185	5.14286	36.4954	0.257463
PAS_chr2-1_0610	5.26829	4.17074	0.258942
PAS_chr3_1054	5.26829	6.46895	0.259922
PAS_chr4_0603	5.14286	44.2635	0.260772
PAS_c131_0019	5.26829	14.1696	0.263223
PAS_chr1-1_0148	5.23636	27.4066	0.265001
PAS_chr3_0534	5.26829	23.2831	0.267163
PAS_chr4_0778	5.2844	21.876	0.268552
PAS_chr4_0162	5.33333	8.64965	0.268875
PAS_chr4_0222	5.33333	9.5978	0.269289
PAS_chr1-1_0405	5.33333	11.0959	0.269944
PAS_chr2-2_0448	5.33333	11.8926	0.270292
PAS_chr4_0580	5.33333	13.2851	0.270902
PAS_chr4_0935	5.3617	6.80973	0.271614
PAS_chr1-1_0291	5.23636	42.8911	0.271747
PAS_chr4_0451	5.33333	19.8007	0.273767
PAS_chr4_0202	5.3617	12.7079	0.274211
[truncated: 3,040 more rows]

## Sheet: Potential targets
locus tag	category	TA number	gene_annotation
PAS_chr1-1_0217	Non-essential	16	Hypothetical protein
PAS_chr1-1_0454	Non-essential	38	SaGa associated Factor 29kDa
PAS_chr1-3_0278	Non-essential	27	Hypothetical protein
PAS_chr1-4_0616	Non-essential	17	Hypothetical protein
PAS_chr2-1_0169	Non-essential	28	Mitochondrial outer membrane protein involved in membrane fission, required for localization of Dnm1
PAS_chr2-2_0344	Non-essential	21	Mitochondrial inner membrane protein
PAS_chr3_0069	Non-essential	71	Carnitine acetyl-CoA transferase present in both mitochondria and peroxisomes, transfers activated a
PAS_chr3_0072	Non-essential	49	Diacylglycerol kinase, localized to the endoplasmic reticulum (ER)
PAS_chr3_0288	Non-essential	16	Hypothetical protein
PAS_chr4_0504	Non-essential	15	Protein of unknown function
PAS_chr4_0754	Non-essential	32	Peroxisomal 2,4-dienoyl-CoA reductase, auxiliary enzyme of fatty acid beta-oxidation
PAS_chr4_0881	Non-essential	17	Hypothetical protein
PAS_chr4_0899	Non-essential	32	GTP-binding protein
PAS_chr4_0885	Non-essential	71	RNA polymerase II-associated protein
PAS_chr2-1_0748	Non-essential	59	Hypothetical protein
PAS_FragD_0009	Non-essential	45	Hypothetical protein
PAS_chr1-1_0224	Non-essential	44	Nuclear pore protein that is part of the evolutionarily conserved Nup84p complex
PAS_chr3_0445	Non-essential	43	Hypothetical protein
PAS_chr3_0623	Non-essential	43	Ornithine carbamoyltransferase (carbamoylphosphate:L-ornithine carbamoyltransferase)
PAS_chr4_0253	Non-essential	39	Mitochondrial ribosome recycling factor
PAS_chr3_1083	Non-essential	35	Non-ATPase base subunit of the 19S regulatory particle (RP) of the 26S proteasome
PAS_FragD_0023	Non-essential	61	Hypothetical protein
PAS_chr2-1_0184	Non-essential	30	Hypothetical protein
PAS_chr3_0834	Non-essential	86	Transketolase, similar to Tkl2p
PAS_chr1-3_0026	Non-essential	56	Negative regulator of RNA polymerase III
PAS_chr1-1_0170	Non-essential	26	N-myristoylated calcium-binding protein that may have a role in intracellular signaling
PAS_chr4_0397	Non-essential	25	Protein of unknown function
PAS_chr2-2_0180	Non-essential	25	One of 10 subunits of the transport protein particle (TRAPP) complex of the cis-Golgi
PAS_chr3_0697	Non-essential	25	Hypothetical protein
PAS_chr3_0236	Non-essential	49	Elongase
PAS_chr3_0877	Non-essential	67	Protein with a potential role in cell survival pathways, required for the diauxic growth shift
PAS_chr1-4_0683	Non-essential	44	hypothetical protein
PAS_chr3_0372	Non-essential	45	Putative vacuolar Fe2+/Mn2+ transporter
PAS_chr4_0834	Non-essential	64	Hypothetical protein
PAS_chr3_0066	Non-essential	21	Peptide methionine sulfoxide reductase, reverses the oxidation of methionine residues
PAS_chr3_0968	Non-essential	27	Transcription factor involved in cell-type-specific transcription and pheromone response
PAS_chr2-2_0336	Non-essential	20	Hypothetical protein
PAS_chr3_1146	Non-essential	36	hypothetical protein
PAS_chr2-1_0503	Non-essential	18	Hypothetical protein
PAS_chr1-1_0164	Non-essential	18	Putative protein of fumarylacetoacetate hydrolase family protein
PAS_chr1-4_0508	Non-essential	139	Protein involved in regulated synthesis of PtdIns(3,5)P(2)
PAS_chr2-2_0445	Non-essential	52	Protein with ubiquitin-like N terminus, recognizes and binds damaged DNA (with Rad4p)
PAS_chr1-4_0151	Non-essential	17	Protein phosphotyrosine phosphatase
PAS_chr4_0919	Non-essential	34	hypothetical protein
PAS_chr2-2_0182	Non-essential	85	Isozyme of methylenetetrahydrofolate reductase
PAS_chr3_0841	Non-essential	67	Dihydroxyacetone kinase, required for detoxification of dihydroxyacetone (DHA)
PAS_chr4_0759	Non-essential	69	C3HC4-type RING-finger peroxisomal membrane peroxin
PAS_chr3_0867	Non-essential	33	Non-essential intracellular esterase that can function as an S-formylglutathione hydrolase
PAS_chr4_0638	Non-essential	33	Subunit of the heme-activated, glucose-repressed Hap2p/3p/4p/5p CCAAT-binding complex
PAS_chr4_0999	Non-essential	49	hypothetical protein
PAS_chr2-1_0008	Non-essential	16	Putative protein-methionine-R-oxide reductase
PAS_chr3_0751	Non-essential	96	Dynamin-related GTPase
PAS_chr4_0043	Non-essential	64	Mitochondrial aldehyde dehydrogenase
PAS_chr4_0219	Non-essential	32	GTPase required for transport during endocytosis and for correct sorting of vacuolar hydrolases
PAS_chr3_0249	Non-essential	17	Hypothetical protein
PAS_chr2-2_0186	Non-essential	63	Peroxisomal membrane signal receptor for the C-terminal tripeptide signal sequence (PTS1)
PAS_chr4_0159	Non-essential	92	Protein with a possible role in regulating expression of nitrogen permeases
PAS_chr3_1045	Non-essential	194	Peroxisome biosynthesis protein PAS1
PAS_chr4_0496	Non-essential	30	Peroxisomal ubiquitin conjugating enzyme
PAS_chr2-2_0331	Non-essential	44	Hypothetical protein
PAS_chr4_0203	Non-essential	174	Proposed transcriptional activator, member of the Gal4p family of zinc cluster proteins
PAS_chr2-2_0058	Non-essential	87	Eukaryotic initiation factor (eIF) 2A
PAS_chr1-4_0498	Non-essential	61	One of three possible beta-subunits of the Snf1 kinase complex
PAS_chr3_0932	Non-essential	43	NAD(+)-dependent formate dehydrogenase, may protect cells from exogenous formate
PAS_chr3_1054	Non-essential	41	Translation initiation factor eIF-4B, has RNA annealing activity
PAS_c131_0019	Non-essential	41	Hypothetical protein
PAS_chr2-2_0355	Non-essential	40	Mitochondrial inner membrane carnitine transporter
PAS_chr1-4_0054	Non-essential	54	G1 cyclin involved in cell cycle progression
PAS_chr2-1_0701	Non-essential	80	Hypothetical protein
PAS_chr2-1_0243	Non-essential	56	UBX (ubiquitin regulatory X) domain-containing protein that interacts with Cdc48p
PAS_chr3_1211	Non-essential	40	hypothetical protein
PAS_chr3_0853	Non-essential	40	Ubiquitin C-terminal hydrolase
PAS_chr2-1_0326	Non-essential	40	Hypothetical protein
PAS_chr3_0558	Non-essential	65	Putative protein of unknown function
PAS_chr1-4_0397	Non-essential	52	Probable glutamine amidotransferase
PAS_chr1-1_0476	Non-essential	39	hypothetical protein
PAS_chr1-4_0074	Non-essential	103	Outer mitochondrial carnitine acetyltransferase, minor ethanol-inducible enzyme
PAS_chr2-2_0194	Non-essential	52	Cyclin-like component of the RNA polymerase II holoenzyme
PAS_chr3_0689	Non-essential	63	Transcription factor that stimulates expression of proteasome genes
PAS_chr1-1_0176	Non-essential	125	Putative FAD transporter
PAS_chr1-4_0072	Non-essential	51	Co-chaperone that binds to Hsp82p and activates its ATPase activity
PAS_chr2-1_0266	Non-essential	25	Hypothetical protein
PAS_chr3_0690	Non-essential	50	Epsilon-COP subunit of the coatomer
PAS_chr2-1_0364	Non-essential	72	Probable mRNA N6-adenosine methyltransferase
PAS_chr1-1_0483	Non-essential	224	hypothetical protein
PAS_chr3_0164	Non-essential	25	Hypothetical protein
PAS_chr4_0207	Non-essential	49	Hypothetical protein
PAS_chr1-4_0365	Non-essential	84	Subunit of the SAGA transcriptional regulatory complex but not present in SAGA-like complex SLIK/SAL
PAS_chr4_0420	Non-essential	24	Myristoylated subunit of ESCRTIII
PAS_chr3_0530	Non-essential	62	Hypothetical protein
PAS_chr1-4_0609	Non-essential	118	Cullin, structural protein of SCF complexes
PAS_chr1-4_0522	Non-essential	72	Conserved cysteine protease required for autophagy
PAS_chr2-1_0361	Non-essential	29	Subunit IV of cytochrome c oxidase
PAS_chr1-1_0326	Non-essential	47	Hypothetical protein
PAS_chr2-1_0458	Non-essential	48	Peroxin 20
PAS_chr1-1_0141	Non-essential	35	Non-essential protein of unknown function
PAS_chr4_0389	Non-essential	127	Large subunit of the dynactin complex
PAS_chr3_0836	Non-essential	92	Hypothetical protein; Fungal specific transcription factor domain
PAS_chr2-1_0080	Non-essential	91	Peripheral protein of the cytosolic face of the mitochondrial outer membrane, required for mitochond
PAS_chr3_0448	Non-essential	40	Putative dihydrokaempferol 4-reductase
PAS_chr1-4_0026	Non-essential	68	Hypothetical protein
PAS_chr1-1_0103	Non-essential	34	Chitin deacetylase, together with Cda1p involved in the biosynthesis ascospore wall component
PAS_chr2-2_0197	Non-essential	34	Tyrosine phosphatase that plays a role in actin filament organization and endocytosis
PAS_chr3_0671	Non-essential	57	Hypothetical protein
PAS_chr3_1250	Non-essential	57	hypothetical protein
PAS_chr2-1_0491	Non-essential	58	Deletion suppressor of mpt5 mutation
PAS_chr3_1036	Non-essential	67	Nucleolar protein required for 60S ribosomal subunit biogenesis
PAS_chr2-2_0202	Non-essential	67	Transcription factor that activates transcription of genes involved in stress response
PAS_chr4_0688	Non-essential	33	Mitochondrial succinate-fumarate transporter
PAS_chr1-1_0347	Non-essential	44	Hypothetical protein
PAS_chr3_0970	Non-essential	33	Hypothetical protein
PAS_chr2-1_0321	Non-essential	33	Subunit of the NuA4 histone acetyltransferase complex that acetylates histone H4 and H2A
PAS_chr3_0040	Non-essential	44	Mitochondrial inner membrane transporter, exports 2-oxoadipate and 2-oxoglutarate from the mitochond
PAS_chr4_0366	Non-essential	65	Protein required for daughter cell separation, multiple mitotic checkpoints and chromosome stability
PAS_chr3_1168	Non-essential	26	hypothetical protein
PAS_chr2-1_0464	Non-essential	43	Metalloendopeptidase of the mitochondrial inner membrane
PAS_chr2-2_0495	Non-essential	86	hypothetical protein
PAS_chr4_0887	Non-essential	22	transcription factor
PAS_chr2-1_0752	Non-essential	96	Cystathionine gamma-synthase, converts cysteine into cystathionine
PAS_chr3_0260	Non-essential	53	Hypothetical protein; BED zinc finger
PAS_chr2-1_0144	Non-essential	32	Subunit of the RNA polymerase II mediator complex
PAS_chr3_1107	Non-essential	95	Protein required for fusion of cvt-vesicles and autophagosomes with the vacuole
PAS_chr1-4_0500	Non-essential	42	Hypothetical protein
PAS_chr4_0320	Non-essential	73	Hypothetical protein
PAS_chr2-2_0176	Non-essential	63	Hypothetical protein
PAS_chr2-2_0292	Non-essential	32	Protein containing a CUE domain that binds ubiquitin
