# Supplementary material for: Genome-Wide Determination of Gene Essentiality by Transposon Insertion Sequencing in Yeast Pichia pastoris
Source: Sci Rep. 2018 Jul 5;8:10223. doi: 10.1038/s41598-018-28217-z (PMC6033949; doi:10.1038/s41598-018-28217-z)
Supplement: Supplementary file 8 — Dataset S6 [file 41598_2018_28217_MOESM8_ESM.xlsx]

## Sheet: Sc ortholog comparison
Compare gene essentiality classification with their orthologs in S. cerevisiae
locus tag of Pp	insertions in Pp gene	Pp gene length	Predicted essentiality in Pp	locus tag of Sc	insertions in Sc gene	Sc gene length	Gene essentiality in Sc
PAS_FragB_0002	191	9030	Non-essential	YLR087C	65	8877	Non-essential
PAS_FragB_0003	21	1263	Non-essential	YOR134W	28	1230	Non-essential
PAS_FragB_0004	4	232	Omitted	YFL017W-A	0	234	Non-essential
PAS_FragB_0005	46	2301	Non-essential	YFL013C	129	2079	Non-essential
PAS_FragB_0006	4	601	Essential	YKL196C	1	603	Essential
PAS_FragB_0007	8	1384	Ambig1	YOR359W	12	1572	Non-essential
PAS_FragB_0008	28	1681	Non-essential	YOR360C	8	1581	Non-essential
PAS_FragB_0009	3	526	Omitted	YAL044C	32	513	Non-essential
PAS_FragB_0010	3	321	Omitted	YAL044W-A	13	333	Non-essential
PAS_FragB_0011	5	331	Omitted	YOR327C	8	348	Non-essential
PAS_FragB_0012	20	4680	Essential	YOR326W	8	4725	Essential
PAS_FragB_0013	15	2302	Ambig1	YOR353C	11	2376	Essential
PAS_FragB_0014	15	979	Non-essential	YMR241W	12	945	Non-essential
PAS_FragB_0019	22	1222	Non-essential	YML080W	31	1272	Non-essential
PAS_FragB_0020	53	2281	Non-essential	YJR126C	11	2436	Non-essential
PAS_FragB_0022	9	819	Ambig1	YDR036C	37	1503	Non-essential
PAS_FragB_0023	11	1519	Ambig1	YGR260W	20	1605	Non-essential
PAS_FragB_0024	15	1038	Ambig2	YMR315W	13	1050	Non-essential
PAS_FragB_0026	13	546	Non-essential	YGL079W	7	657	Non-essential
PAS_FragB_0027	19	2701	Ambig1	YPL195W	13	2799	Non-essential
PAS_FragB_0028	30	1498	Non-essential	YPL194W	13	1839	Non-essential
PAS_FragB_0029	5	387	Ambig2	YGL080W	2	393	Non-essential
PAS_FragB_0030	7	649	Ambig1	YPL193W	12	1146	Non-essential
PAS_FragB_0033	8	288	Non-essential	YMR194C-B	9	222	Non-essential
PAS_FragB_0034	6	682	Ambig2	YMR090W	13	684	Non-essential
PAS_FragB_0036	0	306	Omitted	YMR194W	5	303	Non-essential
PAS_FragB_0037	3	747	Ambig1	YMR193W	7	777	Non-essential
PAS_FragB_0038	38	2295	Non-essential	YPL249C	38	2685	Non-essential
PAS_FragB_0039	59	2523	Non-essential	YBR073W	40	2877	Non-essential
PAS_FragB_0040	2	1653	Essential	YMR296C	1	1677	Essential
PAS_FragB_0041	25	984	Non-essential	YHR198C	17	966	Non-essential
PAS_FragB_0042	1	481	Essential	YPL252C	0	519	Essential
PAS_FragB_0044	13	1347	Essential	YPL254W	8	1467	Non-essential
PAS_FragB_0046	19	976	Non-essential	YMR199W	16	1641	Non-essential
PAS_FragB_0048	5	760	Essential	YMR200W	0	771	Essential
PAS_FragB_0049	17	2242	Ambig1	YNR006W	26	1869	Non-essential
PAS_FragB_0050	52	1732	Non-essential	YDR338C	32	2088	Non-essential
PAS_FragB_0052	3	1378	Essential	YPR080W	1	1377	Non-essential
PAS_FragB_0053	41	3051	Ambig2	YMR189W	26	3105	Non-essential
PAS_FragB_0054	29	1299	Non-essential	YPL247C	25	1572	Non-essential
PAS_FragB_0055	10	442	Non-essential	YGL058W	1	519	Non-essential
PAS_FragB_0056	62	3909	Non-essential	YMR190C	35	4344	Non-essential
PAS_FragB_0057	15	2868	Essential	YMR287C	16	2910	Non-essential
PAS_FragB_0058	139	6153	Non-essential	YNL271C	20	5862	Non-essential
PAS_FragB_0059	51	2059	Non-essential	YER041W	47	2280	Non-essential
PAS_FragB_0061	19	1672	Non-essential	YKR097W	31	1650	Non-essential
PAS_FragB_0062	41	1383	Non-essential	YML018C	38	1182	Non-essential
PAS_FragB_0063	14	1318	Ambig1	YNL317W	1	1398	Essential
PAS_FragB_0064	22	1071	Non-essential	YOL136C	15	1194	Non-essential
PAS_FragB_0065	90	3966	Non-essential	YOL075C	54	3885	Non-essential
PAS_FragB_0066	2	607	Essential	YDR259C	18	1152	Non-essential
PAS_FragB_0067	84	4251	Non-essential	YLR106C	3	14733	Essential
PAS_FragB_0071	5	1767	Essential	YLR088W	1	1845	Essential
PAS_FragB_0073	18	1288	Non-essential	YJR125C	19	1227	Non-essential
PAS_FragB_0074	19	1212	Non-essential	YMR191W	8	1122	Non-essential
PAS_FragB_0075	56	2988	Non-essential	YPL248C	0	2646	Non-essential
PAS_FragB_0076	8	444	Non-essential	YPR017C	8	432	Non-essential
PAS_FragB_0077	18	528	Non-essential	YDL046W	18	522	Non-essential
PAS_FragD_0002	36	3288	Ambig1	YIR033W	44	3342	Non-essential
PAS_FragD_0003	27	1612	Non-essential	YIL038C	23	2511	Non-essential
PAS_FragD_0005	37	1273	Non-essential	YGR141W	29	1404	Non-essential
PAS_FragD_0007	29	937	Non-essential	YGL198W	7	708	Non-essential
PAS_FragD_0009	16	1135	Non-essential	YOR315W	14	1041	Non-essential
PAS_FragD_0011	42	1723	Non-essential	YGR059W	18	1539	Non-essential
PAS_FragD_0012	26	940	Non-essential	YOR292C	15	930	Non-essential
PAS_FragD_0013	2	527	Essential	YOR293W	4	318	Non-essential
PAS_FragD_0014	10	717	Non-essential	YPL090C	2	711	Non-essential
PAS_FragD_0015	13	1051	Ambig1	YMR228W	4	1026	Non-essential
PAS_FragD_0016	14	1383	Essential	YMR227C	5	1773	Essential
PAS_FragD_0018	58	5009	Ambig1	YOR290C	10	5112	Non-essential
PAS_FragD_0019	94	4045	Non-essential	YOR291W	28	4419	Non-essential
PAS_FragD_0022	48	1399	Non-essential	YPR045C	20	1413	Non-essential
PAS_FragD_0024	30	1176	Non-essential	YDL128W	16	1236	Non-essential
PAS_FragD_0025	24	828	Non-essential	YDL127W	27	927	Non-essential
PAS_FragD_0026	23	2491	Ambig1	YDL126C	0	2508	Essential
PAS_FragD_0027	5	439	Ambig2	YDL125C	13	477	Non-essential
PAS_FragD_0029	55	1931	Non-essential	YPR031W	51	2247	Non-essential
PAS_FragD_0031	37	1599	Non-essential	YOR389W	14	1875	Non-essential
PAS_c121_0002	14	1464	Essential	YGL065C	5	1512	Essential
PAS_c121_0003	40	1348	Non-essential	YJL044C	46	1377	Non-essential
PAS_c121_0004	57	3733	Non-essential	YJL042W	83	4197	Non-essential
PAS_c121_0005	6	1233	Ambig1	YHR052W	3	1131	Non-essential
PAS_c121_0006	5	331	Omitted	YKL160W	7	438	Non-essential
PAS_c121_0007	84	4615	Non-essential	YMR247C	40	4689	Non-essential
PAS_c121_0008	18	2557	Ambig1	YML034W	69	2505	Non-essential
PAS_c121_0009	66	2404	Non-essential	YML035C	50	2433	Non-essential
PAS_c121_0010	27	1062	Non-essential	YDR459C	17	1125	Non-essential
PAS_c121_0011	4	519	Essential	YML036W	23	546	Non-essential
PAS_c121_0012	15	741	Non-essential	YJL218W	9	591	Non-essential
PAS_c121_0014	1	484	Essential	YDR462W	2	444	Non-essential
PAS_c121_0015	62	3225	Ambig2	YGR233C	42	3537	Non-essential
PAS_c121_0018	17	666	Non-essential	YKL159C	12	636	Non-essential
PAS_c131_0001	5	568	Ambig1	YDR519W	7	408	Non-essential
PAS_c131_0002	50	2319	Non-essential	YDR520C	17	2319	Non-essential
PAS_c131_0003	34	1332	Non-essential	YCL048W	46	1392	Non-essential
PAS_c131_0004	54	2664	Non-essential	YHL007C	145	2820	Non-essential
PAS_c131_0005	3	1152	Essential	YHL004W	95	1185	Non-essential
PAS_c131_0006	11	822	Ambig1	YKL007W	58	807	Non-essential
PAS_c131_0007	35	1303	Non-essential	YHL002W	96	1359	Non-essential
PAS_c131_0008	4	459	Ambig1	YBR122C	5	534	Non-essential
PAS_c131_0009	13	1797	Ambig1	YBR123C	8	1950	Essential
PAS_c131_0010	46	1990	Non-essential	YKL005C	157	1785	Non-essential
PAS_c131_0011	2	402	Omitted	YHL001W	51	417	Non-essential
PAS_c131_0013	12	654	Non-essential	YKL002W	14	699	Non-essential
PAS_c131_0014	5	395	Ambig1	YKL003C	22	396	Non-essential
PAS_c131_0016	21	1131	Non-essential	YBR125C	17	1182	Non-essential
PAS_c131_0017	19	1422	Ambig1	YBR126C	7	1488	Non-essential
PAS_c131_0021	7	1515	Essential	YBR127C	4	1554	Non-essential
PAS_chr1-1_0002	7	2689	Essential	YGL008C	2	2757	Essential
PAS_chr1-1_0003	70	1810	Non-essential	YAL067C	30	1782	Non-essential
PAS_chr1-1_0004	14	2814	Essential	YLR409C	5	2820	Essential
PAS_chr1-1_0005	45	3199	Ambig2	YLR410W	35	3441	Non-essential
PAS_chr1-1_0006	6	1278	Essential	YKL181W	4	1284	Non-essential
PAS_chr1-1_0007	7	700	Ambig1	YLR412W	2	825	Non-essential
PAS_chr1-1_0008	10	6210	Essential	YKL182W	1	6156	Essential
PAS_chr1-1_0009	105	4429	Non-essential	YML059C	73	5040	Non-essential
PAS_chr1-1_0010	8	1857	Essential	YIL031W	23	3105	Essential
PAS_chr1-1_0011	14	1582	Essential	YML130C	3	1692	Essential
PAS_chr1-1_0012	4	420	Ambig1	YML098W	1	504	Essential
PAS_chr1-1_0014	2	255	Ambig1	YLR438C-A	1	270	Essential
PAS_chr1-1_0015	13	2384	Essential	YLR277C	1	2340	Essential
PAS_chr1-1_0016	56	2238	Non-essential	YOR363C	31	2991	Non-essential
PAS_chr1-1_0018	6	1587	Essential	YML069W	0	1659	Essential
PAS_chr1-1_0019	11	1463	Essential	YDL084W	0	1341	Essential
PAS_chr1-1_0020	9	1263	Essential	YLR085C	11	1317	Non-essential
PAS_chr1-1_0021	12	723	Non-essential	YDR088C	5	1149	Essential
PAS_chr1-1_0022	14	1102	Ambig1	YDR087C	0	837	Essential
PAS_chr1-1_0023	1	193	Omitted	YDR086C	0	243	Essential
PAS_chr1-1_0025	70	3063	Non-essential	YER162C	17	2265	Non-essential
PAS_chr1-1_0027	25	747	Non-essential	YDR090C	13	933	Non-essential
PAS_chr1-1_0028	45	1591	Non-essential	YDR536W	23	1710	Non-essential
PAS_chr1-1_0029	27	714	Non-essential	YER163C	6	699	Non-essential
PAS_chr1-1_0030	38	1755	Non-essential	YKR039W	73	1809	Non-essential
PAS_chr1-1_0031	8	1224	Ambig1	YBR267W	11	1182	Non-essential
PAS_chr1-1_0032	9	1365	Ambig1	YJL054W	4	1437	Essential
PAS_chr1-1_0033	19	1165	Non-essential	YHL020C	26	1215	Non-essential
PAS_chr1-1_0034	6	731	Ambig1	YKL041W	1	675	Non-essential
PAS_chr1-1_0035	22	2115	Ambig2	YFR051C	37	1641	Essential
PAS_chr1-1_0036	8	1594	Essential	YHR064C	17	1617	Non-essential
PAS_chr1-1_0038	17	2095	Ambig1	YOR080W	12	2199	Non-essential
PAS_chr1-1_0039	7	1857	Essential	YKR099W	16	2436	Non-essential
PAS_chr1-1_0040	55	2866	Non-essential	YIL156W	25	3216	Non-essential
PAS_chr1-1_0042	66	2130	Non-essential	YAL056W	94	2643	Non-essential
PAS_chr1-1_0044	5	1002	Essential	YMR281W	2	915	Essential
PAS_chr1-1_0045	16	3678	Essential	YAL001C	7	3483	Essential
PAS_chr1-1_0046	2	858	Essential	YNL075W	2	873	Essential
PAS_chr1-1_0047	7	1623	Essential	YNL073W	17	1731	Non-essential
PAS_chr1-1_0048	4	2303	Essential	YPR181C	2	2307	Essential
PAS_chr1-1_0049	27	943	Non-essential	YNL072W	35	924	Non-essential
PAS_chr1-1_0050	4	1481	Essential	YNL071W	21	1449	Non-essential
PAS_chr1-1_0051	27	1810	Ambig2	YLL019C	111	2214	Non-essential
PAS_chr1-1_0053	9	3297	Essential	YGR162W	11	2859	Non-essential
PAS_chr1-1_0054	7	1193	Essential	YGL048C	3	1218	Essential
PAS_chr1-1_0055	46	2034	Non-essential	YGR048W	3	1086	Essential
PAS_chr1-1_0056	16	2242	Ambig1	YJL056C	5	2643	Non-essential
PAS_chr1-1_0057	5	1477	Essential	YDR523C	17	1473	Non-essential
PAS_chr1-1_0058	6	1503	Essential	YER006W	20	1563	Essential
PAS_chr1-1_0059	6	1027	Essential	YPR086W	0	1038	Essential
PAS_chr1-1_0060	6	345	Non-essential	YPR112C	1	2664	Essential
PAS_chr1-1_0061	4	1639	Essential	YMR290C	1	1518	Essential
PAS_chr1-1_0062	4	754	Ambig1	YGR267C	0	732	Essential
PAS_chr1-1_0063	26	2049	Ambig1	YER005W	143	1893	Non-essential
PAS_chr1-1_0064	8	541	Ambig2	YER007C-A	40	546	Non-essential
PAS_chr1-1_0065	12	2133	Essential	YGR128C	4	2142	Essential
PAS_chr1-1_0066	26	1411	Non-essential	YFR006W	132	1608	Non-essential
PAS_chr1-1_0067	5	1593	Essential	YEL058W	0	1674	Essential
PAS_chr1-1_0068	19	685	Non-essential	YGL085W	15	825	Non-essential
PAS_chr1-1_0069	1	1710	Essential	YGL084C	20	1683	Non-essential
PAS_chr1-1_0070	36	1327	Non-essential	YKL140W	19	1647	Non-essential
PAS_chr1-1_0072	3	1084	Essential	YKL060C	1	1080	Essential
PAS_chr1-1_0074	3	345	Omitted	YBR091C	0	330	Essential
PAS_chr1-1_0076	18	686	Non-essential	YJL190C	4	393	Non-essential
PAS_chr1-1_0077	24	3052	Ambig1	YKL033W	0	3117	Essential
PAS_chr1-1_0078	23	1993	Ambig1	YDR028C	31	3045	Non-essential
PAS_chr1-1_0079	12	1252	Ambig1	YDR427W	2	1182	Essential
PAS_chr1-1_0080	40	2375	Non-essential	YMR100W	18	1863	Non-essential
PAS_chr1-1_0081	22	966	Non-essential	YKL120W	14	975	Non-essential
PAS_chr1-1_0082	4	988	Ambig1	YDR432W	0	1245	Non-essential
PAS_chr1-1_0083	32	1497	Non-essential	YGL216W	18	2418	Non-essential
PAS_chr1-1_0084	25	1588	Ambig2	YML013W	26	1755	Non-essential
PAS_chr1-1_0085	20	660	Non-essential	YDL218W	16	954	Non-essential
PAS_chr1-1_0086	12	955	Ambig2	YMR161W	7	675	Non-essential
PAS_chr1-1_0087	20	3711	Essential	YGL150C	10	4470	Essential
PAS_chr1-1_0088	3	598	Ambig1	YOR294W	1	612	Essential
PAS_chr1-1_0090	106	3751	Non-essential	YOR296W	36	3870	Non-essential
PAS_chr1-1_0091	55	2149	Non-essential	YFL042C	35	2025	Non-essential
PAS_chr1-1_0093	20	658	Non-essential	YGR053C	23	852	Non-essential
PAS_chr1-1_0095	8	1458	Essential	YGL112C	1	1551	Essential
PAS_chr1-1_0096	50	1312	Non-essential	YHR005C	6	1419	Non-essential
PAS_chr1-1_0097	22	742	Non-essential	YHR071W	24	690	Non-essential
PAS_chr1-1_0098	5	741	Ambig1	YJR113C	14	744	Non-essential
PAS_chr1-1_0099	1	1311	Essential	YBL045C	9	1374	Non-essential
PAS_chr1-1_0100	2	346	Ambig1	YPR166C	3	348	Non-essential
PAS_chr1-1_0101	36	1465	Non-essential	YLR392C	8	1557	Non-essential
PAS_chr1-1_0102	44	1768	Non-essential	YJL168C	20	2202	Non-essential
PAS_chr1-1_0103	11	916	Non-essential	YLR308W	15	939	Non-essential
PAS_chr1-1_0104	11	681	Non-essential	YJL055W	40	738	Non-essential
PAS_chr1-1_0105	51	1917	Non-essential	YJL128C	17	2007	Non-essential
PAS_chr1-1_0106	31	2919	Ambig1	YNL236W	9	2925	Non-essential
PAS_chr1-1_0107	10	1374	Ambig1	YAL062W	90	1374	Non-essential
PAS_chr1-1_0110	12	717	Ambig2	YLL027W	1	753	Non-essential
PAS_chr1-1_0111	46	2136	Non-essential	YLL029W	79	2250	Non-essential
PAS_chr1-1_0112	74	2923	Non-essential	YGL016W	112	3246	Non-essential
PAS_chr1-1_0113	7	1866	Essential	YAR007C	6	1866	Essential
PAS_chr1-1_0114	25	1146	Non-essential	YGL004C	95	1254	Non-essential
PAS_chr1-1_0116	13	910	Essential	YGL005C	53	840	Non-essential
PAS_chr1-1_0117	116	3666	Non-essential	YGL006W	218	3522	Non-essential
PAS_chr1-1_0119	29	1828	Non-essential	YDR049W	13	1899	Non-essential
PAS_chr1-1_0120	64	4210	Non-essential	YML072C	70	4638	Non-essential
PAS_chr1-1_0123	28	2904	Ambig1	YCR017C	114	2862	Non-essential
PAS_chr1-1_0126	30	894	Non-essential	YCR015C	48	954	Non-essential
PAS_chr1-1_0129	29	1335	Non-essential	YHL021C	69	1398	Non-essential
PAS_chr1-1_0130	83	3052	Non-essential	YNR067C	49	3354	Non-essential
PAS_chr1-1_0131	55	2209	Non-essential	YBR112C	20	2901	Non-essential
PAS_chr1-1_0132	15	924	Non-essential	YLR209C	15	936	Non-essential
PAS_chr1-1_0134	27	1350	Non-essential	YKL077W	19	1179	Non-essential
PAS_chr1-1_0136	33	741	Non-essential	YMR126C	14	1029	Non-essential
PAS_chr1-1_0137	1	319	Essential	YMR059W	1	387	Essential
PAS_chr1-1_0138	8	1089	Ambig1	YMR060C	14	984	Non-essential
PAS_chr1-1_0139	21	4249	Ambig1	YGL093W	14	2754	Essential
PAS_chr1-1_0140	34	1473	Non-essential	YGL208W	22	1248	Non-essential
PAS_chr1-1_0141	21	1248	Non-essential	YBL029W	51	1131	Non-essential
PAS_chr1-1_0142	50	1633	Non-essential	YKL047W	45	1551	Non-essential
PAS_chr1-1_0143	55	3357	Ambig2	YGL094C	31	3348	Non-essential
PAS_chr1-1_0144	0	241	Omitted	YPL183W-A	2	282	Non-essential
PAS_chr1-1_0145	46	3066	Ambig2	YPL183C	40	3042	Non-essential
PAS_chr1-1_0146	22	949	Non-essential	YMR130W	13	909	Non-essential
PAS_chr1-1_0147	33	1327	Non-essential	YMR238W	18	1377	Non-essential
PAS_chr1-1_0148	18	963	Ambig2	YPL180W	29	2400	Non-essential
PAS_chr1-1_0149	28	1207	Non-essential	YMR172W	34	2160	Non-essential
PAS_chr1-1_0150	3	1705	Essential	YGL095C	1	1734	Non-essential
PAS_chr1-1_0151	13	1173	Ambig2	YPL181W	12	1521	Non-essential
PAS_chr1-1_0152	34	1273	Non-essential	YHR109W	13	1758	Non-essential
PAS_chr1-1_0153	25	1482	Ambig2	YML016C	63	2079	Non-essential
PAS_chr1-1_0154	5	844	Essential	YPL178W	8	627	Non-essential
PAS_chr1-1_0155	13	663	Non-essential	YIL010W	25	648	Non-essential
PAS_chr1-1_0156	68	2854	Non-essential	YBR275C	24	5751	Non-essential
PAS_chr1-1_0157	10	708	Non-essential	YIR030C	38	735	Non-essential
PAS_chr1-1_0158	15	790	Non-essential	YNR002C	81	849	Non-essential
PAS_chr1-1_0159	20	919	Non-essential	YBR151W	11	951	Non-essential
PAS_chr1-1_0160	19	1110	Non-essential	YCL043C	2	1569	Essential
PAS_chr1-1_0161	51	3745	Ambig2	YLR084C	57	3663	Non-essential
PAS_chr1-1_0163	4	925	Essential	YHR144C	11	939	Non-essential
PAS_chr1-1_0164	8	705	Non-essential	YNL168C	8	780	Non-essential
PAS_chr1-1_0165	20	1275	Non-essential	YNL167C	13	1944	Non-essential
PAS_chr1-1_0166	0	222	Omitted	YHR143W-A	0	213	Essential
PAS_chr1-1_0167	1	1777	Essential	YPL005W	100	1821	Non-essential
PAS_chr1-1_0168	104	3855	Non-essential	YPL006W	216	3513	Non-essential
PAS_chr1-1_0169	9	688	Ambig2	YOR125C	8	702	Non-essential
PAS_chr1-1_0170	12	573	Non-essential	YDR373W	1	573	Essential
PAS_chr1-1_0171	24	1131	Non-essential	YDR277C	14	1302	Non-essential
PAS_chr1-1_0174	62	3199	Non-essential	YBL022C	71	3402	Non-essential
PAS_chr1-1_0176	40	2449	Non-essential	YGL139W	15	2409	Non-essential
PAS_chr1-1_0177	40	1224	Non-essential	YGL138C	16	1038	Non-essential
PAS_chr1-1_0178	26	1089	Non-essential	YIL050W	22	858	Non-essential
PAS_chr1-1_0179	17	3571	Ambig1	YPL217C	3	3552	Essential
PAS_chr1-1_0180	4	650	Ambig1	YPL218W	0	573	Essential
PAS_chr1-1_0181	11	2710	Essential	YGL137W	6	2670	Essential
PAS_chr1-1_0182	22	957	Non-essential	YGL136C	24	963	Non-essential
PAS_chr1-1_0183	4	652	Omitted	YPL220W	0	654	Non-essential
PAS_chr1-1_0184	19	1975	Ambig1	YJL101C	4	2037	Non-essential
PAS_chr1-1_0186	19	2002	Ambig1	YGL099W	10	1923	Essential
PAS_chr1-1_0187	70	14853	Essential	YLR106C	3	14733	Essential
PAS_chr1-1_0189	0	498	Omitted	YEL054C	5	498	Non-essential
PAS_chr1-1_0190	44	2274	Non-essential	YEL053C	31	2202	Non-essential
PAS_chr1-1_0191	3	618	Essential	YDR298C	2	639	Non-essential
PAS_chr1-1_0192	4	1132	Essential	YEL050C	36	1182	Non-essential
PAS_chr1-1_0194	19	1233	Non-essential	YDR415C	15	1125	Non-essential
PAS_chr1-1_0195	2	955	Essential	YEL051W	2	771	Non-essential
PAS_chr1-1_0196	18	2428	Essential	YDR416W	10	2580	Essential
PAS_chr1-1_0197	40	1503	Non-essential	YEL052W	35	1530	Non-essential
PAS_chr1-1_0199	15	2095	Essential	YDR324C	3	2331	Essential
PAS_chr1-1_0200	21	1279	Non-essential	YLR027C	2	1257	Non-essential
PAS_chr1-1_0201	31	1113	Non-essential	YOR212W	32	1272	Non-essential
PAS_chr1-1_0202	29	1365	Non-essential	YIL042C	31	1185	Non-essential
PAS_chr1-1_0203	20	1782	Ambig2	YKR039W	73	1809	Non-essential
PAS_chr1-1_0205	9	403	Non-essential	YIL156W-B	2	222	Non-essential
PAS_chr1-1_0206	8	992	Ambig1	YKL018W	0	990	Essential
PAS_chr1-1_0207	34	2181	Non-essential	YKL017C	101	2052	Non-essential
PAS_chr1-1_0208	10	286	Non-essential	YLR159C-A	0	132	Non-essential
PAS_chr1-1_0210	17	1105	Non-essential	YKL077W	19	1179	Non-essential
PAS_chr1-1_0211	185	9385	Non-essential	YLL040C	110	9435	Non-essential
PAS_chr1-1_0212	4	1113	Essential	YBL013W	85	1206	Non-essential
PAS_chr1-1_0213	41	1666	Non-essential	YMR155W	20	1644	Non-essential
PAS_chr1-1_0215	24	2413	Ambig2	YGL027C	54	2502	Non-essential
PAS_chr1-1_0216	4	870	Essential	YLL045C	9	771	Non-essential
PAS_chr1-1_0217	7	510	Non-essential	YFR033C	30	444	Non-essential
PAS_chr1-1_0218	6	1042	Ambig1	YPR112C	1	2664	Essential
PAS_chr1-1_0219	0	823	Essential	YIL018W	14	765	Non-essential
PAS_chr1-1_0220	105	4915	Non-essential	YLL048C	52	4986	Non-essential
PAS_chr1-1_0221	42	1695	Non-essential	YHL036W	42	1641	Non-essential
PAS_chr1-1_0224	17	963	Non-essential	YGL100W	18	1050	Non-essential
PAS_chr1-1_0226	32	1680	Non-essential	YEL060C	32	1908	Non-essential
PAS_chr1-1_0227	12	1398	Ambig1	YOL072W	4	1368	Non-essential
PAS_chr1-1_0230	26	945	Non-essential	YOL093W	10	882	Non-essential
PAS_chr1-1_0231	25	982	Non-essential	YBR147W	10	891	Non-essential
PAS_chr1-1_0232	18	3088	Essential	YMR047C	28	3342	Essential
PAS_chr1-1_0233	8	1312	Ambig1	YDL066W	26	1287	Non-essential
PAS_chr1-1_0235	8	1306	Ambig1	YGL023C	68	1908	Non-essential
PAS_chr1-1_0236	2	576	Ambig1	YNL067W	14	576	Non-essential
PAS_chr1-1_0237	19	1119	Ambig2	YOL031C	40	1266	Non-essential
PAS_chr1-1_0238	58	3030	Non-essential	YAL019W	76	3396	Non-essential
PAS_chr1-1_0239	27	1015	Non-essential	YAL020C	50	1002	Non-essential
PAS_chr1-1_0241	10	1519	Ambig1	YOL033W	23	1611	Non-essential
PAS_chr1-1_0242	3	1887	Essential	YLR234W	2	1971	Non-essential
PAS_chr1-1_0243	2	823	Essential	YLR239C	8	987	Non-essential
PAS_chr1-1_0244	15	2403	Ambig1	YAL011W	85	1878	Non-essential
PAS_chr1-1_0245	27	3295	Ambig1	YOL034W	3	3282	Essential
PAS_chr1-1_0246	22	760	Non-essential	YAL014C	35	768	Non-essential
PAS_chr1-1_0247	7	1338	Essential	YAL010C	12	1482	Non-essential
PAS_chr1-1_0248	8	928	Ambig1	YAL009W	43	780	Non-essential
PAS_chr1-1_0249	7	781	Ambig2	YPR107C	1	627	Essential
PAS_chr1-1_0250	16	2451	Essential	YPR105C	1	2586	Essential
PAS_chr1-1_0253	28	1104	Non-essential	YAL036C	50	1110	Non-essential
PAS_chr1-1_0254	8	3121	Essential	YAL035W	7	3009	Non-essential
PAS_chr1-1_0255	32	4911	Ambig1	YNL139C	21	4794	Non-essential
PAS_chr1-1_0256	4	328	Essential	YNL138W-A	0	258	Essential
PAS_chr1-1_0258	18	1432	Ambig2	YNL152W	7	1230	Essential
PAS_chr1-1_0259	4	609	Ambig1	YNL151C	1	756	Essential
PAS_chr1-1_0260	4	432	Essential	YNL149C	2	390	Essential
PAS_chr1-1_0261	11	723	Non-essential	YNL148C	50	765	Non-essential
PAS_chr1-1_0262	14	649	Non-essential	YHR128W	8	651	Essential
PAS_chr1-1_0263	17	1194	Ambig2	YHR129C	5	1155	Non-essential
PAS_chr1-1_0265	18	1143	Ambig2	YFR034C	76	939	Non-essential
PAS_chr1-1_0266	80	2964	Non-essential	YGR125W	22	3111	Non-essential
PAS_chr1-1_0267	9	669	Non-essential	YDR304C	4	678	Non-essential
PAS_chr1-1_0268	12	1165	Ambig1	YMR294W	7	1122	Non-essential
PAS_chr1-1_0269	119	5827	Non-essential	YGR271W	47	5904	Non-essential
PAS_chr1-1_0270	6	714	Ambig1	YGR271C-A	2	702	Non-essential
PAS_chr1-1_0271	7	525	Ambig1	YMR292W	15	417	Non-essential
PAS_chr1-1_0273	20	1300	Non-essential	YMR036C	25	1665	Non-essential
PAS_chr1-1_0274	3	513	Essential	YMR035W	0	534	Non-essential
PAS_chr1-1_0275	4	697	Ambig1	YMR038C	19	750	Non-essential
PAS_chr1-1_0276	19	555	Non-essential	YKL065C	15	621	Non-essential
PAS_chr1-1_0277	15	868	Non-essential	YNR034W	34	966	Non-essential
PAS_chr1-1_0279	44	1534	Non-essential	YCR079W	25	1329	Non-essential
PAS_chr1-1_0280	27	1852	Ambig2	YGR194C	19	1803	Non-essential
PAS_chr1-1_0281	46	1272	Non-essential	YPR201W	16	1215	Non-essential
PAS_chr1-1_0282	9	2604	Essential	YER070W	13	2667	Non-essential
PAS_chr1-1_0283	4	249	Omitted	YHR021C	2	249	Non-essential
PAS_chr1-1_0284	31	1483	Non-essential	YLR004C	114	1572	Non-essential
PAS_chr1-1_0285	30	1231	Non-essential	YDR306C	9	1437	Non-essential
PAS_chr1-1_0286	70	2224	Non-essential	YDL095W	20	2454	Non-essential
PAS_chr1-1_0287	29	1510	Non-essential	YJR152W	17	1632	Non-essential
PAS_chr1-1_0288	2	417	Essential	YDR308C	0	423	Essential
PAS_chr1-1_0290	24	672	Non-essential	YDR313C	13	861	Non-essential
PAS_chr1-1_0291	7	1227	Ambig1	YDR312W	18	1362	Non-essential
PAS_chr1-1_0292	11	1435	Ambig1	YHR065C	4	1506	Essential
PAS_chr1-1_0293	36	1345	Non-essential	YEL040W	39	1404	Non-essential
PAS_chr1-1_0294	12	3619	Essential	YDL145C	4	3606	Essential
PAS_chr1-1_0295	40	1575	Non-essential	YER051W	32	1479	Non-essential
PAS_chr1-1_0296	3	454	Essential	YER050C	4	417	Non-essential
PAS_chr1-1_0297	31	1305	Non-essential	YIL042C	31	1185	Non-essential
PAS_chr1-1_0298	36	1317	Non-essential	YDL146W	11	1476	Non-essential
PAS_chr1-1_0299	3	1326	Essential	YDL147W	0	1338	Essential
PAS_chr1-1_0300	39	2089	Ambig2	YDL194W	18	2655	Non-essential
PAS_chr1-1_0301	3	1027	Essential	YDL193W	2	1128	Essential
PAS_chr1-1_0302	1	657	Essential	YDL191W	1	363	Non-essential
PAS_chr1-1_0303	55	2865	Non-essential	YDL190C	24	2886	Non-essential
PAS_chr1-1_0304	20	1090	Non-essential	YDL189W	21	1374	Non-essential
PAS_chr1-1_0305	9	600	Non-essential	YDL135C	6	609	Non-essential
PAS_chr1-1_0307	9	1059	Ambig1	YDL134C	11	1110	Non-essential
PAS_chr1-1_0309	8	1734	Ambig1	YDL185W	3	3216	Non-essential
PAS_chr1-1_0310	20	912	Non-essential	YDL183C	15	963	Non-essential
PAS_chr1-1_0311	21	1045	Non-essential	YDL133W	12	1314	Non-essential
PAS_chr1-1_0312	11	2341	Essential	YDL132W	5	2448	Essential
PAS_chr1-1_0313	27	1379	Non-essential	YDL131W	17	1323	Non-essential
PAS_chr1-1_0314	48	4077	Ambig1	YDR027C	14	2670	Non-essential
PAS_chr1-1_0315	2	255	Omitted	YDL181W	7	258	Non-essential
PAS_chr1-1_0317	24	961	Non-essential	YNL317W	1	1398	Essential
PAS_chr1-1_0318	66	3510	Non-essential	YGL150C	10	4470	Essential
PAS_chr1-1_0319	17	1104	Non-essential	YKL060C	1	1080	Essential
PAS_chr1-1_0320	64	1980	Non-essential	YNL144C	21	2223	Non-essential
PAS_chr1-1_0322	2	382	Ambig1	YDR529C	4	384	Non-essential
PAS_chr1-1_0323	24	1008	Non-essential	YDR530C	8	978	Non-essential
PAS_chr1-1_0324	9	1168	Ambig1	YDR531W	1	1104	Essential
PAS_chr1-1_0327	52	2184	Non-essential	YCL057W	28	2139	Non-essential
PAS_chr1-1_0329	31	3177	Ambig1	YCL061C	27	3291	Non-essential
PAS_chr1-1_0330	3	250	Omitted	YCL057C-A	7	294	Non-essential
PAS_chr1-1_0331	1	943	Essential	YCL059C	3	951	Essential
PAS_chr1-1_0332	64	1770	Non-essential	YNL279W	41	1986	Non-essential
PAS_chr1-1_0335	5	750	Ambig1	YLR186W	0	759	Essential
PAS_chr1-1_0336	34	1858	Ambig2	YDR499W	4	2244	Essential
PAS_chr1-1_0337	1	414	Essential	YLR185W	4	267	Non-essential
PAS_chr1-1_0338	24	1192	Non-essential	YDR501W	24	1566	Non-essential
PAS_chr1-1_0339	43	1312	Non-essential	YLR177W	9	1887	Non-essential
PAS_chr1-1_0340	45	3508	Ambig1	YDR507C	29	3429	Non-essential
PAS_chr1-1_0341	49	1614	Non-essential	YNL268W	12	1836	Non-essential
PAS_chr1-1_0345	1	892	Essential	YPL131W	0	894	Essential
PAS_chr1-1_0346	67	3481	Non-essential	YPL137C	43	3831	Non-essential
PAS_chr1-1_0348	25	1066	Non-essential	YCL032W	33	1041	Non-essential
PAS_chr1-1_0349	6	921	Ambig1	YCL031C	3	894	Essential
PAS_chr1-1_0350	7	315	Ambig2	YDR511W	8	402	Non-essential
PAS_chr1-1_0351	32	1381	Non-essential	YDR515W	5	1344	Non-essential
PAS_chr1-1_0353	31	1659	Non-essential	YCL038C	41	1587	Non-essential
PAS_chr1-1_0354	44	1575	Non-essential	YJR152W	17	1632	Non-essential
PAS_chr1-1_0357	11	1074	Ambig1	YMR318C	11	1083	Non-essential
PAS_chr1-1_0358	3	1210	Essential	YHL003C	96	1236	Non-essential
PAS_chr1-1_0359	28	1125	Non-essential	YGR111W	21	1203	Non-essential
PAS_chr1-1_0360	7	928	Ambig1	YDR368W	9	939	Non-essential
PAS_chr1-1_0361	63	2240	Non-essential	YPR022C	104	3402	Non-essential
PAS_chr1-1_0363	122	5004	Non-essential	YKL010C	207	4452	Non-essential
PAS_chr1-1_0364	3	709	Ambig1	YKL009W	18	711	Non-essential
PAS_chr1-1_0365	30	1362	Non-essential	YDR523C	17	1473	Non-essential
PAS_chr1-1_0366	17	823	Non-essential	YMR234W	11	1047	Non-essential
PAS_chr1-1_0367	7	1154	Ambig1	YGR048W	3	1086	Essential
PAS_chr1-1_0368	15	3022	Essential	YGR047C	2	3078	Essential
PAS_chr1-1_0369	16	649	Non-essential	YNL265C	14	897	Non-essential
PAS_chr1-1_0371	13	739	Ambig2	YOL067C	8	534	Non-essential
PAS_chr1-1_0372	13	640	Non-essential	YBL102W	15	648	Non-essential
PAS_chr1-1_0373	18	2226	Ambig1	YDL040C	41	2565	Non-essential
PAS_chr1-1_0374	49	1563	Non-essential	YDL042C	70	1689	Non-essential
PAS_chr1-1_0375	0	274	Essential	YDL045W-A	3	288	Non-essential
PAS_chr1-1_0376	12	2074	Essential	YLR103C	0	1953	Essential
PAS_chr1-1_0377	46	1572	Non-essential	YLR107W	18	1215	Non-essential
PAS_chr1-1_0378	25	775	Non-essential	YNR002C	81	849	Non-essential
PAS_chr1-1_0379	65	1895	Non-essential	YDR144C	14	1791	Non-essential
PAS_chr1-1_0381	13	994	Non-essential	YFL031W	23	717	Non-essential
PAS_chr1-1_0382	2	574	Essential	YNL067W	14	576	Non-essential
PAS_chr1-1_0383	2	592	Essential	YDL098C	1	585	Essential
PAS_chr1-1_0384	9	807	Ambig2	YMR157C	12	768	Non-essential
PAS_chr1-1_0385	2	472	Essential	YMR158W	4	468	Non-essential
PAS_chr1-1_0386	17	733	Non-essential	YMR156C	5	717	Non-essential
PAS_chr1-1_0389	17	1398	Essential	YHR018C	34	1392	Non-essential
PAS_chr1-1_0390	8	1656	Essential	YHR019C	0	1665	Essential
PAS_chr1-1_0391	5	2032	Essential	YHR020W	5	2067	Essential
PAS_chr1-1_0392	1	1435	Essential	YCR024C	32	1479	Non-essential
PAS_chr1-1_0393	19	2862	Ambig1	YNL192W	10	3396	Non-essential
PAS_chr1-1_0394	52	1609	Non-essential	YEL020C	83	1683	Non-essential
PAS_chr1-1_0395	50	1974	Non-essential	YCR026C	71	2229	Non-essential
PAS_chr1-1_0397	11	927	Ambig1	YFR025C	47	1008	Non-essential
PAS_chr1-1_0398	93	4552	Non-essential	YOR153W	38	4536	Non-essential
PAS_chr1-1_0400	17	2019	Ambig1	YJL019W	27	2049	Essential
PAS_chr1-1_0401	26	889	Non-essential	YPR058W	9	924	Non-essential
PAS_chr1-1_0404	11	702	Non-essential	YHR140W	22	720	Non-essential
PAS_chr1-1_0405	10	455	Ambig2	YNL153C	6	390	Non-essential
PAS_chr1-1_0407	12	532	Non-essential	YIL057C	12	495	Non-essential
PAS_chr1-1_0408	60	1521	Non-essential	YHR176W	37	1299	Non-essential
PAS_chr1-1_0409	46	3324	Ambig2	YER110C	16	3342	Non-essential
PAS_chr1-1_0410	3	336	Ambig1	YGR105W	1	234	Non-essential
PAS_chr1-1_0411	10	1318	Ambig1	YNL280C	1	1317	Non-essential
PAS_chr1-1_0412	13	846	Ambig2	YGR106C	8	798	Non-essential
PAS_chr1-1_0414	8	639	Ambig1	YFR001W	36	615	Non-essential
PAS_chr1-1_0415	11	645	Ambig1	YDR476C	12	675	Non-essential
PAS_chr1-1_0416	10	1036	Ambig1	YBR065C	29	1095	Non-essential
PAS_chr1-1_0417	19	835	Non-essential	YNR002C	81	849	Non-essential
PAS_chr1-1_0418	16	784	Non-essential	YNR002C	81	849	Non-essential
PAS_chr1-1_0419	50	1359	Non-essential	YBR177C	18	1356	Non-essential
PAS_chr1-1_0420	3	820	Essential	YER026C	1	831	Non-essential
PAS_chr1-1_0421	13	1119	Ambig1	YGR112W	17	1170	Non-essential
PAS_chr1-1_0423	9	628	Ambig1	YKL119C	1	648	Non-essential
PAS_chr1-1_0424	24	840	Non-essential	YMR101C	18	1032	Non-essential
PAS_chr1-1_0426	5	708	Ambig1	YKR006C	30	795	Non-essential
PAS_chr1-1_0427	29	688	Non-essential	YOR283W	8	693	Non-essential
PAS_chr1-1_0428	79	3270	Non-essential	YDR040C	8	3276	Non-essential
PAS_chr1-1_0430	5	1630	Essential	YMR300C	0	1533	Non-essential
PAS_chr1-1_0432	5	1195	Essential	YLR355C	0	1188	Essential
PAS_chr1-1_0433	7	679	Ambig2	YBL064C	17	786	Non-essential
PAS_chr1-1_0434	32	1248	Non-essential	YGR044C	20	903	Non-essential
PAS_chr1-1_0435	36	1693	Non-essential	YBL067C	26	2244	Non-essential
PAS_chr1-1_0436	38	984	Non-essential	YBL068W	11	981	Non-essential
PAS_chr1-1_0437	19	742	Non-essential	YER100W	11	753	Non-essential
PAS_chr1-1_0438	5	219	Ambig1	YBL071W-A	1	249	Non-essential
PAS_chr1-1_0439	7	601	Essential	YER102W	3	603	Non-essential
PAS_chr1-1_0442	21	1084	Non-essential	YDL002C	62	612	Non-essential
PAS_chr1-1_0443	44	7671	Essential	YBL004W	9	7482	Essential
PAS_chr1-1_0444	36	1234	Non-essential	YDL001W	115	1293	Non-essential
PAS_chr1-1_0445	16	442	Non-essential	YBL001C	32	315	Non-essential
PAS_chr1-1_0446	10	1180	Ambig1	YKL021C	21	1407	Essential
PAS_chr1-1_0447	7	1104	Ambig1	YIR034C	28	1122	Non-essential
PAS_chr1-1_0448	17	676	Non-essential	YBR035C	22	687	Non-essential
PAS_chr1-1_0449	11	606	Non-essential	YDR032C	21	597	Non-essential
PAS_chr1-1_0450	21	1041	Non-essential	YCL016C	19	1143	Non-essential
PAS_chr1-1_0451	66	3097	Non-essential	YCL014W	361	4911	Non-essential
PAS_chr1-1_0453	37	1338	Non-essential	YCL011C	102	1284	Non-essential
PAS_chr1-1_0454	12	705	Non-essential	YCL010C	68	780	Non-essential
PAS_chr1-1_0455	10	1126	Ambig1	YNL005C	81	1116	Non-essential
PAS_chr1-1_0457	11	1642	Essential	YDR208W	6	2340	Essential
PAS_chr1-1_0459	1	781	Essential	YPR183W	2	804	Essential
PAS_chr1-1_0460	53	2518	Ambig2	YDL077C	19	3150	Non-essential
PAS_chr1-1_0462	49	2271	Non-essential	YDR089W	43	2610	Non-essential
PAS_chr1-1_0465	26	1590	Non-essential	YCR068W	44	1563	Non-essential
PAS_chr1-1_0467	24	1227	Non-essential	YDR165W	18	1335	Non-essential
PAS_chr1-1_0468	6	628	Ambig2	YIR005W	30	447	Non-essential
PAS_chr1-1_0471	77	2623	Non-essential	YMR102C	16	2505	Non-essential
PAS_chr1-1_0473	19	1852	Ambig1	YBR238C	17	2196	Non-essential
PAS_chr1-1_0474	33	1042	Non-essential	YDR279W	13	1053	Non-essential
PAS_chr1-1_0475	8	1410	Ambig1	YNR001C	132	1440	Non-essential
PAS_chr1-1_0476	12	1063	Non-essential	YCR016W	41	873	Non-essential
PAS_chr1-1_0477	35	901	Non-essential	YCR015C	48	954	Non-essential
PAS_chr1-1_0480	61	1687	Non-essential	YBR223C	54	1635	Non-essential
PAS_chr1-1_0481	2	820	Essential	YGL098W	0	738	Essential
PAS_chr1-1_0482	29	667	Non-essential	YMR087W	24	855	Non-essential
PAS_chr1-1_0483	84	4617	Non-essential	YCR081W	22	4284	Non-essential
PAS_chr1-1_0484	3	528	Essential	YKL016C	17	525	Non-essential
PAS_chr1-1_0486	16	607	Non-essential	YOL032W	20	741	Non-essential
PAS_chr1-1_0487	2	726	Essential	YNL147W	1	348	Non-essential
PAS_chr1-1_0490	36	1045	Non-essential	YJR159W	4	1074	Non-essential
PAS_chr1-1_0493	4	738	Ambig1	YHR060W	2	546	Non-essential
PAS_chr1-1_0498	28	832	Non-essential	YDR284C	14	870	Non-essential
PAS_chr1-1_0500	5	1526	Essential	YKL089W	2	1650	Essential
PAS_chr1-1_0501	10	1177	Ambig1	YDL044C	30	1323	Non-essential
PAS_chr1-3_0004	23	1497	Non-essential	YDR536W	23	1710	Non-essential
PAS_chr1-3_0011	27	1662	Non-essential	YFL040W	44	1623	Non-essential
PAS_chr1-3_0014	26	1375	Non-essential	YHR176W	37	1299	Non-essential
PAS_chr1-3_0015	51	1980	Non-essential	YBR240C	28	1353	Non-essential
PAS_chr1-3_0016	22	766	Non-essential	YKR009C	169	2703	Non-essential
PAS_chr1-3_0017	42	1621	Non-essential	YLL055W	24	1596	Non-essential
PAS_chr1-3_0018	47	2205	Non-essential	YIL130W	22	2895	Non-essential
PAS_chr1-3_0021	11	216	Omitted	YLR159C-A	0	132	Non-essential
PAS_chr1-3_0022	17	2773	Ambig1	YBR017C	5	2757	Non-essential
PAS_chr1-3_0023	46	1986	Non-essential	YIR027C	56	1383	Non-essential
PAS_chr1-3_0024	30	1513	Non-essential	YBR006W	108	1494	Non-essential
PAS_chr1-3_0025	29	1543	Non-essential	YDR004W	80	1383	Non-essential
PAS_chr1-3_0026	23	990	Non-essential	YDR005C	29	1188	Non-essential
PAS_chr1-3_0027	74	2695	Non-essential	YOL084W	48	2976	Non-essential
PAS_chr1-3_0028	0	859	Essential	YBR011C	14	864	Essential
PAS_chr1-3_0029	5	714	Essential	YDR007W	50	675	Non-essential
PAS_chr1-3_0030	4	973	Essential	YOL094C	0	972	Essential
PAS_chr1-3_0031	9	1756	Essential	YDR484W	4	1926	Non-essential
PAS_chr1-3_0032	39	1722	Non-essential	YJL083W	39	1815	Non-essential
PAS_chr1-3_0033	28	1030	Non-essential	YBR034C	21	1047	Non-essential
PAS_chr1-3_0034	2	1020	Essential	YDR012W	19	1089	Non-essential
PAS_chr1-3_0036	30	1594	Non-essential	YBR239C	56	1590	Non-essential
PAS_chr1-3_0037	51	2853	Non-essential	YKR029C	39	2256	Non-essential
PAS_chr1-3_0038	1	450	Essential	YJL104W	4	450	Essential
PAS_chr1-3_0040	33	1588	Non-essential	YKR023W	62	1593	Non-essential
PAS_chr1-3_0041	59	2136	Non-essential	YJL106W	7	1938	Non-essential
PAS_chr1-3_0043	66	2875	Non-essential	YJL108C	16	1152	Non-essential
PAS_chr1-3_0044	57	3046	Non-essential	YJL108C	16	1152	Non-essential
PAS_chr1-3_0045	62	3025	Non-essential	YJL080C	20	3669	Non-essential
PAS_chr1-3_0046	29	1666	Non-essential	YFR016C	140	3702	Non-essential
PAS_chr1-3_0048	0	706	Essential	YDR054C	4	888	Essential
PAS_chr1-3_0050	2	1495	Essential	YDR052C	0	2115	Essential
PAS_chr1-3_0051	16	525	Non-essential	YCR106W	22	2499	Non-essential
PAS_chr1-3_0052	26	1191	Non-essential	YGR286C	19	1128	Non-essential
PAS_chr1-3_0053	19	1080	Non-essential	YPL096W	17	1092	Non-essential
PAS_chr1-3_0054	64	2500	Non-essential	YDR074W	5	2691	Non-essential
PAS_chr1-3_0055	24	1561	Non-essential	YBL019W	79	1563	Non-essential
PAS_chr1-3_0056	1	382	Essential	YGL029W	2	363	Non-essential
PAS_chr1-3_0057	4	944	Ambig1	YLR208W	0	894	Essential
PAS_chr1-3_0059	37	1779	Non-essential	YIR028W	81	1908	Non-essential
PAS_chr1-3_0061	56	2407	Non-essential	YOR208W	8	2253	Non-essential
PAS_chr1-3_0062	3	288	Ambig1	YER074W-A	0	258	Essential
PAS_chr1-3_0063	24	2685	Ambig1	YKL073W	25	2646	Non-essential
PAS_chr1-3_0065	27	1002	Ambig2	YMR055C	43	921	Non-essential
PAS_chr1-3_0066	37	2627	Ambig2	YOR270C	13	2523	Non-essential
PAS_chr1-3_0067	24	1755	Ambig1	YDR137W	5	1992	Non-essential
PAS_chr1-3_0068	4	939	Ambig1	YLR340W	0	939	Essential
PAS_chr1-3_0069	63	2590	Non-essential	YMR266W	34	2862	Non-essential
PAS_chr1-3_0070	5	871	Essential	YMR267W	4	933	Non-essential
PAS_chr1-3_0071	103	4645	Non-essential	YML103C	20	4968	Non-essential
PAS_chr1-3_0072	14	2598	Essential	YMR268C	0	1335	Essential
PAS_chr1-3_0073	3	484	Ambig1	YMR269W	9	636	Non-essential
PAS_chr1-3_0074	4	1544	Essential	YOR046C	0	1449	Essential
PAS_chr1-3_0075	3	229	Omitted	YDR276C	0	168	Non-essential
PAS_chr1-3_0076	1	168	Omitted	YOR045W	7	186	Non-essential
PAS_chr1-3_0077	4	670	Ambig1	YOR052C	13	453	Non-essential
PAS_chr1-3_0078	7	1629	Essential	YKR069W	47	1782	Non-essential
PAS_chr1-3_0079	25	1315	Non-essential	YOR051C	24	1239	Non-essential
PAS_chr1-3_0080	0	632	Essential	YKR068C	1	582	Essential
PAS_chr1-3_0081	14	2049	Ambig1	YKR067W	56	2232	Non-essential
PAS_chr1-3_0082	6	1032	Ambig1	YNL263C	1	945	Essential
PAS_chr1-3_0083	20	6619	Essential	YNL262W	4	6669	Essential
PAS_chr1-3_0084	13	1390	Ambig1	YNL261W	2	1440	Essential
PAS_chr1-3_0085	9	904	Ambig1	YHR156C	22	1023	Non-essential
PAS_chr1-3_0087	8	282	Non-essential	YNL259C	3	222	Non-essential
PAS_chr1-3_0089	0	823	Essential	YNL064C	12	1230	Non-essential
PAS_chr1-3_0090	4	612	Essential	YHR013C	17	717	Non-essential
PAS_chr1-3_0091	3	718	Essential	YDR472W	2	852	Essential
PAS_chr1-3_0092	30	607	Non-essential	YOR021C	24	642	Non-essential
PAS_chr1-3_0093	45	2145	Non-essential	YOR022C	73	2148	Non-essential
PAS_chr1-3_0094	2	1326	Essential	YDR148C	14	1392	Non-essential
PAS_chr1-3_0096	4	346	Omitted	YHR132W-A	6	396	Non-essential
PAS_chr1-3_0097	20	882	Non-essential	YHR133C	17	876	Non-essential
PAS_chr1-3_0098	35	2604	Ambig2	YER111C	16	3282	Non-essential
PAS_chr1-3_0099	31	1858	Non-essential	YDR146C	23	2130	Non-essential
PAS_chr1-3_0100	30	5576	Essential	YLR305C	1	5703	Essential
PAS_chr1-3_0101	3	807	Essential	YPR016C	6	738	Essential
PAS_chr1-3_0102	56	2712	Non-essential	YLL026W	59	2727	Non-essential
PAS_chr1-3_0104	4	2341	Essential	YLR304C	1	2337	Non-essential
PAS_chr1-3_0105	36	1717	Non-essential	YDL216C	24	1323	Non-essential
PAS_chr1-3_0106	35	2137	Non-essential	YNL183C	15	2373	Non-essential
PAS_chr1-3_0107	0	438	Essential	YNL185C	4	477	Non-essential
PAS_chr1-3_0108	8	2040	Essential	YNL186W	28	2379	Non-essential
PAS_chr1-3_0109	12	1326	Ambig1	YNL181W	8	1224	Essential
PAS_chr1-3_0110	8	1441	Essential	YNL182C	1	1668	Essential
PAS_chr1-3_0112	16	643	Non-essential	YDL213C	9	678	Non-essential
PAS_chr1-3_0113	16	762	Non-essential	YLR229C	0	576	Essential
PAS_chr1-3_0114	126	4380	Non-essential	YOR336W	5	4098	Essential
PAS_chr1-3_0115	0	730	Essential	YNL178W	0	723	Essential
PAS_chr1-3_0116	8	741	Ambig2	YDL212W	4	633	Essential
PAS_chr1-3_0118	7	867	Ambig1	YNL177C	7	930	Non-essential
PAS_chr1-3_0119	10	568	Ambig2	YBL049W	4	417	Non-essential
PAS_chr1-3_0121	15	1158	Non-essential	YNL175C	14	1212	Non-essential
PAS_chr1-3_0122	4	1510	Essential	YKL035W	3	1500	Essential
PAS_chr1-3_0123	4	870	Ambig1	YOR287C	0	903	Essential
PAS_chr1-3_0124	2	289	Omitted	YMR225C	6	297	Non-essential
PAS_chr1-3_0125	16	897	Non-essential	YOR288C	8	957	Non-essential
PAS_chr1-3_0126	31	1699	Non-essential	YER040W	39	2193	Non-essential
PAS_chr1-3_0127	14	1225	Ambig2	YOL139C	1	642	Essential
PAS_chr1-3_0128	44	1510	Non-essential	YFR044C	46	1446	Non-essential
PAS_chr1-3_0129	5	925	Essential	YOL123W	1	1605	Essential
PAS_chr1-3_0130	21	859	Non-essential	YGL224C	10	843	Non-essential
PAS_chr1-3_0132	6	420	Non-essential	YIL111W	15	456	Non-essential
PAS_chr1-3_0134	18	898	Non-essential	YFR041C	33	888	Non-essential
PAS_chr1-3_0135	70	2976	Non-essential	YFR040W	30	3009	Non-essential
PAS_chr1-3_0136	23	2388	Ambig1	YGL228W	19	1734	Non-essential
PAS_chr1-3_0137	12	957	Ambig1	YNL315C	4	957	Non-essential
PAS_chr1-3_0138	27	1269	Non-essential	YOR099W	19	1182	Non-essential
PAS_chr1-3_0140	9	514	Ambig1	YLR170C	19	471	Non-essential
PAS_chr1-3_0141	62	1981	Non-essential	YER113C	28	2121	Non-essential
PAS_chr1-3_0142	7	367	Non-essential	YER112W	0	564	Essential
PAS_chr1-3_0143	173	8719	Non-essential	YBL088C	85	8364	Non-essential
PAS_chr1-3_0144	9	580	Non-essential	YER116C	11	825	Non-essential
PAS_chr1-3_0147	42	2824	Non-essential	YER114C	27	3123	Non-essential
PAS_chr1-3_0148	12	2082	Essential	YBL084C	3	2277	Essential
PAS_chr1-3_0149	19	878	Non-essential	YER118C	15	1104	Non-essential
PAS_chr1-3_0150	129	5526	Non-essential	YGR184C	31	5853	Non-essential
PAS_chr1-3_0151	6	3251	Essential	YJR041C	1	3525	Essential
PAS_chr1-3_0153	43	1607	Non-essential	YGL186C	16	1740	Non-essential
PAS_chr1-3_0154	32	1219	Non-essential	YHR137W	17	1542	Non-essential
PAS_chr1-3_0155	29	1626	Non-essential	YPL184C	29	1839	Non-essential
PAS_chr1-3_0156	7	867	Ambig1	YDL052C	29	912	Non-essential
PAS_chr1-3_0157	7	508	Ambig1	YOL149W	0	696	Essential
PAS_chr1-3_0158	6	286	Non-essential	YDR379C-A	7	240	Non-essential
PAS_chr1-3_0159	39	2649	Non-essential	YOR127W	18	3024	Non-essential
PAS_chr1-3_0160	37	1876	Non-essential	YPL222W	30	2067	Non-essential
PAS_chr1-3_0161	2	469	Essential	YIL004C	2	429	Essential
PAS_chr1-3_0162	7	799	Ambig1	YIL003W	10	882	Essential
PAS_chr1-3_0163	23	1054	Non-essential	YEL004W	78	1029	Non-essential
PAS_chr1-3_0164	25	1054	Non-essential	YMR010W	60	1218	Non-essential
PAS_chr1-3_0165	26	1032	Non-essential	YEL007W	56	2001	Non-essential
PAS_chr1-3_0166	23	1470	Non-essential	YIR018W	44	738	Non-essential
PAS_chr1-3_0167	31	2029	Non-essential	YOR017W	88	2403	Non-essential
PAS_chr1-3_0168	137	5578	Non-essential	YNL242W	21	4779	Non-essential
PAS_chr1-3_0170	18	922	Non-essential	YDR253C	2	576	Non-essential
PAS_chr1-3_0172	7	484	Omitted	YPL037C	13	474	Non-essential
PAS_chr1-3_0173	43	2460	Non-essential	YDR251W	15	2493	Non-essential
PAS_chr1-3_0174	8	1065	Ambig1	YMR214W	7	1134	Non-essential
PAS_chr1-3_0175	5	1342	Essential	YMR211W	0	1428	Essential
PAS_chr1-3_0178	7	510	Non-essential	YOR252W	4	537	Non-essential
PAS_chr1-3_0179	3	424	Omitted	YOR276W	2	486	Non-essential
PAS_chr1-3_0180	8	2196	Essential	YMR212C	8	2349	Non-essential
PAS_chr1-3_0181	46	4356	Ambig1	YJR138W	25	4755	Non-essential
PAS_chr1-3_0182	9	1921	Ambig1	YMR213W	7	1773	Essential
PAS_chr1-3_0183	20	4167	Essential	YDR301W	0	4074	Essential
PAS_chr1-3_0184	52	2320	Non-essential	YOR275C	11	1986	Non-essential
PAS_chr1-3_0185	31	1368	Non-essential	YOR274W	22	1287	Non-essential
PAS_chr1-3_0186	8	982	Essential	YOR271C	12	984	Non-essential
PAS_chr1-3_0187	2	1296	Essential	YMR208W	0	1332	Essential
PAS_chr1-3_0188	7	1351	Ambig1	YOR272W	0	1383	Essential
PAS_chr1-3_0189	24	1215	Non-essential	YMR209C	18	1374	Non-essential
PAS_chr1-3_0190	1	427	Essential	YPL148C	3	522	Non-essential
PAS_chr1-3_0191	6	1581	Essential	YMR217W	0	1578	Non-essential
PAS_chr1-3_0192	5	937	Essential	YKL019W	0	951	Essential
PAS_chr1-3_0193	6	982	Essential	YIR026C	16	1095	Non-essential
PAS_chr1-3_0194	5	1278	Essential	YPL172C	17	1389	Non-essential
PAS_chr1-3_0195	1	1008	Essential	YOR261C	0	1017	Essential
PAS_chr1-3_0197	6	1149	Ambig1	YOR262W	2	1044	Essential
PAS_chr1-3_0198	25	1807	Ambig2	YFL023W	74	2391	Non-essential
PAS_chr1-3_0202	3	1435	Essential	YLR378C	1	1443	Essential
PAS_chr1-3_0204	27	1234	Non-essential	YNL040W	32	1371	Non-essential
PAS_chr1-3_0205	23	1032	Non-essential	YBR138C	22	1575	Non-essential
PAS_chr1-3_0206	31	1713	Ambig2	YMR088C	24	1689	Non-essential
PAS_chr1-3_0207	6	1044	Essential	YDR267C	1	993	Essential
PAS_chr1-3_0208	13	1483	Ambig1	YOR037W	39	1101	Non-essential
PAS_chr1-3_0209	7	811	Ambig1	YOR036W	7	867	Non-essential
PAS_chr1-3_0211	5	1128	Ambig1	YHR068W	3	1164	Essential
PAS_chr1-3_0212	31	1470	Non-essential	YHR007C	9	1593	Essential
PAS_chr1-3_0213	17	1416	Ambig1	YER129W	30	3429	Non-essential
PAS_chr1-3_0215	40	1894	Non-essential	YPR156C	18	1869	Non-essential
PAS_chr1-3_0216	58	2461	Non-essential	YBL101C	48	3354	Non-essential
PAS_chr1-3_0217	4	804	Ambig1	YBR185C	10	837	Non-essential
PAS_chr1-3_0218	26	1096	Non-essential	YPL057C	17	1149	Non-essential
PAS_chr1-3_0219	20	1491	Ambig1	YOR070C	20	1914	Non-essential
PAS_chr1-3_0220	21	1168	Ambig2	YKR080W	13	963	Non-essential
PAS_chr1-3_0221	14	3168	Essential	YDR159W	12	3906	Non-essential
PAS_chr1-3_0222	73	3646	Non-essential	YDR128W	46	3447	Non-essential
PAS_chr1-3_0225	121	5196	Non-essential	YLR342W	23	5631	Non-essential
PAS_chr1-3_0226	10	1615	Ambig1	YMR307W	8	1680	Non-essential
PAS_chr1-3_0227	35	1606	Non-essential	YMR307W	8	1680	Non-essential
PAS_chr1-3_0228	10	858	Non-essential	YGR280C	2	816	Essential
PAS_chr1-3_0229	8	1047	Ambig1	YMR305C	20	1170	Non-essential
PAS_chr1-3_0230	9	897	Ambig2	YDR233C	4	888	Non-essential
PAS_chr1-3_0232	33	1099	Non-essential	YLR113W	21	1308	Non-essential
PAS_chr1-3_0233	63	2271	Non-essential	YKL038W	65	3513	Non-essential
PAS_chr1-3_0234	41	1258	Non-essential	YPL070W	24	1839	Non-essential
PAS_chr1-3_0235	40	1141	Non-essential	YOL065C	23	1155	Non-essential
PAS_chr1-3_0236	18	570	Non-essential	YCL001W	61	567	Non-essential
PAS_chr1-3_0237	14	3352	Essential	YMR308C	5	3270	Essential
PAS_chr1-3_0238	10	1476	Essential	YCL004W	82	1566	Essential
PAS_chr1-3_0239	23	1642	Ambig1	YOL066C	12	1776	Essential
PAS_chr1-3_0240	9	793	Ambig1	YDL045C	2	921	Essential
PAS_chr1-3_0241	4	657	Essential	YDL043C	3	801	Essential
PAS_chr1-3_0242	14	1293	Ambig1	YOL069W	0	1356	Essential
PAS_chr1-3_0243	11	748	Ambig2	YBR228W	11	915	Non-essential
PAS_chr1-3_0244	4	1508	Essential	YPR033C	1	1641	Essential
PAS_chr1-3_0246	3	747	Essential	YDL087C	7	786	Essential
PAS_chr1-3_0247	3	574	Essential	YMR150C	15	573	Non-essential
PAS_chr1-3_0248	4	751	Essential	YMR149W	1	861	Essential
PAS_chr1-3_0250	4	1153	Essential	YHR002W	83	1074	Non-essential
PAS_chr1-3_0251	11	1213	Ambig1	YGL038C	3	1443	Non-essential
PAS_chr1-3_0252	11	1702	Ambig1	YNL216W	4	2484	Essential
PAS_chr1-3_0253	37	1074	Non-essential	YNL217W	16	981	Non-essential
PAS_chr1-3_0254	47	2112	Non-essential	YDL234C	26	2241	Non-essential
PAS_chr1-3_0255	17	645	Non-essential	YDR071C	5	576	Non-essential
PAS_chr1-3_0256	2	238	Omitted	YER146W	3	282	Essential
PAS_chr1-3_0257	17	926	Non-essential	YER142C	8	891	Non-essential
PAS_chr1-3_0258	22	1189	Non-essential	YER143W	25	1287	Non-essential
PAS_chr1-3_0259	21	564	Non-essential	YDR067C	12	675	Non-essential
PAS_chr1-3_0260	10	967	Ambig2	YDR068W	12	933	Non-essential
PAS_chr1-3_0261	76	2127	Non-essential	YDR069C	1	2781	Non-essential
PAS_chr1-3_0262	7	2356	Essential	YLR139C	19	1932	Non-essential
PAS_chr1-3_0264	6	496	Non-essential	YDR155C	4	489	Non-essential
PAS_chr1-3_0265	17	708	Non-essential	YDR152W	7	798	Non-essential
PAS_chr1-3_0266	9	1183	Essential	YDR161W	5	1164	Non-essential
PAS_chr1-3_0267	7	474	Ambig2	YDR162C	8	711	Non-essential
PAS_chr1-3_0268	7	616	Ambig1	YDR163W	8	528	Non-essential
PAS_chr1-3_0269	35	1422	Non-essential	YLR142W	23	1431	Non-essential
PAS_chr1-3_0271	30	1317	Non-essential	YFL001W	110	1329	Non-essential
PAS_chr1-3_0272	9	1843	Essential	YFL002C	9	1821	Essential
PAS_chr1-3_0273	34	1164	Non-essential	YGR012W	71	1182	Non-essential
PAS_chr1-3_0274	49	2596	Non-essential	YIL130W	22	2895	Non-essential
PAS_chr1-3_0276	52	2572	Non-essential	YDR420W	22	5409	Non-essential
PAS_chr1-3_0277	11	615	Non-essential	YLL033W	8	693	Non-essential
PAS_chr1-3_0281	2	1032	Essential	YMR146C	0	1044	Essential
PAS_chr1-3_0287	31	1443	Non-essential	YBR272C	10	1443	Non-essential
PAS_chr1-3_0288	22	1231	Ambig2	YJL049W	10	1353	Non-essential
PAS_chr1-3_0289	30	1344	Non-essential	YBR273C	11	1311	Non-essential
PAS_chr1-3_0291	17	1282	Ambig2	YER149C	22	1263	Non-essential
PAS_chr1-3_0293	55	1909	Non-essential	YIL067C	43	2037	Non-essential
PAS_chr1-3_0294	47	1189	Non-essential	YKR070W	46	1059	Non-essential
PAS_chr1-3_0295	2	438	Essential	YNL260C	2	597	Essential
PAS_chr1-3_0296	31	1378	Non-essential	YOR023C	41	1701	Non-essential
PAS_chr1-3_0297	5	459	Ambig1	YML030W	11	480	Non-essential
PAS_chr1-3_0299	63	2004	Non-essential	YHL024W	92	2142	Non-essential
PAS_chr1-3_0300	3	677	Essential	YER117W	1	414	Non-essential
PAS_chr1-3_0305	12	427	Non-essential	YDL177C	10	513	Non-essential
PAS_chr1-3_0306	34	2833	Ambig1	YMR231W	5	3090	Non-essential
PAS_chr1-3_0307	50	2580	Non-essential	YJL157C	31	2493	Non-essential
PAS_chr1-3_0309	32	1087	Non-essential	YDR153C	11	1236	Non-essential
PAS_chr1-3_0310	23	1372	Non-essential	YGL164C	5	1323	Non-essential
PAS_chr1-3_0312	5	239	Omitted	YDL085C-A	2	207	Non-essential
PAS_chr1-4_0002	11	487	Non-essential	YKR074W	11	468	Non-essential
PAS_chr1-4_0003	2	1147	Essential	YNR043W	3	1191	Essential
PAS_chr1-4_0004	4	991	Essential	YCR086W	12	573	Non-essential
PAS_chr1-4_0005	16	516	Non-essential	YCR087C-A	9	462	Non-essential
PAS_chr1-4_0006	31	1551	Ambig2	YHR176W	37	1299	Non-essential
PAS_chr1-4_0007	16	1417	Ambig1	YDL160C	2	1521	Non-essential
PAS_chr1-4_0008	25	1279	Non-essential	YDL159W	25	1548	Non-essential
PAS_chr1-4_0009	9	1251	Ambig1	YMR113W	0	1284	Essential
PAS_chr1-4_0010	18	2011	Ambig1	YKL135C	18	2181	Non-essential
PAS_chr1-4_0012	16	3031	Ambig1	YGR274C	4	3201	Essential
PAS_chr1-4_0013	33	1572	Non-essential	YMR297W	16	1599	Non-essential
PAS_chr1-4_0014	13	939	Ambig1	YHR142W	6	951	Non-essential
PAS_chr1-4_0015	15	3115	Essential	YNL163C	0	3333	Essential
PAS_chr1-4_0017	52	1882	Non-essential	YDR452W	21	2025	Non-essential
PAS_chr1-4_0018	1	316	Omitted	YMR244C-A	5	315	Non-essential
PAS_chr1-4_0019	9	1642	Essential	YNL169C	11	1503	Non-essential
PAS_chr1-4_0020	18	4563	Essential	YNL172W	8	5247	Essential
PAS_chr1-4_0021	15	1196	Ambig1	YFL034C-B	8	864	Non-essential
PAS_chr1-4_0022	22	3966	Ambig1	YFL036W	34	4056	Non-essential
PAS_chr1-4_0023	7	697	Ambig1	YLR025W	2	723	Non-essential
PAS_chr1-4_0024	4	900	Ambig1	YLR026C	0	1023	Essential
PAS_chr1-4_0025	6	498	Ambig1	YDL120W	1	525	Essential
PAS_chr1-4_0027	6	949	Ambig1	YLL050C	0	432	Essential
PAS_chr1-4_0029	11	1195	Ambig1	YDL033C	65	1254	Non-essential
PAS_chr1-4_0030	33	1456	Non-essential	YJL094C	27	2622	Non-essential
PAS_chr1-4_0034	31	933	Non-essential	YJR142W	18	1029	Non-essential
PAS_chr1-4_0037	19	2052	Ambig1	YBR015C	67	1794	Non-essential
PAS_chr1-4_0040	3	1098	Essential	YER145C	28	1215	Non-essential
PAS_chr1-4_0041	40	1873	Non-essential	YFL041W	40	1869	Non-essential
PAS_chr1-4_0042	22	895	Non-essential	YMR099C	10	894	Non-essential
PAS_chr1-4_0043	15	752	Non-essential	YKL117W	10	651	Non-essential
PAS_chr1-4_0044	69	1846	Non-essential	YLR224W	14	1110	Non-essential
PAS_chr1-4_0045	15	1140	Non-essential	YBL032W	18	1146	Non-essential
PAS_chr1-4_0047	19	2825	Ambig1	YMR205C	2	2880	Non-essential
PAS_chr1-4_0048	9	775	Ambig1	YPL246C	8	789	Non-essential
PAS_chr1-4_0049	2	1089	Essential	YJR139C	19	1080	Non-essential
PAS_chr1-4_0050	19	1263	Ambig2	YBR199W	14	1395	Non-essential
PAS_chr1-4_0051	23	6444	Essential	YER172C	6	6492	Essential
PAS_chr1-4_0052	23	967	Non-essential	YHL013C	40	924	Non-essential
PAS_chr1-4_0053	27	1189	Non-essential	YHL014C	71	1218	Non-essential
PAS_chr1-4_0054	22	1077	Non-essential	YAL040C	26	1743	Non-essential
PAS_chr1-4_0057	16	1366	Non-essential	YOR355W	9	1569	Non-essential
PAS_chr1-4_0058	46	2146	Non-essential	YOR356W	37	1896	Non-essential
PAS_chr1-4_0059	24	1789	Ambig2	YNL251C	7	1728	Essential
PAS_chr1-4_0061	31	737	Non-essential	YMR114C	25	1107	Non-essential
PAS_chr1-4_0062	34	1363	Non-essential	YKL133C	17	1392	Non-essential
PAS_chr1-4_0063	5	1286	Essential	YMR116C	7	960	Non-essential
PAS_chr1-4_0064	45	1539	Non-essential	YMR110C	22	1599	Non-essential
PAS_chr1-4_0066	72	3085	Non-essential	YPR032W	37	3102	Non-essential
PAS_chr1-4_0067	39	1621	Non-essential	YBR280C	19	1914	Non-essential
PAS_chr1-4_0068	11	562	Non-essential	YBL107C	14	591	Non-essential
PAS_chr1-4_0069	52	2418	Non-essential	YDR466W	12	2697	Non-essential
PAS_chr1-4_0071	19	670	Non-essential	YHR008C	50	702	Non-essential
PAS_chr1-4_0072	19	1005	Non-essential	YDR214W	9	1053	Non-essential
PAS_chr1-4_0074	52	2265	Non-essential	YAR035W	192	2064	Non-essential
PAS_chr1-4_0077	20	843	Non-essential	YBR040W	10	897	Non-essential
PAS_chr1-4_0078	42	2031	Non-essential	YBR043C	38	2070	Non-essential
PAS_chr1-4_0079	40	1180	Non-essential	YBR042C	39	1194	Non-essential
PAS_chr1-4_0080	40	1887	Non-essential	YBR041W	47	2010	Non-essential
PAS_chr1-4_0081	16	1666	Ambig1	YFR028C	18	1656	Essential
PAS_chr1-4_0082	51	1497	Non-essential	YBR056W	22	1506	Non-essential
PAS_chr1-4_0083	20	1387	Ambig2	YJR078W	81	1362	Non-essential
PAS_chr1-4_0084	13	426	Non-essential	YJR082C	7	342	Non-essential
PAS_chr1-4_0085	7	1213	Essential	YPR034W	13	1434	Essential
PAS_chr1-4_0087	22	1239	Non-essential	YGR210C	39	1236	Non-essential
PAS_chr1-4_0089	55	2500	Non-essential	YIL017C	88	2766	Non-essential
PAS_chr1-4_0090	62	1875	Non-essential	YPR156C	18	1869	Non-essential
PAS_chr1-4_0092	5	781	Essential	YGR158C	1	753	Essential
PAS_chr1-4_0093	19	2673	Ambig1	YGR157W	12	2610	Non-essential
PAS_chr1-4_0094	38	1078	Non-essential	YGR163W	13	1026	Non-essential
PAS_chr1-4_0095	9	1666	Essential	YLL018C	3	1674	Essential
PAS_chr1-4_0096	12	2292	Essential	YOL130W	10	2580	Essential
PAS_chr1-4_0098	7	1672	Essential	YNL308C	1	1776	Essential
PAS_chr1-4_0099	35	1725	Ambig2	YFR029W	2	2037	Essential
PAS_chr1-4_0100	21	1411	Ambig2	YEL015W	79	1656	Non-essential
PAS_chr1-4_0101	23	1669	Non-essential	YEL013W	49	1737	Non-essential
PAS_chr1-4_0102	38	1479	Non-essential	YKR099W	16	2436	Non-essential
PAS_chr1-4_0104	6	1354	Essential	YHR011W	32	1341	Non-essential
PAS_chr1-4_0105	72	3487	Non-essential	YLR309C	15	2736	Non-essential
PAS_chr1-4_0106	25	1254	Non-essential	YDR465C	11	1239	Non-essential
PAS_chr1-4_0107	53	3915	Ambig2	YLR310C	6	4770	Essential
PAS_chr1-4_0108	20	2152	Ambig1	YOR001W	128	2202	Non-essential
PAS_chr1-4_0109	27	772	Non-essential	YKL040C	20	771	Non-essential
PAS_chr1-4_0110	8	282	Non-essential	YHL018W	19	363	Non-essential
PAS_chr1-4_0112	36	1696	Non-essential	YPL259C	22	1428	Non-essential
PAS_chr1-4_0113	17	1054	Non-essential	YOR007C	63	1041	Non-essential
PAS_chr1-4_0114	84	3417	Non-essential	YML002W	209	2214	Non-essential
PAS_chr1-4_0115	23	862	Non-essential	YOR006C	76	942	Non-essential
PAS_chr1-4_0116	15	1125	Ambig2	YJR080C	28	1185	Non-essential
PAS_chr1-4_0117	5	589	Ambig1	YER012W	2	597	Essential
PAS_chr1-4_0118	14	3016	Essential	YER013W	29	3438	Essential
PAS_chr1-4_0119	10	1014	Ambig1	YMR028W	0	1101	Essential
PAS_chr1-4_0120	5	498	Ambig1	YNL044W	16	531	Non-essential
PAS_chr1-4_0121	8	448	Ambig1	YKL058W	0	369	Essential
PAS_chr1-4_0122	11	1159	Ambig1	YKL059C	18	1326	Essential
PAS_chr1-4_0123	38	1329	Non-essential	YMR027W	40	1413	Non-essential
PAS_chr1-4_0124	14	1291	Ambig1	YPL188W	2	1245	Non-essential
PAS_chr1-4_0125	14	1516	Ambig1	YNL330C	7	1302	Non-essential
PAS_chr1-4_0126	22	1074	Non-essential	YNL326C	17	1011	Non-essential
PAS_chr1-4_0128	50	4804	Ambig1	YPL242C	12	4488	Essential
PAS_chr1-4_0130	4	2119	Essential	YPL240C	23	2130	Non-essential
PAS_chr1-4_0132	23	1453	Non-essential	YKL221W	35	1422	Non-essential
PAS_chr1-4_0133	73	3499	Non-essential	YNL329C	20	3093	Non-essential
PAS_chr1-4_0134	10	1702	Essential	YPL243W	0	1800	Essential
PAS_chr1-4_0135	1	850	Essential	YPL237W	0	858	Essential
PAS_chr1-4_0137	7	555	Ambig1	YPL239W	10	603	Non-essential
PAS_chr1-4_0138	21	2761	Ambig1	YMR185W	1	2946	Non-essential
PAS_chr1-4_0139	37	1209	Non-essential	YHR179W	7	1203	Non-essential
PAS_chr1-4_0140	2	571	Ambig1	YAL059W	16	639	Non-essential
PAS_chr1-4_0141	31	1674	Ambig2	YPR121W	27	1719	Non-essential
PAS_chr1-4_0142	10	2509	Essential	YPR019W	5	2802	Essential
PAS_chr1-4_0143	56	1933	Non-essential	YJL100W	40	1824	Non-essential
PAS_chr1-4_0144	16	952	Non-essential	YEL029C	16	939	Non-essential
PAS_chr1-4_0148	0	639	Essential	YJL063C	13	717	Non-essential
PAS_chr1-4_0149	12	1041	Ambig1	YBR265W	1	963	Essential
PAS_chr1-4_0150	6	2038	Ambig1	YPR074C	32	2043	Non-essential
PAS_chr1-4_0151	8	469	Non-essential	YPR073C	10	486	Non-essential
PAS_chr1-4_0152	13	1967	Ambig1	YPR072W	6	1683	Non-essential
PAS_chr1-4_0153	12	4201	Essential	YBR115C	35	4179	Non-essential
PAS_chr1-4_0154	55	2451	Non-essential	YBR114W	25	2373	Non-essential
PAS_chr1-4_0155	26	3054	Ambig1	YOL051W	16	3246	Non-essential
PAS_chr1-4_0158	1	654	Essential	YGR167W	0	702	Non-essential
PAS_chr1-4_0159	22	1126	Non-essential	YDR289C	0	1230	Non-essential
PAS_chr1-4_0160	333	2530	Omitted	YCL030C	58	2400	Non-essential
PAS_chr1-4_0161	15	1174	Ambig2	YCL029C	76	1323	Non-essential
PAS_chr1-4_0162	20	687	Non-essential	YKR014C	15	705	Non-essential
PAS_chr1-4_0163	0	374	Omitted	YOR020C	2	321	Essential
PAS_chr1-4_0164	17	888	Non-essential	YKR013W	68	990	Non-essential
PAS_chr1-4_0167	35	919	Non-essential	YLR414C	14	792	Non-essential
PAS_chr1-4_0168	8	493	Non-essential	YPR098C	12	486	Non-essential
PAS_chr1-4_0169	4	1407	Essential	YJL081C	0	1470	Essential
PAS_chr1-4_0171	1	421	Essential	YPR100W	4	423	Non-essential
PAS_chr1-4_0172	12	1528	Ambig1	YKR016W	70	1623	Non-essential
PAS_chr1-4_0173	36	1518	Non-essential	YKR017C	57	1656	Non-essential
PAS_chr1-4_0175	36	2104	Ambig2	YOL095C	26	2121	Non-essential
PAS_chr1-4_0176	2	780	Essential	YNL282W	3	588	Essential
PAS_chr1-4_0178	19	648	Non-essential	YDR003W	65	633	Non-essential
PAS_chr1-4_0179	51	1228	Non-essential	YHL022C	42	1197	Non-essential
PAS_chr1-4_0181	11	1243	Ambig1	YLR328W	11	1206	Non-essential
PAS_chr1-4_0182	3	654	Essential	YDR167W	2	621	Essential
PAS_chr1-4_0183	2	730	Essential	YER148W	1	723	Essential
PAS_chr1-4_0184	61	2592	Non-essential	YIR023W	46	2913	Non-essential
PAS_chr1-4_0185	4	569	Ambig1	YKL013C	2	516	Essential
PAS_chr1-4_0186	7	1396	Essential	YKL012W	32	1752	Essential
PAS_chr1-4_0187	2	516	Essential	YIR022W	0	504	Essential
PAS_chr1-4_0188	21	1188	Non-essential	YGR234W	12	1200	Non-essential
PAS_chr1-4_0189	34	1200	Non-essential	YJR107W	11	987	Non-essential
PAS_chr1-4_0190	42	1720	Non-essential	YJL163C	34	1668	Non-essential
PAS_chr1-4_0191	4	2422	Essential	YPL029W	37	2214	Non-essential
PAS_chr1-4_0192	18	2067	Ambig1	YDL017W	6	1524	Essential
PAS_chr1-4_0193	18	1686	Ambig1	YAR014C	115	2130	Non-essential
PAS_chr1-4_0194	48	1734	Non-essential	YLL028W	63	1761	Non-essential
PAS_chr1-4_0195	52	2150	Non-essential	YPR003C	165	2265	Non-essential
PAS_chr1-4_0196	28	1143	Non-essential	YGR223C	11	1347	Non-essential
PAS_chr1-4_0197	15	1938	Essential	YKL022C	21	2523	Essential
PAS_chr1-4_0198	8	942	Ambig1	YIL145C	10	930	Non-essential
PAS_chr1-4_0199	6	424	Ambig2	YKR085C	10	588	Non-essential
PAS_chr1-4_0201	26	1561	Ambig2	YBR103W	10	1608	Non-essential
PAS_chr1-4_0202	9	1467	Essential	YGR046W	13	1158	Essential
PAS_chr1-4_0203	11	2059	Essential	YIL144W	0	2076	Essential
PAS_chr1-4_0204	13	2463	Essential	YIL143C	2	2532	Essential
PAS_chr1-4_0205	3	295	Omitted	YDR510W	0	306	Essential
PAS_chr1-4_0206	25	1065	Non-essential	YOR084W	45	1164	Non-essential
PAS_chr1-4_0207	4	490	Ambig1	YPL059W	3	453	Non-essential
PAS_chr1-4_0208	7	663	Ambig2	YER004W	65	696	Non-essential
PAS_chr1-4_0209	6	1518	Essential	YGL064C	35	1686	Non-essential
PAS_chr1-4_0210	13	1876	Ambig1	YPL210C	4	1923	Essential
PAS_chr1-4_0211	5	546	Ambig1	YPL211W	0	546	Essential
PAS_chr1-4_0212	7	1629	Essential	YPL212C	35	1635	Non-essential
PAS_chr1-4_0215	8	1773	Essential	YJL071W	11	1725	Non-essential
PAS_chr1-4_0216	7	662	Essential	YJL072C	1	642	Essential
PAS_chr1-4_0217	30	1207	Non-essential	YBR271W	9	1260	Non-essential
PAS_chr1-4_0218	13	1134	Ambig2	YBR249C	7	1113	Non-essential
PAS_chr1-4_0219	32	1545	Non-essential	YBR214W	17	1584	Non-essential
PAS_chr1-4_0220	8	1923	Essential	YLR399C	6	2061	Non-essential
PAS_chr1-4_0222	10	823	Ambig1	YBR213W	21	825	Non-essential
PAS_chr1-4_0223	25	1521	Non-essential	YBR212W	14	2019	Non-essential
PAS_chr1-4_0225	7	492	Ambig1	YGL054C	7	417	Non-essential
PAS_chr1-4_0226	17	649	Non-essential	YKL081W	12	1239	Non-essential
PAS_chr1-4_0227	27	1050	Non-essential	YLR283W	6	945	Non-essential
PAS_chr1-4_0228	12	498	Non-essential	YLR275W	0	333	Essential
PAS_chr1-4_0230	53	2011	Non-essential	YLR289W	18	1938	Non-essential
PAS_chr1-4_0231	20	3994	Essential	YDL195W	1	3822	Essential
PAS_chr1-4_0232	61	2875	Non-essential	YIL047C	59	2709	Non-essential
PAS_chr1-4_0233	23	3303	Ambig1	YIL048W	8	3456	Essential
PAS_chr1-4_0234	12	975	Ambig1	YER055C	29	894	Non-essential
PAS_chr1-4_0235	2	202	Omitted	YLR264W	1	204	Non-essential
PAS_chr1-4_0236	23	1413	Ambig2	YIL050W	22	858	Non-essential
PAS_chr1-4_0237	0	347	Omitted	YER058W	11	324	Non-essential
PAS_chr1-4_0238	5	519	Ambig1	YIL051C	12	438	Essential
PAS_chr1-4_0239	3	373	Omitted	YER056C-A	9	366	Non-essential
PAS_chr1-4_0241	17	703	Non-essential	YNR018W	36	675	Non-essential
PAS_chr1-4_0242	25	1347	Non-essential	YKL046C	28	1350	Non-essential
PAS_chr1-4_0243	9	1666	Essential	YER086W	1	1731	Non-essential
PAS_chr1-4_0244	12	1515	Ambig1	YLR206W	8	1842	Non-essential
PAS_chr1-4_0245	9	1344	Ambig1	YLR005W	7	1386	Essential
PAS_chr1-4_0246	28	1689	Ambig1	YHR050W	41	1650	Non-essential
PAS_chr1-4_0247	9	1099	Ambig1	YNR015W	89	1155	Non-essential
PAS_chr1-4_0248	2	651	Essential	YNR017W	6	669	Essential
PAS_chr1-4_0249	18	6704	Essential	YNR016C	5	6702	Essential
PAS_chr1-4_0251	38	1333	Non-essential	YCR045C	69	1476	Non-essential
PAS_chr1-4_0253	19	1644	Ambig2	YJR010W	109	1536	Non-essential
PAS_chr1-4_0254	25	1140	Non-essential	YGR193C	21	1233	Non-essential
PAS_chr1-4_0255	35	1845	Non-essential	YNR063W	36	1824	Non-essential
PAS_chr1-4_0256	48	1225	Non-essential	YNR062C	14	984	Non-essential
PAS_chr1-4_0257	35	1338	Non-essential	YDL054C	58	1461	Non-essential
PAS_chr1-4_0262	8	1062	Ambig1	YOR061W	16	1020	Non-essential
PAS_chr1-4_0263	49	2023	Non-essential	YDR129C	9	1929	Non-essential
PAS_chr1-4_0264	31	1698	Non-essential	YMR105C	2	1710	Non-essential
PAS_chr1-4_0265	6	810	Ambig1	YPL129W	4	735	Non-essential
PAS_chr1-4_0267	13	573	Non-essential	YOR215C	3	558	Non-essential
PAS_chr1-4_0268	16	1866	Ambig1	YOR216C	8	1455	Non-essential
PAS_chr1-4_0269	14	2774	Essential	YOR217W	13	2586	Essential
PAS_chr1-4_0271	14	1306	Ambig1	YOR231W	16	1527	Non-essential
PAS_chr1-4_0272	23	1361	Non-essential	YOR232W	0	687	Essential
PAS_chr1-4_0273	13	2263	Ambig1	YPL141C	32	2598	Non-essential
PAS_chr1-4_0275	3	668	Essential	YPL143W	0	324	Essential
PAS_chr1-4_0276	7	1542	Essential	YCR072C	1	1548	Essential
PAS_chr1-4_0277	9	1144	Ambig1	YGL246C	0	1164	Non-essential
PAS_chr1-4_0278	42	1258	Non-essential	YPL145C	12	1305	Non-essential
PAS_chr1-4_0279	108	4518	Non-essential	YNR031C	86	4740	Non-essential
PAS_chr1-4_0280	24	1072	Non-essential	YNR032W	37	1107	Non-essential
PAS_chr1-4_0281	10	2346	Essential	YPL128C	0	1689	Essential
PAS_chr1-4_0282	15	841	Non-essential	YPL127C	25	777	Non-essential
PAS_chr1-4_0283	24	1021	Non-essential	YER165W	1	1734	Essential
PAS_chr1-4_0284	5	750	Ambig1	YKL040C	20	771	Non-essential
PAS_chr1-4_0285	17	4849	Essential	YKL014C	23	5295	Essential
PAS_chr1-4_0286	12	1368	Ambig1	YCR065W	36	1695	Non-essential
PAS_chr1-4_0287	30	2169	Ambig2	YJL168C	20	2202	Non-essential
PAS_chr1-4_0288	17	2404	Ambig1	YLR223C	15	3258	Essential
PAS_chr1-4_0290	23	1116	Non-essential	YML099C	32	2643	Non-essential
PAS_chr1-4_0292	4	1249	Ambig1	YCR012W	1	1251	Essential
PAS_chr1-4_0293	14	1066	Ambig1	YDR173C	0	1068	Non-essential
PAS_chr1-4_0294	1	859	Essential	YMR183C	12	888	Non-essential
PAS_chr1-4_0295	11	5638	Essential	YPL231W	2	5664	Essential
PAS_chr1-4_0296	11	1320	Ambig1	YDR169C	4	1542	Non-essential
PAS_chr1-4_0297	4	901	Ambig2	YLR150W	6	822	Non-essential
PAS_chr1-4_0298	23	1165	Non-essential	YHR076W	14	1032	Non-essential
PAS_chr1-4_0299	27	1710	Non-essential	YMR145C	16	1683	Non-essential
PAS_chr1-4_0300	7	1026	Ambig1	YKR071C	3	1047	Essential
PAS_chr1-4_0302	27	1189	Non-essential	YOL016C	47	1344	Non-essential
PAS_chr1-4_0303	11	1033	Ambig1	YDL205C	2	984	Essential
PAS_chr1-4_0304	6	1207	Ambig1	YPL028W	0	1197	Essential
PAS_chr1-4_0305	21	1224	Non-essential	YPL042C	32	1668	Non-essential
PAS_chr1-4_0306	8	681	Non-essential	YPL041C	22	624	Non-essential
PAS_chr1-4_0307	17	736	Non-essential	YHR071W	24	690	Non-essential
PAS_chr1-4_0308	33	1782	Non-essential	YKL179C	13	2040	Non-essential
PAS_chr1-4_0309	24	2415	Ambig1	YJL176C	8	2478	Non-essential
PAS_chr1-4_0310	41	1963	Non-essential	YHR171W	14	1893	Non-essential
PAS_chr1-4_0311	4	2142	Essential	YGR245C	3	2304	Essential
PAS_chr1-4_0312	39	2196	Non-essential	YKL171W	34	2787	Non-essential
PAS_chr1-4_0313	1	280	Omitted	YJL166W	4	285	Non-essential
PAS_chr1-4_0314	3	1065	Essential	YJL167W	1	1059	Essential
PAS_chr1-4_0315	20	1059	Non-essential	YPL015C	80	1074	Non-essential
PAS_chr1-4_0316	42	3106	Ambig2	YPL009C	136	3117	Non-essential
PAS_chr1-4_0317	1	573	Essential	YPL010W	3	570	Essential
PAS_chr1-4_0318	14	995	Ambig1	YPL011C	39	1062	Essential
PAS_chr1-4_0319	11	3615	Essential	YPL012W	2	3687	Essential
PAS_chr1-4_0320	3	361	Omitted	YPL013C	20	366	Non-essential
PAS_chr1-4_0322	28	1657	Non-essential	YHR178W	11	2232	Non-essential
PAS_chr1-4_0323	2	816	Essential	YGR024C	0	714	Essential
PAS_chr1-4_0324	9	3496	Essential	YPR010C	3	3612	Essential
PAS_chr1-4_0325	9	2773	Essential	YGL167C	4	2853	Non-essential
PAS_chr1-4_0326	11	1134	Ambig1	YGL169W	3	1281	Essential
PAS_chr1-4_0328	18	1110	Non-essential	YDR083W	17	1179	Non-essential
PAS_chr1-4_0333	24	1198	Ambig2	YDR182W	0	1476	Essential
PAS_chr1-4_0334	17	2298	Ambig1	YLR166C	0	2616	Essential
PAS_chr1-4_0335	7	598	Non-essential	YER063W	21	657	Non-essential
PAS_chr1-4_0336	30	1800	Non-essential	YIL056W	51	1923	Non-essential
PAS_chr1-4_0338	27	1648	Non-essential	YER065C	41	1674	Non-essential
PAS_chr1-4_0339	5	792	Ambig1	YEL009C	53	846	Non-essential
PAS_chr1-4_0340	9	811	Non-essential	YIL044C	33	897	Non-essential
PAS_chr1-4_0341	30	1566	Non-essential	YMR223W	8	1416	Non-essential
PAS_chr1-4_0342	4	765	Ambig1	YOR281C	1	861	Essential
PAS_chr1-4_0343	5	1714	Essential	YGR278W	8	1734	Essential
PAS_chr1-4_0344	9	2130	Essential	YGR145W	7	2124	Essential
PAS_chr1-4_0347	43	2074	Non-essential	YOL057W	35	2136	Non-essential
PAS_chr1-4_0348	14	2874	Essential	YNL313C	0	2715	Essential
PAS_chr1-4_0350	20	829	Non-essential	YOL073C	17	969	Non-essential
PAS_chr1-4_0351	4	641	Essential	YGR078C	8	600	Non-essential
PAS_chr1-4_0352	2	786	Essential	YOL120C	1	561	Essential
PAS_chr1-4_0353	1	451	Essential	YNL302C	1	435	Non-essential
PAS_chr1-4_0354	32	1317	Non-essential	YOL124C	21	1302	Non-essential
PAS_chr1-4_0355	7	1387	Ambig1	YOL123W	1	1605	Essential
PAS_chr1-4_0356	14	3010	Essential	YDL031W	7	2988	Essential
PAS_chr1-4_0357	24	1330	Non-essential	YPL203W	10	1143	Non-essential
PAS_chr1-4_0358	1	483	Essential	YGL068W	5	585	Essential
PAS_chr1-4_0359	1	340	Essential	YGL070C	8	369	Non-essential
PAS_chr1-4_0360	8	2779	Essential	YGL201C	3	3054	Essential
PAS_chr1-4_0361	28	1092	Non-essential	YGL071W	17	2073	Non-essential
PAS_chr1-4_0362	28	1944	Non-essential	YIL108W	49	2091	Non-essential
PAS_chr1-4_0363	0	915	Essential	YFL029C	1	1107	Essential
PAS_chr1-4_0364	37	1291	Non-essential	YFL027C	41	1494	Non-essential
PAS_chr1-4_0365	30	1554	Non-essential	YLR055C	46	1809	Non-essential
PAS_chr1-4_0366	35	931	Non-essential	YFL028C	22	870	Non-essential
PAS_chr1-4_0367	17	1153	Ambig1	YLR056W	6	1098	Non-essential
PAS_chr1-4_0368	41	1188	Non-essential	YMR139W	11	1113	Non-essential
PAS_chr1-4_0369	8	172	Omitted	YDR276C	0	168	Non-essential
PAS_chr1-4_0370	19	466	Non-essential	YLR050C	12	486	Non-essential
PAS_chr1-4_0372	14	468	Non-essential	YCR090C	6	549	Non-essential
PAS_chr1-4_0374	2	388	Omitted	YNR046W	4	408	Essential
PAS_chr1-4_0375	40	2248	Non-essential	YNR047W	45	2682	Non-essential
PAS_chr1-4_0376	79	3015	Non-essential	YCR092C	40	3057	Non-essential
PAS_chr1-4_0377	9	532	Non-essential	YDR482C	20	408	Non-essential
PAS_chr1-4_0379	10	1206	Ambig1	YGR058W	15	1008	Non-essential
PAS_chr1-4_0380	22	3046	Ambig1	YNL267W	1	3201	Essential
PAS_chr1-4_0381	22	3019	Ambig1	YLL031C	1	3054	Essential
PAS_chr1-4_0384	3	921	Essential	YCR009C	28	798	Non-essential
PAS_chr1-4_0385	26	2371	Ambig1	YHL023C	30	3441	Non-essential
PAS_chr1-4_0389	64	2550	Non-essential	YLL032C	32	2478	Non-essential
PAS_chr1-4_0390	33	1717	Ambig2	YLR133W	19	1749	Non-essential
PAS_chr1-4_0391	70	2352	Non-essential	YPR194C	17	2634	Non-essential
PAS_chr1-4_0392	12	678	Non-essential	YMR095C	14	675	Non-essential
PAS_chr1-4_0393	13	889	Non-essential	YNL333W	2	897	Non-essential
PAS_chr1-4_0394	23	1485	Non-essential	YNL142W	18	1500	Non-essential
PAS_chr1-4_0395	6	1012	Essential	YER040W	39	2193	Non-essential
PAS_chr1-4_0397	21	1083	Non-essential	YNL191W	18	1074	Non-essential
PAS_chr1-4_0399	18	507	Non-essential	YDL219W	2	453	Non-essential
PAS_chr1-4_0400	27	1354	Non-essential	YNL011C	63	1335	Non-essential
PAS_chr1-4_0401	44	2208	Non-essential	YDL170W	22	1587	Non-essential
PAS_chr1-4_0402	5	531	Ambig1	YDL169C	4	672	Non-essential
PAS_chr1-4_0403	2	1491	Essential	YLR197W	2	1515	Essential
PAS_chr1-4_0405	2	346	Omitted	YLR200W	3	345	Non-essential
PAS_chr1-4_0406	22	861	Non-essential	YLR201C	4	783	Non-essential
PAS_chr1-4_0407	6	826	Ambig1	YJR060W	21	1056	Non-essential
PAS_chr1-4_0408	21	1074	Non-essential	YJR062C	18	1374	Non-essential
PAS_chr1-4_0409	67	2583	Non-essential	YKL201C	49	3537	Non-essential
PAS_chr1-4_0410	55	2334	Non-essential	YKL201C	49	3537	Non-essential
PAS_chr1-4_0411	11	717	Ambig1	YLR323C	5	780	Essential
PAS_chr1-4_0412	3	235	Omitted	YLR325C	2	237	Non-essential
PAS_chr1-4_0413	22	1527	Ambig2	YLR324W	6	1572	Non-essential
PAS_chr1-4_0414	13	781	Ambig2	YGR006W	16	756	Non-essential
PAS_chr1-4_0415	18	1117	Non-essential	YOL105C	28	1671	Non-essential
PAS_chr1-4_0416	20	1144	Non-essential	YNL283C	17	1512	Non-essential
PAS_chr1-4_0417	7	1811	Essential	YNL048W	2	1647	Non-essential
PAS_chr1-4_0418	19	2055	Essential	YIL105C	23	2061	Non-essential
PAS_chr1-4_0419	1	789	Essential	YIL106W	8	945	Essential
PAS_chr1-4_0420	15	883	Non-essential	YPR058W	9	924	Non-essential
PAS_chr1-4_0421	3	1336	Essential	YDL131W	17	1323	Non-essential
PAS_chr1-4_0422	4	891	Essential	YPL081W	21	594	Non-essential
PAS_chr1-4_0423	11	1096	Ambig1	YBR192W	3	1134	Essential
PAS_chr1-4_0424	52	2980	Non-essential	YPL115C	16	3387	Non-essential
PAS_chr1-4_0425	6	1254	Essential	YOR196C	8	1245	Non-essential
PAS_chr1-4_0426	10	936	Ambig2	YGR282C	7	942	Non-essential
PAS_chr1-4_0427	26	1128	Non-essential	YMR310C	7	954	Non-essential
PAS_chr1-4_0428	18	1536	Non-essential	YOR198C	6	1413	Non-essential
PAS_chr1-4_0429	1	847	Essential	YPL117C	1	867	Essential
PAS_chr1-4_0430	13	1219	Ambig2	YOR197W	12	1299	Non-essential
PAS_chr1-4_0431	48	1641	Non-essential	YBR008C	114	1647	Non-essential
PAS_chr1-4_0432	23	4599	Ambig1	YEL022W	134	4380	Non-essential
PAS_chr1-4_0433	27	1129	Non-essential	YDR142C	7	1128	Non-essential
PAS_chr1-4_0434	16	1851	Ambig1	YMR179W	20	2277	Non-essential
PAS_chr1-4_0435	81	3276	Non-essential	YDR104C	25	3738	Non-essential
PAS_chr1-4_0436	29	1242	Non-essential	YNL134C	10	1131	Non-essential
PAS_chr1-4_0438	50	2493	Non-essential	YDR103W	25	2754	Non-essential
PAS_chr1-4_0439	44	1981	Non-essential	YOR154W	16	1764	Non-essential
PAS_chr1-4_0440	44	1551	Non-essential	YDL155W	11	1284	Non-essential
PAS_chr1-4_0442	68	3293	Non-essential	YOL138C	38	4026	Non-essential
PAS_chr1-4_0444	5	682	Ambig1	YDR489W	1	885	Essential
PAS_chr1-4_0445	3	486	Essential	YDL004W	16	483	Essential
PAS_chr1-4_0447	23	1423	Ambig2	YLR446W	11	1302	Non-essential
PAS_chr1-4_0448	1	580	Essential	YGL047W	5	609	Essential
PAS_chr1-4_0450	0	913	Essential	YAR015W	3	921	Non-essential
PAS_chr1-4_0451	20	1366	Ambig2	YAR018C	61	1308	Non-essential
PAS_chr1-4_0452	9	2373	Essential	YIL068C	8	2418	Essential
PAS_chr1-4_0455	9	697	Ambig1	YOL142W	0	723	Essential
PAS_chr1-4_0456	35	2775	Ambig1	YNL325C	20	2640	Non-essential
PAS_chr1-4_0457	52	1999	Non-essential	YOL141W	35	2088	Non-essential
PAS_chr1-4_0458	8	1827	Essential	YJR016C	1	1758	Essential
PAS_chr1-4_0459	20	1282	Non-essential	YNL117W	31	1665	Non-essential
PAS_chr1-4_0460	23	813	Non-essential	YDR020C	35	699	Non-essential
PAS_chr1-4_0461	5	1189	Essential	YDR021W	0	1200	Essential
PAS_chr1-4_0462	5	1028	Ambig1	YDR498C	6	1152	Essential
PAS_chr1-4_0463	4	1383	Essential	YDR023W	5	1389	Essential
PAS_chr1-4_0464	20	1282	Ambig2	YBR045C	42	1920	Non-essential
PAS_chr1-4_0465	6	929	Ambig1	YBR039W	6	936	Non-essential
PAS_chr1-4_0466	3	1170	Essential	YER077C	28	2067	Non-essential
PAS_chr1-4_0467	33	1559	Non-essential	YIL071C	16	1335	Non-essential
PAS_chr1-4_0468	44	1506	Non-essential	YER078C	36	1536	Non-essential
PAS_chr1-4_0469	4	343	Ambig1	YGR215W	5	333	Non-essential
PAS_chr1-4_0470	5	1869	Essential	YGR216C	8	1830	Essential
PAS_chr1-4_0471	1	792	Essential	YGR214W	5	759	Non-essential
PAS_chr1-4_0472	79	2413	Non-essential	YLR047C	30	2061	Non-essential
PAS_chr1-4_0473	46	1569	Non-essential	YGR225W	17	1782	Non-essential
PAS_chr1-4_0474	25	1587	Ambig2	YHR151C	13	1581	Non-essential
PAS_chr1-4_0475	29	1483	Non-essential	YGR227W	8	1578	Non-essential
PAS_chr1-4_0476	29	1050	Non-essential	YGR229C	8	1518	Non-essential
PAS_chr1-4_0478	17	688	Non-essential	YGR232W	12	687	Non-essential
PAS_chr1-4_0479	63	1729	Non-essential	YKR039W	73	1809	Non-essential
PAS_chr1-4_0480	1	1417	Essential	YGR211W	0	1461	Essential
PAS_chr1-4_0482	9	366	Omitted	YKL137W	7	336	Non-essential
PAS_chr1-4_0483	5	583	Ambig1	YMR117C	0	642	Essential
PAS_chr1-4_0484	1	333	Essential	YKL138C	2	396	Non-essential
PAS_chr1-4_0487	9	586	Ambig1	YMR118C	15	591	Non-essential
PAS_chr1-4_0489	9	1185	Ambig1	YAL012W	4	1185	Non-essential
PAS_chr1-4_0490	8	660	Ambig2	YDR382W	3	333	Non-essential
PAS_chr1-4_0491	2	436	Omitted	YOL040C	0	429	Essential
PAS_chr1-4_0492	12	1524	Ambig1	YAL013W	54	1218	Non-essential
PAS_chr1-4_0493	11	1336	Ambig1	YOL041C	35	1380	Non-essential
PAS_chr1-4_0495	18	967	Non-essential	YOL048C	21	1029	Non-essential
PAS_chr1-4_0496	10	1485	Ambig1	YOL049W	15	1476	Non-essential
PAS_chr1-4_0497	45	2559	Non-essential	YGL216W	18	2418	Non-essential
PAS_chr1-4_0498	22	1269	Non-essential	YER027C	34	1254	Non-essential
PAS_chr1-4_0499	11	1468	Ambig1	YGL219C	1	1380	Non-essential
PAS_chr1-4_0500	21	957	Non-essential	YGL212W	7	951	Non-essential
PAS_chr1-4_0501	24	1084	Non-essential	YGL213C	10	1194	Non-essential
PAS_chr1-4_0502	2	1266	Essential	YKR063C	1	1509	Essential
PAS_chr1-4_0503	26	2530	Ambig1	YJL154C	16	2835	Non-essential
PAS_chr1-4_0504	2	171	Omitted	YLR388W	8	171	Non-essential
PAS_chr1-4_0506	12	2302	Essential	YDL060W	1	2367	Essential
PAS_chr1-4_0507	24	1300	Non-essential	YLR387C	8	1299	Non-essential
PAS_chr1-4_0508	42	2448	Non-essential	YLR386W	19	2643	Non-essential
PAS_chr1-4_0510	7	702	Omitted	YLR390W-A	4	717	Non-essential
PAS_chr1-4_0511	49	3166	Ambig2	YLR389C	26	3084	Non-essential
PAS_chr1-4_0513	48	4084	Ambig2	YNL250W	7	3939	Non-essential
PAS_chr1-4_0514	7	2284	Essential	YNL247W	1	2304	Essential
PAS_chr1-4_0515	49	1894	Non-essential	YGR197C	23	1644	Non-essential
PAS_chr1-4_0516	10	991	Ambig2	YPR009W	45	807	Non-essential
PAS_chr1-4_0517	8	2464	Essential	YNL221C	0	2628	Essential
PAS_chr1-4_0519	14	1580	Ambig1	YNL227C	18	1773	Non-essential
PAS_chr1-4_0520	25	1384	Non-essential	YDL238C	22	1470	Non-essential
PAS_chr1-4_0521	31	2055	Non-essential	YNL224C	20	2304	Non-essential
PAS_chr1-4_0522	32	1594	Non-essential	YNL223W	15	1485	Non-essential
PAS_chr1-4_0523	5	694	Ambig1	YNL222W	0	621	Essential
PAS_chr1-4_0524	27	1431	Non-essential	YDL238C	22	1470	Non-essential
PAS_chr1-4_0526	7	1365	Ambig2	YGL035C	51	1515	Non-essential
PAS_chr1-4_0527	3	445	Omitted	YER030W	6	462	Non-essential
PAS_chr1-4_0528	4	663	Essential	YGL210W	15	669	Non-essential
PAS_chr1-4_0529	10	3016	Essential	YGL207W	5	3108	Essential
PAS_chr1-4_0530	12	1563	Ambig1	YMR016C	66	2358	Non-essential
PAS_chr1-4_0532	21	1341	Ambig2	YLR380W	25	1227	Non-essential
PAS_chr1-4_0533	10	2515	Essential	YAL041W	6	2565	Essential
PAS_chr1-4_0534	15	2643	Essential	YLR382C	12	2685	Non-essential
PAS_chr1-4_0535	16	3229	Essential	YLR383W	1	3345	Essential
PAS_chr1-4_0536	2	264	Omitted	YGL220W	6	363	Non-essential
PAS_chr1-4_0537	18	838	Non-essential	YGL221C	9	867	Non-essential
PAS_chr1-4_0538	42	2110	Non-essential	YGL205W	21	2247	Non-essential
PAS_chr1-4_0539	4	955	Ambig1	YNR054C	6	951	Essential
PAS_chr1-4_0541	28	5023	Essential	YGR098C	4	4893	Essential
PAS_chr1-4_0544	50	2196	Non-essential	YGR089W	53	2811	Non-essential
PAS_chr1-4_0545	25	1234	Non-essential	YPR118W	11	1236	Non-essential
PAS_chr1-4_0546	16	4971	Essential	YGL206C	1	4962	Non-essential
PAS_chr1-4_0547	4	513	Omitted	YLR109W	5	531	Non-essential
PAS_chr1-4_0548	31	1432	Non-essential	YEL060C	32	1908	Non-essential
PAS_chr1-4_0549	74	3006	Non-essential	YIR002C	229	2982	Non-essential
PAS_chr1-4_0550	15	1489	Ambig1	YER008C	117	4011	Essential
PAS_chr1-4_0551	9	4047	Essential	YGR061C	0	4077	Non-essential
PAS_chr1-4_0552	35	1441	Non-essential	YNL142W	18	1500	Non-essential
PAS_chr1-4_0553	15	714	Non-essential	YBR096W	12	693	Non-essential
PAS_chr1-4_0555	93	3940	Non-essential	YPR049C	35	3537	Non-essential
PAS_chr1-4_0556	7	1108	Ambig1	YBR087W	1	1065	Essential
PAS_chr1-4_0557	6	669	Ambig1	YBL038W	21	699	Non-essential
PAS_chr1-4_0558	6	1333	Ambig1	YPR047W	15	1410	Non-essential
PAS_chr1-4_0559	15	1723	Ambig1	YPR048W	2	1872	Essential
PAS_chr1-4_0561	25	1491	Non-essential	YGL253W	28	1461	Non-essential
PAS_chr1-4_0562	121	4642	Non-essential	YLL015W	112	4680	Non-essential
PAS_chr1-4_0563	38	1512	Non-essential	YMR023C	57	1581	Non-essential
PAS_chr1-4_0564	10	852	Ambig1	YIL003W	10	882	Essential
PAS_chr1-4_0566	30	1146	Non-essential	YGL248W	31	1110	Non-essential
PAS_chr1-4_0567	4	798	Essential	YFR050C	0	801	Essential
PAS_chr1-4_0569	15	942	Non-essential	YGR086C	5	1020	Non-essential
PAS_chr1-4_0570	47	1612	Non-essential	YLR081W	3	1725	Non-essential
PAS_chr1-4_0571	48	11476	Essential	YHR099W	9	11235	Non-essential
PAS_chr1-4_0572	9	606	Ambig2	YHR100C	12	558	Non-essential
PAS_chr1-4_0573	37	1744	Non-essential	YDR266C	15	1920	Non-essential
PAS_chr1-4_0577	7	1131	Ambig1	YER154W	25	1209	Non-essential
PAS_chr1-4_0579	45	1318	Non-essential	YER152C	23	1332	Non-essential
PAS_chr1-4_0584	43	1414	Non-essential	YAL063C	42	3969	Non-essential
PAS_chr1-4_0585	44	1774	Non-essential	YER151C	18	2739	Non-essential
PAS_chr1-4_0586	7	408	Omitted	YER150W	7	447	Non-essential
PAS_chr1-4_0587	18	1011	Non-essential	YDR076W	27	1221	Non-essential
PAS_chr1-4_0589	4	790	Ambig1	YGL123W	0	765	Essential
PAS_chr1-4_0590	3	1443	Essential	YGL122C	1	1578	Essential
PAS_chr1-4_0592	12	2260	Essential	YGL120C	6	2304	Essential
PAS_chr1-4_0593	2	1098	Essential	YBR221C	14	1101	Non-essential
PAS_chr1-4_0594	12	2059	Essential	YER068W	11	1764	Non-essential
PAS_chr1-4_0595	56	3232	Ambig2	YGL241W	18	3015	Non-essential
PAS_chr1-4_0596	14	1546	Ambig1	YGL244W	17	1677	Non-essential
PAS_chr1-4_0597	39	1876	Non-essential	YFR048W	48	1989	Non-essential
PAS_chr1-4_0598	6	2163	Essential	YGL245W	0	2127	Essential
PAS_chr1-4_0599	7	960	Ambig1	YGL247W	0	594	Essential
PAS_chr1-4_0601	45	1686	Non-essential	YEL063C	28	1773	Non-essential
PAS_chr1-4_0602	22	812	Non-essential	YGR001C	66	747	Non-essential
PAS_chr1-4_0603	16	1450	Ambig2	YAR002W	164	1620	Non-essential
PAS_chr1-4_0604	6	1048	Ambig1	YGL001C	7	1050	Essential
PAS_chr1-4_0606	69	4056	Ambig2	YAL002W	247	3825	Non-essential
PAS_chr1-4_0607	18	1240	Ambig2	YAR003W	94	1281	Non-essential
PAS_chr1-4_0608	24	1449	Non-essential	YGL202W	24	1503	Non-essential
PAS_chr1-4_0609	42	2373	Non-essential	YDL132W	5	2448	Essential
PAS_chr1-4_0611	32	1528	Non-essential	YBR286W	20	1614	Non-essential
PAS_chr1-4_0613	41	1791	Non-essential	YAL067C	30	1782	Non-essential
PAS_chr1-4_0614	0	301	Essential	YLR147C	0	306	Essential
PAS_chr1-4_0615	2	949	Essential	YJR077C	18	936	Non-essential
PAS_chr1-4_0616	5	684	Non-essential	YDR381W	1	681	Essential
PAS_chr1-4_0617	10	1824	Essential	YKL212W	1	1872	Non-essential
PAS_chr1-4_0618	52	2131	Non-essential	YKL213C	8	2148	Non-essential
PAS_chr1-4_0619	84	4552	Non-essential	YDR135C	20	4548	Non-essential
PAS_chr1-4_0620	13	1554	Ambig1	YOL148C	17	1815	Non-essential
PAS_chr1-4_0621	31	1818	Non-essential	YIL166C	45	1629	Non-essential
PAS_chr1-4_0623	12	2052	Essential	YOR181W	5	1902	Essential
PAS_chr1-4_0624	14	1011	Non-essential	YLR287C	3	1068	Non-essential
PAS_chr1-4_0626	23	649	Non-essential	YBR264C	8	600	Non-essential
PAS_chr1-4_0627	30	1650	Non-essential	YJL057C	45	2004	Non-essential
PAS_chr1-4_0628	6	1032	Essential	YOL022C	1	1227	Essential
PAS_chr1-4_0629	21	1440	Non-essential	YBR283C	8	1473	Non-essential
PAS_chr1-4_0630	15	712	Non-essential	YBR261C	10	699	Non-essential
PAS_chr1-4_0631	77	3099	Non-essential	YKR096W	44	3588	Non-essential
PAS_chr1-4_0632	43	2944	Non-essential	YBR084W	37	2928	Non-essential
PAS_chr1-4_0633	11	1122	Ambig2	YKL113C	19	1149	Non-essential
PAS_chr1-4_0634	59	2794	Non-essential	YOL090W	27	2895	Non-essential
PAS_chr1-4_0636	28	1656	Non-essential	YIL166C	45	1629	Non-essential
PAS_chr1-4_0637	27	871	Non-essential	YKL110C	26	942	Non-essential
PAS_chr1-4_0638	9	1905	Ambig1	YMR098C	17	1839	Non-essential
PAS_chr1-4_0639	13	679	Ambig2	YHL009C	42	993	Non-essential
PAS_chr1-4_0640	7	1494	Essential	YMR093W	0	1542	Essential
PAS_chr1-4_0641	39	1777	Ambig2	YMR092C	19	1848	Non-essential
PAS_chr1-4_0642	3	741	Essential	YKL099C	4	753	Essential
PAS_chr1-4_0643	21	805	Non-essential	YKL098W	15	1074	Non-essential
PAS_chr1-4_0644	9	2061	Essential	YKR001C	101	2115	Non-essential
PAS_chr1-4_0645	9	1654	Ambig1	YKR002W	14	1707	Essential
PAS_chr1-4_0646	22	1297	Non-essential	YKR003W	111	1347	Non-essential
PAS_chr1-4_0647	3	957	Essential	YKR004C	11	1134	Essential
PAS_chr1-4_0648	24	1403	Ambig2	YNL026W	1	1455	Essential
PAS_chr1-4_0649	9	2520	Essential	YMR089C	19	2478	Non-essential
PAS_chr1-4_0650	10	1362	Ambig1	YMR091C	19	1308	Non-essential
PAS_chr1-4_0651	20	1933	Ambig2	YGL066W	27	1974	Non-essential
PAS_chr1-4_0652	58	2315	Non-essential	YHR056C	20	2652	Non-essential
PAS_chr1-4_0653	22	1603	Ambig1	YDL156W	35	1569	Non-essential
PAS_chr1-4_0654	44	1471	Non-essential	YKL133C	17	1392	Non-essential
PAS_chr1-4_0655	20	801	Non-essential	YGL050W	32	822	Non-essential
PAS_chr1-4_0656	43	2629	Non-essential	YBR281C	30	2637	Non-essential
PAS_chr1-4_0657	8	639	Ambig1	YKR035W-A	1	615	Non-essential
PAS_chr1-4_0658	6	1398	Essential	YJL110C	15	1656	Non-essential
PAS_chr1-4_0659	23	513	Non-essential	YLR109W	5	531	Non-essential
PAS_chr1-4_0660	41	2232	Non-essential	YKR018C	76	2178	Non-essential
PAS_chr1-4_0661	23	2904	Ambig1	YKR086W	7	3216	Essential
PAS_chr1-4_0662	7	1059	Ambig1	YPL209C	3	1104	Essential
PAS_chr1-4_0663	13	826	Non-essential	YLR284C	7	843	Non-essential
PAS_chr1-4_0664	10	2458	Essential	YMR049C	2	2424	Essential
PAS_chr1-4_0666	58	2835	Non-essential	YKL176C	21	2487	Non-essential
PAS_chr1-4_0667	31	5319	Essential	YDR170C	3	6030	Essential
PAS_chr1-4_0668	35	1353	Non-essential	YBL033C	4	1038	Non-essential
PAS_chr1-4_0669	34	568	Non-essential	YDR248C	10	582	Non-essential
PAS_chr1-4_0670	9	543	Non-essential	YLR306W	12	567	Non-essential
PAS_chr1-4_0671	11	1506	Essential	YDR082W	1	1485	Essential
PAS_chr1-4_0672	6	405	Non-essential	YNL111C	5	363	Non-essential
PAS_chr1-4_0673	7	793	Ambig1	YIL049W	14	762	Non-essential
PAS_chr1-4_0674	2	312	Omitted	YGR037C	4	264	Non-essential
PAS_chr1-4_0675	45	1399	Non-essential	YHL021C	69	1398	Non-essential
PAS_chr1-4_0676	3	555	Essential	YDL217C	0	624	Essential
PAS_chr1-4_0678	2	541	Essential	YLR193C	3	528	Non-essential
PAS_chr1-4_0679	8	1119	Ambig1	YGR005C	20	1203	Essential
PAS_chr1-4_0680	3	556	Essential	YPL079W	10	483	Non-essential
PAS_chr1-4_0682	0	522	Essential	YER104W	4	627	Essential
PAS_chr1-4_0683	24	912	Non-essential	YGR231C	12	933	Non-essential
PAS_chr1-4_0684	42	1845	Non-essential	YER080W	20	1884	Non-essential
PAS_chr1-4_0685	6	2229	Essential	YGL022W	4	2157	Essential
PAS_chr1-4_0686	3	462	Essential	YER029C	11	591	Essential
PAS_chr1-4_0688	6	1184	Ambig1	YGR165W	6	1038	Non-essential
PAS_chr1-4_0692	3	1764	Essential	YGL119W	21	1506	Non-essential
PAS_chr1-4_0693	11	1335	Non-essential	YKR092C	13	1221	Non-essential
PAS_chr1-4_0695	38	1860	Non-essential	YBR030W	30	1659	Non-essential
PAS_chr1-4_0697	4	615	Essential	YOR236W	0	636	Essential
PAS_chr1-4_0698	20	1675	Ambig1	YNR039C	48	1818	Non-essential
PAS_chr1-4_0700	23	1629	Ambig2	YCR008W	59	1812	Non-essential
PAS_chr1-4_0703	21	1845	Ambig2	YDR419W	19	1899	Non-essential
PAS_chr2-1_0006	45	1725	Non-essential	YDL245C	2	1704	Non-essential
PAS_chr2-1_0008	12	400	Non-essential	YCL033C	16	507	Non-essential
PAS_chr2-1_0011	33	2001	Non-essential	YER036C	8	1833	Essential
PAS_chr2-1_0012	39	1923	Non-essential	YEL065W	33	1887	Non-essential
PAS_chr2-1_0014	22	1254	Non-essential	YLL057C	41	1239	Non-essential
PAS_chr2-1_0015	4	138	Omitted	YLR159C-A	0	132	Non-essential
PAS_chr2-1_0016	23	685	Non-essential	YHR044C	10	741	Non-essential
PAS_chr2-1_0017	34	1410	Non-essential	YPR065W	12	1107	Non-essential
PAS_chr2-1_0021	40	1170	Non-essential	YPL199C	4	723	Non-essential
PAS_chr2-1_0022	4	814	Essential	YGL076C	5	735	Non-essential
PAS_chr2-1_0023	3	444	Ambig1	YPL225W	5	441	Non-essential
PAS_chr2-1_0024	18	859	Non-essential	YMR178W	9	825	Non-essential
PAS_chr2-1_0025	80	4479	Non-essential	YMR176W	49	4236	Non-essential
PAS_chr2-1_0026	16	1609	Ambig2	YGL073W	18	2502	Essential
PAS_chr2-1_0027	47	1348	Non-essential	YPL191C	20	1083	Non-essential
PAS_chr2-1_0028	46	2379	Non-essential	YGL083W	37	2415	Non-essential
PAS_chr2-1_0029	50	2559	Non-essential	YML099C	32	2643	Non-essential
PAS_chr2-1_0030	19	1497	Non-essential	YGL078C	18	1572	Non-essential
PAS_chr2-1_0031	11	603	Non-essential	YPL196W	19	822	Non-essential
PAS_chr2-1_0032	14	759	Non-essential	YLR126C	10	756	Non-essential
PAS_chr2-1_0033	19	913	Non-essential	YNL229C	2	1065	Non-essential
PAS_chr2-1_0034	38	1152	Non-essential	YDL233W	13	1377	Non-essential
PAS_chr2-1_0036	13	828	Non-essential	YNL215W	11	963	Non-essential
PAS_chr2-1_0037	16	919	Non-essential	YIL164C	11	600	Non-essential
PAS_chr2-1_0038	11	580	Non-essential	YDL072C	10	612	Non-essential
PAS_chr2-1_0039	16	2751	Essential	YPR055W	29	3198	Essential
PAS_chr2-1_0040	30	1545	Non-essential	YDR061W	27	1620	Non-essential
PAS_chr2-1_0041	25	1375	Non-essential	YBR098W	29	2076	Non-essential
PAS_chr2-1_0042	11	864	Ambig1	YBR101C	6	873	Non-essential
PAS_chr2-1_0043	6	1125	Essential	YPR056W	3	1017	Essential
PAS_chr2-1_0046	7	386	Non-essential	YPR063C	17	423	Non-essential
PAS_chr2-1_0047	6	453	Non-essential	YPR062W	17	477	Non-essential
PAS_chr2-1_0048	42	2242	Non-essential	YKL220C	25	2136	Non-essential
PAS_chr2-1_0049	40	1756	Non-essential	YBR132C	19	1791	Non-essential
PAS_chr2-1_0050	82	3868	Non-essential	YKL209C	30	3873	Non-essential
PAS_chr2-1_0052	27	1395	Non-essential	YGL028C	51	1629	Non-essential
PAS_chr2-1_0054	38	1567	Non-essential	YLR081W	3	1725	Non-essential
PAS_chr2-1_0055	48	2125	Non-essential	YHL016C	136	2208	Non-essential
PAS_chr2-1_0056	15	1159	Ambig1	YDR126W	12	1011	Non-essential
PAS_chr2-1_0057	88	4581	Non-essential	YER166W	45	4716	Non-essential
PAS_chr2-1_0058	17	456	Non-essential	YDR092W	15	462	Non-essential
PAS_chr2-1_0060	6	697	Essential	YDR098C	15	753	Non-essential
PAS_chr2-1_0061	24	1278	Ambig2	YER173W	11	1980	Non-essential
PAS_chr2-1_0062	60	1636	Non-essential	YER169W	9	2391	Non-essential
PAS_chr2-1_0065	28	3565	Ambig1	YBR023C	57	3498	Non-essential
PAS_chr2-1_0066	115	4647	Non-essential	YNL297C	5	4911	Non-essential
PAS_chr2-1_0067	17	1174	Non-essential	YNL292W	9	1212	Non-essential
PAS_chr2-1_0068	35	1770	Non-essential	YNL291C	13	1647	Non-essential
PAS_chr2-1_0069	5	997	Essential	YNL290W	0	1023	Essential
PAS_chr2-1_0070	20	544	Non-essential	YBR022W	24	534	Non-essential
PAS_chr2-1_0071	25	1275	Non-essential	YBR028C	59	1578	Non-essential
PAS_chr2-1_0072	7	1486	Ambig1	YGL055W	4	1533	Essential
PAS_chr2-1_0073	40	1500	Non-essential	YNL294C	24	1602	Non-essential
PAS_chr2-1_0074	13	1339	Ambig1	YNL293W	32	1902	Non-essential
PAS_chr2-1_0075	21	648	Non-essential	YOL110W	65	714	Non-essential
PAS_chr2-1_0076	13	568	Non-essential	YOL111C	10	639	Non-essential
PAS_chr2-1_0078	48	2077	Non-essential	YDL035C	29	2886	Non-essential
PAS_chr2-1_0079	5	1641	Essential	YJL111W	3	1653	Essential
PAS_chr2-1_0080	36	1857	Non-essential	YJL112W	47	2145	Non-essential
PAS_chr2-1_0081	4	558	Ambig1	YKR037C	9	888	Essential
PAS_chr2-1_0082	12	3676	Essential	YFL008W	2	3678	Essential
PAS_chr2-1_0084	12	652	Non-essential	YGR057C	12	729	Non-essential
PAS_chr2-1_0085	10	1116	Ambig1	YKR038C	0	1161	Essential
PAS_chr2-1_0086	2	477	Omitted	YGR148C	11	468	Non-essential
PAS_chr2-1_0087	0	383	Essential	YGL030W	0	318	Essential
PAS_chr2-1_0089	5	3006	Essential	YIL125W	42	3045	Non-essential
PAS_chr2-1_0090	24	1534	Ambig2	YDR120C	35	1713	Non-essential
PAS_chr2-1_0092	6	823	Ambig1	YNL289W	13	840	Non-essential
PAS_chr2-1_0093	25	1327	Non-essential	YDL055C	2	1086	Essential
PAS_chr2-1_0094	64	3520	Non-essential	YDR097C	36	3729	Non-essential
PAS_chr2-1_0095	82	4164	Non-essential	YER164W	31	4407	Non-essential
PAS_chr2-1_0096	5	1819	Essential	YDR091C	0	1827	Essential
PAS_chr2-1_0097	6	1879	Essential	YER165W	1	1734	Essential
PAS_chr2-1_0099	33	986	Non-essential	YLR093C	14	762	Non-essential
PAS_chr2-1_0100	11	792	Ambig2	YDR121W	4	591	Non-essential
PAS_chr2-1_0101	27	1045	Non-essential	YHR201C	10	1194	Non-essential
PAS_chr2-1_0102	2	1209	Essential	YPR119W	5	1476	Non-essential
PAS_chr2-1_0103	32	1405	Non-essential	YAR071W	1	1404	Non-essential
PAS_chr2-1_0104	16	524	Non-essential	YDR100W	13	432	Non-essential
PAS_chr2-1_0105	21	1638	Ambig2	YDR101C	18	1782	Non-essential
PAS_chr2-1_0106	27	1044	Non-essential	YCR019W	54	1092	Non-essential
PAS_chr2-1_0107	27	1339	Non-essential	YGR019W	100	1416	Non-essential
PAS_chr2-1_0109	22	1575	Ambig2	YMR221C	16	1515	Non-essential
PAS_chr2-1_0110	37	1348	Non-essential	YJL155C	18	1359	Non-essential
PAS_chr2-1_0111	10	670	Ambig1	YER170W	8	678	Non-essential
PAS_chr2-1_0112	0	574	Essential	YLR229C	0	576	Essential
PAS_chr2-1_0113	1	1669	Essential	YDR212W	2	1680	Essential
PAS_chr2-1_0114	19	1357	Ambig1	YDR213W	35	2742	Non-essential
PAS_chr2-1_0115	34	1632	Non-essential	YKR066C	26	1086	Non-essential
PAS_chr2-1_0116	4	1437	Essential	YDR388W	17	1449	Non-essential
PAS_chr2-1_0117	37	1507	Non-essential	YDR389W	22	1965	Non-essential
PAS_chr2-1_0118	31	1426	Non-essential	YDR389W	22	1965	Non-essential
PAS_chr2-1_0119	13	1820	Essential	YDR390C	6	1911	Essential
PAS_chr2-1_0120	7	1099	Ambig1	YOR136W	10	1110	Non-essential
PAS_chr2-1_0121	5	634	Ambig1	YDR408C	0	645	Non-essential
PAS_chr2-1_0122	3	798	Essential	YOR157C	4	786	Essential
PAS_chr2-1_0123	12	3063	Essential	YPL040C	45	3009	Non-essential
PAS_chr2-1_0124	17	3108	Ambig1	YBL105C	1	3456	Essential
PAS_chr2-1_0125	13	3684	Essential	YOR151C	2	3675	Essential
PAS_chr2-1_0126	5	643	Ambig1	YDR405W	23	792	Non-essential
PAS_chr2-1_0129	38	1759	Non-essential	YOR348C	170	1884	Non-essential
PAS_chr2-1_0130	26	1401	Non-essential	YDR363W	6	1371	Non-essential
PAS_chr2-1_0135	35	1663	Non-essential	YDR386W	29	1899	Non-essential
PAS_chr2-1_0136	22	1624	Ambig2	YOR161C	12	1620	Non-essential
PAS_chr2-1_0137	6	2854	Essential	YOR160W	2	2919	Essential
PAS_chr2-1_0138	4	338	Ambig1	YOR159C	1	285	Essential
PAS_chr2-1_0139	6	864	Essential	YOR158W	8	957	Non-essential
PAS_chr2-1_0140	9	2037	Essential	YJL034W	3	2049	Essential
PAS_chr2-1_0141	30	2040	Non-essential	YOR299W	14	2241	Non-essential
PAS_chr2-1_0142	3	462	Essential	YMR236W	0	474	Essential
PAS_chr2-1_0143	2	541	Essential	YPL135W	7	498	Non-essential
PAS_chr2-1_0144	13	648	Non-essential	YHR058C	8	888	Essential
PAS_chr2-1_0145	2	400	Omitted	YHR059W	6	393	Non-essential
PAS_chr2-1_0146	6	501	Ambig2	YDR305C	8	654	Non-essential
PAS_chr2-1_0149	10	2644	Essential	YEL032W	0	2916	Essential
PAS_chr2-1_0150	2	538	Omitted	YGR029W	2	570	Essential
PAS_chr2-1_0151	7	2091	Essential	YLR337C	9	2454	Non-essential
PAS_chr2-1_0152	6	987	Essential	YPR066W	22	900	Non-essential
PAS_chr2-1_0153	10	1224	Ambig1	YML032C	17	1416	Non-essential
PAS_chr2-1_0154	28	1861	Ambig2	YML031W	7	1968	Essential
PAS_chr2-1_0156	28	1842	Ambig2	YDR456W	19	1902	Non-essential
PAS_chr2-1_0157	7	604	Omitted	YER048C	21	1176	Non-essential
PAS_chr2-1_0158	3	1617	Essential	YER090W	26	1524	Non-essential
PAS_chr2-1_0159	7	1075	Ambig1	YBL058W	12	1272	Non-essential
PAS_chr2-1_0160	10	2307	Essential	YER091C	23	2304	Non-essential
PAS_chr2-1_0161	0	670	Essential	YHL031C	5	672	Non-essential
PAS_chr2-1_0162	59	3340	Non-essential	YIL147C	1	3663	Essential
PAS_chr2-1_0163	16	3282	Ambig1	YDL102W	6	3294	Essential
PAS_chr2-1_0164	69	2968	Non-essential	YGL141W	27	2733	Non-essential
PAS_chr2-1_0165	42	1967	Non-essential	YMR167W	11	2310	Non-essential
PAS_chr2-1_0166	6	1044	Essential	YMR166C	8	1107	Non-essential
PAS_chr2-1_0167	5	1120	Essential	YDL104C	19	1224	Non-essential
PAS_chr2-1_0168	14	2511	Essential	YER069W		2592	Non-essential
PAS_chr2-1_0169	9	522	Non-essential	YIL065C	23	468	Non-essential
PAS_chr2-1_0170	21	1093	Non-essential	YGL243W	11	1203	Non-essential
PAS_chr2-1_0171	7	489	Ambig2	YGL242C	5	546	Non-essential
PAS_chr2-1_0172	92	5002	Non-essential	YCR045C	69	1476	Non-essential
PAS_chr2-1_0173	35	2566	Non-essential	YPR160W	32	2709	Non-essential
PAS_chr2-1_0174	39	1870	Non-essential	YGL203C	19	2190	Non-essential
PAS_chr2-1_0175	7	559	Omitted	YIR017C	53	564	Non-essential
PAS_chr2-1_0176	4	1563	Essential	YER168C	1	1641	Essential
PAS_chr2-1_0177	12	1096	Ambig2	YFR034C	76	939	Non-essential
PAS_chr2-1_0178	28	3210	Ambig1	YOR109W	38	3324	Non-essential
PAS_chr2-1_0179	8	676	Ambig1	YDR140W	1	666	Non-essential
PAS_chr2-1_0180	39	5028	Ambig1	YDR141C	1	5097	Essential
PAS_chr2-1_0182	11	766	Ambig1	YPL065W	4	729	Non-essential
PAS_chr2-1_0183	13	672	Non-essential	YLR118C	7	684	Non-essential
PAS_chr2-1_0185	15	2094	Ambig1	YML091C	17	3609	Essential
PAS_chr2-1_0186	1	1448	Essential	YML085C	2	1344	Essential
PAS_chr2-1_0188	3	812	Essential	YML092C	0	753	Essential
PAS_chr2-1_0189	28	783	Non-essential	YCR020C	31	648	Non-essential
PAS_chr2-1_0190	81	3730	Non-essential	YOL075C	54	3885	Non-essential
PAS_chr2-1_0191	3	1457	Essential	YML126C	2	1476	Essential
PAS_chr2-1_0192	20	1719	Ambig2	YML128C	23	1542	Non-essential
PAS_chr2-1_0193	7	1690	Essential	YML127W	7	1746	Essential
PAS_chr2-1_0194	3	506	Ambig1	YML094W	4	492	Non-essential
PAS_chr2-1_0195	24	973	Non-essential	YML095C	10	633	Non-essential
PAS_chr2-1_0197	24	1573	Ambig2	YML086C	41	1581	Non-essential
PAS_chr2-1_0198	15	1260	Non-essential	YLL057C	41	1239	Non-essential
PAS_chr2-1_0199	12	916	Ambig2	YML125C	2	939	Essential
PAS_chr2-1_0200	31	2059	Ambig2	YML088W	27	2007	Non-essential
PAS_chr2-1_0201	20	786	Non-essential	YDL010W	38	696	Non-essential
PAS_chr2-1_0202	5	1159	Ambig1	YOL052C	63	1191	Non-essential
PAS_chr2-1_0203	47	2295	Non-essential	YOR208W	8	2253	Non-essential
PAS_chr2-1_0204	34	1245	Non-essential	YPL123C	6	1305	Non-essential
PAS_chr2-1_0205	27	1524	Non-essential	YEL056W	23	1206	Non-essential
PAS_chr2-1_0206	22	1149	Non-essential	YPL138C	12	1062	Non-essential
PAS_chr2-1_0207	8	2536	Essential	YOR211C	7	2646	Non-essential
PAS_chr2-1_0208	39	886	Non-essential	YOR228C	10	909	Non-essential
PAS_chr2-1_0209	56	2325	Non-essential	YER070W	13	2667	Non-essential
PAS_chr2-1_0211	9	1335	Ambig1	YPL120W	13	1674	Non-essential
PAS_chr2-1_0212	17	2370	Ambig1	YDL095W	20	2454	Non-essential
PAS_chr2-1_0213	10	1731	Ambig1	YOR205C	18	1671	Non-essential
PAS_chr2-1_0214	77	3742	Non-essential	YGL133W	36	3795	Non-essential
PAS_chr2-1_0215	79	4092	Non-essential	YGL131C	36	4212	Non-essential
PAS_chr2-1_0216	7	1426	Essential	YGL130W	1	1380	Essential
PAS_chr2-1_0217	28	1560	Non-essential	YGL129C	5	1353	Non-essential
PAS_chr2-1_0219	12	1354	Ambig1	YPL204W	10	1485	Essential
PAS_chr2-1_0220	60	2919	Non-essential	YPL125W	10	3099	Non-essential
PAS_chr2-1_0221	20	1233	Non-essential	YOR209C	10	1290	Non-essential
PAS_chr2-1_0222	7	2292	Essential	YPL126W	0	2691	Essential
PAS_chr2-1_0223	3	217	Omitted	YOR210W	0	213	Essential
PAS_chr2-1_0224	3	976	Essential	YOR221C	16	1083	Non-essential
PAS_chr2-1_0225	19	1539	Ambig2	YPL133C	21	1341	Non-essential
PAS_chr2-1_0226	6	787	Ambig1	YPL132W	15	903	Non-essential
PAS_chr2-1_0228	49	2211	Non-essential	YHR031C	69	2172	Non-essential
PAS_chr2-1_0229	20	1326	Non-essential	YGL023C	68	1908	Non-essential
PAS_chr2-1_0230	1	952	Essential	YDR347W	10	966	Non-essential
PAS_chr2-1_0231	36	1673	Non-essential	YHR097C	48	1101	Non-essential
PAS_chr2-1_0232	12	1945	Ambig1	YMR061W	0	2034	Essential
PAS_chr2-1_0233	12	882	Non-essential	YIR001C	75	753	Non-essential
PAS_chr2-1_0234	4	676	Ambig1	YER002W	28	696	Non-essential
PAS_chr2-1_0235	34	1729	Non-essential	YBR296C	27	1725	Non-essential
PAS_chr2-1_0236	14	400	Non-essential	YKL086W	34	384	Non-essential
PAS_chr2-1_0237	22	972	Non-essential	YDR336W	12	945	Non-essential
PAS_chr2-1_0238	3	1003	Essential	YKL085W	14	1005	Non-essential
PAS_chr2-1_0239	5	498	Ambig1	YMR071C	9	504	Non-essential
PAS_chr2-1_0241	24	1806	Ambig2	YMR068W	22	1281	Non-essential
PAS_chr2-1_0242	28	1290	Non-essential	YGR110W	20	1338	Non-essential
PAS_chr2-1_0243	21	1330	Non-essential	YMR067C	27	1251	Non-essential
PAS_chr2-1_0244	10	2350	Essential	YOL023W	52	2031	Non-essential
PAS_chr2-1_0245	8	1293	Ambig1	YKL082C	3	1305	Essential
PAS_chr2-1_0246	6	1159	Essential	YKL080W	1	1179	Non-essential
PAS_chr2-1_0247	39	1786	Non-essential	YGL216W	18	2418	Non-essential
PAS_chr2-1_0248	22	1290	Non-essential	YHR004C	110	1341	Non-essential
PAS_chr2-1_0249	13	811	Ambig2	YNL202W	31	879	Non-essential
PAS_chr2-1_0251	27	711	Non-essential	YMR069W	50	858	Non-essential
PAS_chr2-1_0252	30	1020	Non-essential	YPR015C	51	744	Non-essential
PAS_chr2-1_0254	26	1341	Non-essential	YIL105C	23	2061	Non-essential
PAS_chr2-1_0255	38	2199	Non-essential	YOR322C	10	2457	Non-essential
PAS_chr2-1_0256	6	2251	Essential	YAL023C	73	2280	Non-essential
PAS_chr2-1_0257	40	1303	Non-essential	YAL022C	70	1554	Non-essential
PAS_chr2-1_0258	2	598	Essential	YPR067W	3	558	Non-essential
PAS_chr2-1_0261	19	1726	Ambig1	YBL061C	23	2091	Non-essential
PAS_chr2-1_0262	58	1956	Non-essential	YCR061W	89	1896	Non-essential
PAS_chr2-1_0263	132	5266	Non-essential	YLR342W	23	5631	Non-essential
PAS_chr2-1_0264	22	888	Non-essential	YHR117W	34	1920	Non-essential
PAS_chr2-1_0265	12	895	Ambig2	YCR059C	22	777	Non-essential
PAS_chr2-1_0267	2	2632	Essential	YCR057C	3	2772	Essential
PAS_chr2-1_0268	8	1525	Ambig1	YCR054C	12	1692	Essential
PAS_chr2-1_0269	6	1507	Essential	YCR053W	11	1545	Non-essential
PAS_chr2-1_0270	12	891	Non-essential	YER185W	12	912	Non-essential
PAS_chr2-1_0271	13	1183	Ambig1	YEL056W	23	1206	Non-essential
PAS_chr2-1_0272	12	739	Non-essential	YNR022C	10	420	Non-essential
PAS_chr2-1_0273	33	910	Non-essential	YNR027W	36	954	Non-essential
PAS_chr2-1_0274	17	1002	Ambig2	YCR066W	12	1464	Non-essential
PAS_chr2-1_0275	7	580	Ambig2	YBR193C	0	672	Essential
PAS_chr2-1_0276	30	2241	Non-essential	YOR195W	13	2466	Non-essential
PAS_chr2-1_0277	8	786	Ambig1	YOR194C	0	861	Essential
PAS_chr2-1_0279	53	1758	Non-essential	YMR313C	11	1929	Non-essential
PAS_chr2-1_0280	94	4408	Non-essential	YDR011W	160	4506	Non-essential
PAS_chr2-1_0281	18	816	Non-essential	YMR312W	9	822	Non-essential
PAS_chr2-1_0282	7	1339	Ambig1	YGR285C	8	1302	Non-essential
PAS_chr2-1_0283	8	822	Ambig2	YGL232W	5	870	Non-essential
PAS_chr2-1_0284	10	1257	Ambig1	YPL101W	12	1371	Non-essential
PAS_chr2-1_0285	6	2448	Essential	YBR179C	6	2568	Non-essential
PAS_chr2-1_0287	12	937	Ambig2	YGR284C	12	933	Non-essential
PAS_chr2-1_0288	11	607	Non-essential	YMR311C	7	690	Non-essential
PAS_chr2-1_0290	6	405	Ambig2	YJR044C	8	423	Non-essential
PAS_chr2-1_0291	4	884	Essential	YMR314W	1	705	Essential
PAS_chr2-1_0292	14	606	Non-essential	YIR032C	32	588	Non-essential
PAS_chr2-1_0295	1	369	Essential	YBR167C	0	423	Essential
PAS_chr2-1_0296	13	484	Ambig1	YGL231C	4	573	Non-essential
PAS_chr2-1_0297	5	2421	Essential	YGL233W	3	2733	Essential
PAS_chr2-1_0298	8	592	Ambig2	YFR043C	20	714	Non-essential
PAS_chr2-1_0299	30	1710	Non-essential	YGL227W	22	2877	Non-essential
PAS_chr2-1_0301	101	6232	Non-essential	YGR217W	37	6120	Non-essential
PAS_chr2-1_0302	41	2226	Non-essential	YNL021W	84	2121	Non-essential
PAS_chr2-1_0303	3	1309	Essential	YPL175W	1	1359	Essential
PAS_chr2-1_0304	12	2334	Ambig1	YNL238W	23	2445	Non-essential
PAS_chr2-1_0305	7	1510	Essential	YNL240C	14	1476	Essential
PAS_chr2-1_0308	6	1513	Essential	YNL241C	10	1518	Non-essential
PAS_chr2-1_0309	41	1507	Non-essential	YOL119C	21	1506	Non-essential
PAS_chr2-1_0311	48	3123	Non-essential	YDL215C	36	3279	Non-essential
PAS_chr2-1_0313	21	1083	Non-essential	YDL168W	11	1161	Non-essential
PAS_chr2-1_0314	23	606	Non-essential	YGL105W	6	1131	Non-essential
PAS_chr2-1_0315	15	1002	Ambig2	YKR076W	41	1113	Non-essential
PAS_chr2-1_0319	38	2202	Ambig2	YHR178W	11	2232	Non-essential
PAS_chr2-1_0320	23	2190	Ambig1	YOR035C	40	2370	Non-essential
PAS_chr2-1_0321	12	786	Non-essential	YHR090C	5	849	Non-essential
PAS_chr2-1_0322	16	1698	Ambig2	YAL058W	45	1509	Non-essential
PAS_chr2-1_0323	8	571	Ambig2	YOL071W	13	489	Non-essential
PAS_chr2-1_0324	45	2475	Non-essential	YDR258C	13	2436	Non-essential
PAS_chr2-1_0327	43	2494	Ambig2	YCL045C	27	2283	Non-essential
PAS_chr2-1_0329	51	2634	Non-essential	YKL015W	94	2940	Non-essential
PAS_chr2-1_0330	3	1033	Essential	YOR057W	4	1188	Essential
PAS_chr2-1_0331	19	1560	Ambig2	YOR058C	51	2658	Non-essential
PAS_chr2-1_0333	33	1009	Non-essential	YBR046C	37	1005	Non-essential
PAS_chr2-1_0339	5	735	Ambig1	YOR223W	13	879	Non-essential
PAS_chr2-1_0340	5	295	Omitted	YLR363W-A	0	258	Non-essential
PAS_chr2-1_0342	11	1185	Ambig1	YML048W	3	1212	Non-essential
PAS_chr2-1_0344	1	392	Essential	YJR034W	7	327	Non-essential
PAS_chr2-1_0345	63	4202	Ambig2	YJR033C	38	4074	Non-essential
PAS_chr2-1_0346	7	2233	Essential	YGR264C	1	2256	Essential
PAS_chr2-1_0347	8	813	Ambig1	YGR262C	2	786	Non-essential
PAS_chr2-1_0349	8	975	Essential	YGR062C	25	951	Non-essential
PAS_chr2-1_0350	4	345	Ambig1	YGR063C	6	309	Non-essential
PAS_chr2-1_0351	42	1689	Non-essential	YGR055W	16	1725	Non-essential
PAS_chr2-1_0354	22	2304	Ambig1	YER125W	0	2430	Essential
PAS_chr2-1_0355	27	1582	Non-essential	YDR128W	46	3447	Non-essential
PAS_chr2-1_0356	21	999	Ambig2	YPR023C	26	1206	Non-essential
PAS_chr2-1_0357	37	1278	Non-essential	YHR135C	28	1617	Non-essential
PAS_chr2-1_0358	11	1173	Ambig1	YGL184C	20	1398	Non-essential
PAS_chr2-1_0360	26	1098	Non-essential	YGL185C	24	1140	Non-essential
PAS_chr2-1_0361	8	674	Non-essential	YGL187C	11	468	Non-essential
PAS_chr2-1_0362	0	358	Omitted	YGL189C	1	360	Non-essential
PAS_chr2-1_0363	3	366	Omitted	YGL191W	2	390	Non-essential
PAS_chr2-1_0364	30	1418	Non-essential	YGL192W	11	1803	Non-essential
PAS_chr2-1_0365	16	654	Non-essential	YGL010W	24	525	Non-essential
PAS_chr2-1_0366	13	3550	Essential	YBL007C	96	3735	Non-essential
PAS_chr2-1_0367	4	2113	Essential	YBL097W	4	2265	Essential
PAS_chr2-1_0368	15	2352	Essential	YGL009C	103	2340	Non-essential
PAS_chr2-1_0369	60	2375	Non-essential	YGR003W	133	2235	Non-essential
PAS_chr2-1_0370	7	1696	Essential	YGR002C	93	1431	Essential
PAS_chr2-1_0371	27	4878	Essential	YLR320W	5	4365	Non-essential
PAS_chr2-1_0372	37	2146	Non-essential	YLR319C	13	2367	Non-essential
PAS_chr2-1_0373	52	2286	Non-essential	YLR318W	22	2655	Non-essential
PAS_chr2-1_0374	10	916	Ambig1	YLR316C	0	969	Essential
PAS_chr2-1_0375	3	1092	Essential	YLR321C	7	1281	Essential
PAS_chr2-1_0376	1	852	Essential	YAL003W	1	621	Essential
PAS_chr2-1_0377	24	2464	Ambig1	YHR172W	18	2472	Essential
PAS_chr2-1_0378	3	1303	Essential	YHR169W	4	1296	Essential
PAS_chr2-1_0379	6	1677	Essential	YDR292C	0	1866	Essential
PAS_chr2-1_0380	9	1521	Ambig1	YHR170W	9	1557	Essential
PAS_chr2-1_0383	39	1501	Non-essential	YNL277W	22	1461	Non-essential
PAS_chr2-1_0384	4	897	Essential	YDR337W	4	861	Non-essential
PAS_chr2-1_0385	20	738	Non-essential	YDR319C	7	825	Non-essential
PAS_chr2-1_0386	9	840	Ambig1	YDR318W	5	1107	Non-essential
PAS_chr2-1_0387	4	586	Ambig1	YLR145W	1	606	Essential
PAS_chr2-1_0388	7	661	Ambig1	YJL035C	0	753	Essential
PAS_chr2-1_0389	60	1986	Non-essential	YJL036W	21	1272	Non-essential
PAS_chr2-1_0391	11	2165	Essential	YHR072W	2	2196	Essential
PAS_chr2-1_0392	18	637	Non-essential	YIL007C	35	663	Non-essential
PAS_chr2-1_0393	5	350	Ambig1	YIL008W	15	300	Non-essential
PAS_chr2-1_0394	5	1705	Essential	YGR246C	2	1791	Essential
PAS_chr2-1_0395	6	1384	Essential	YJR006W	0	1464	Essential
PAS_chr2-1_0396	8	1644	Essential	YGR171C	18	1728	Non-essential
PAS_chr2-1_0397	5	843	Ambig1	YGR172C	1	747	Essential
PAS_chr2-1_0399	24	1047	Non-essential	YLR015W	60	1518	Non-essential
PAS_chr2-1_0400	4	1450	Essential	YMR293C	11	1395	Non-essential
PAS_chr2-1_0401	17	3873	Essential	YGR270W	21	4140	Non-essential
PAS_chr2-1_0402	38	2968	Ambig2	YGR240C	7	2964	Non-essential
PAS_chr2-1_0404	35	1693	Non-essential	YOR140W	29	2301	Non-essential
PAS_chr2-1_0406	20	694	Non-essential	YML014W	35	840	Non-essential
PAS_chr2-1_0407	26	1656	Ambig1	YML016C	63	2079	Non-essential
PAS_chr2-1_0408	47	1735	Non-essential	YNR055C	53	1761	Non-essential
PAS_chr2-1_0409	35	1188	Non-essential	YLR020C	56	1617	Non-essential
PAS_chr2-1_0410	8	873	Ambig1	YLR022C	4	753	Essential
PAS_chr2-1_0411	36	1483	Non-essential	YLR023C	32	1632	Non-essential
PAS_chr2-1_0412	31	1096	Non-essential	YMR152W	10	1098	Non-essential
PAS_chr2-1_0413	67	2517	Non-essential	YLR001C	220	2589	Non-essential
PAS_chr2-1_0414	9	628	Non-essential	YIR001C	75	753	Non-essential
PAS_chr2-1_0415	4	1716	Essential	YNL104C	38	1860	Non-essential
PAS_chr2-1_0416	64	2074	Non-essential	YGR188C	24	3066	Non-essential
PAS_chr2-1_0417	6	1821	Essential	YHR188C	0	1833	Essential
PAS_chr2-1_0418	14	3112	Essential	YMR288W	9	2916	Essential
PAS_chr2-1_0419	25	1099	Non-essential	YIL006W	74	1122	Non-essential
PAS_chr2-1_0421	36	1903	Non-essential	YIL005W	140	2106	Non-essential
PAS_chr2-1_0422	11	526	Non-essential	YMR009W	33	540	Non-essential
PAS_chr2-1_0423	11	1296	Ambig1	YEL002C	7	1293	Essential
PAS_chr2-1_0424	76	2961	Non-essential	YIL002C	260	2841	Non-essential
PAS_chr2-1_0425	26	1528	Non-essential	YIL001W	148	1542	Non-essential
PAS_chr2-1_0426	11	672	Non-essential	YEL001C	53	678	Non-essential
PAS_chr2-1_0427	16	1135	Ambig2	YBR207W	15	1398	Non-essential
PAS_chr2-1_0428	1	399	Essential	YDR224C	0	396	Essential
PAS_chr2-1_0429	0	391	Omitted	YDR225W	0	399	Non-essential
PAS_chr2-1_0430	14	954	Ambig2	YBR175W	8	948	Non-essential
PAS_chr2-1_0431	3	552	Essential	YBR173C	2	447	Non-essential
PAS_chr2-1_0432	17	2269	Ambig1	YBR172C	14	2223	Non-essential
PAS_chr2-1_0433	3	579	Essential	YBR171W	10	621	Non-essential
PAS_chr2-1_0435	12	2370	Essential	YKL134C	21	2319	Non-essential
PAS_chr2-1_0436	23	1887	Ambig2	YPL184C	29	1839	Non-essential
PAS_chr2-1_0437	8	1002	Ambig2	YGR192C	6	999	Non-essential
PAS_chr2-1_0439	52	2392	Non-essential	YML061C	66	2580	Non-essential
PAS_chr2-1_0440	22	2529	Ambig1	YLR440C	6	2130	Essential
PAS_chr2-1_0442	5	864	Ambig1	YLR439W	6	960	Non-essential
PAS_chr2-1_0443	10	505	Ambig1	YLR281C	23	468	Non-essential
PAS_chr2-1_0444	2	1566	Essential	YNL216W	4	2484	Essential
PAS_chr2-1_0445	65	2488	Non-essential	YLR278C	26	4026	Non-essential
PAS_chr2-1_0446	15	741	Non-essential	YLR301W	10	735	Non-essential
PAS_chr2-1_0447	77	3423	Non-essential	YOR191W	19	4860	Non-essential
PAS_chr2-1_0448	7	588	Ambig2	YLR292C	8	582	Non-essential
PAS_chr2-1_0449	1	719	Essential	YOR185C	9	663	Non-essential
PAS_chr2-1_0450	3	488	Essential	YLR298C	8	696	Essential
PAS_chr2-1_0451	4	524	Ambig2	YLR295C	3	375	Non-essential
PAS_chr2-1_0453	30	1488	Non-essential	YMR170C	11	1521	Non-essential
PAS_chr2-1_0454	40	1245	Non-essential	YLR300W	10	1347	Non-essential
PAS_chr2-1_0455	4	1288	Essential	YMR240C	35	1311	Essential
PAS_chr2-1_0457	22	1348	Ambig2	YOR307C	18	1362	Non-essential
PAS_chr2-1_0459	14	4194	Essential	YHR186C	3	4674	Essential
PAS_chr2-1_0460	37	2239	Non-essential	YIL095W	38	2433	Non-essential
PAS_chr2-1_0461	11	821	Ambig2	YGR235C	7	702	Non-essential
PAS_chr2-1_0462	5	1191	Essential	YGR257C	8	1101	Non-essential
PAS_chr2-1_0464	19	954	Non-essential	YKR087C	17	1038	Non-essential
PAS_chr2-1_0465	2	766	Essential	YOR077W	10	699	Essential
PAS_chr2-1_0466	44	2053	Non-essential	YKR089C	46	2733	Non-essential
PAS_chr2-1_0467	1	286	Omitted	YIL156W-B	2	222	Non-essential
PAS_chr2-1_0468	8	1936	Essential	YKL139W	1	1587	Non-essential
PAS_chr2-1_0469	41	2635	Ambig2	YJR036C	43	2679	Non-essential
PAS_chr2-1_0470	37	1632	Non-essential	YEL023C	82	2049	Non-essential
PAS_chr2-1_0471	44	2220	Non-essential	YJR040W	36	2340	Non-essential
PAS_chr2-1_0472	18	1051	Non-essential	YMR303C	19	1047	Non-essential
PAS_chr2-1_0473	37	1398	Non-essential	YDR035W	26	1113	Non-essential
PAS_chr2-1_0476	3	399	Ambig1	YBR254C	0	528	Essential
PAS_chr2-1_0477	32	2020	Ambig2	YBR255W	10	2085	Non-essential
PAS_chr2-1_0478	2	466	Essential	YBR252W	3	444	Essential
PAS_chr2-1_0479	53	2352	Non-essential	YIL105C	23	2061	Non-essential
PAS_chr2-1_0480	15	1525	Ambig2	YOL027C	47	1722	Non-essential
PAS_chr2-1_0481	0	435	Omitted	YCR031C	10	414	Non-essential
PAS_chr2-1_0482	1	393	Essential	YJL190C	4	393	Non-essential
PAS_chr2-1_0483	0	154	Omitted	YJL189W	1	156	Non-essential
PAS_chr2-1_0484	3	588	Ambig1	YNL044W	16	531	Non-essential
PAS_chr2-1_0486	0	387	Essential	YKR094C	3	387	Non-essential
PAS_chr2-1_0487	28	1986	Ambig2	YNL045W	54	2016	Non-essential
PAS_chr2-1_0489	26	1645	Non-essential	YOL103W	32	1830	Non-essential
PAS_chr2-1_0490	9	696	Non-essential	YNL229C	2	1065	Non-essential
PAS_chr2-1_0491	24	1632	Non-essential	YBR007C	174	2211	Non-essential
PAS_chr2-1_0492	41	2034	Non-essential	YDR006C	84	2706	Non-essential
PAS_chr2-1_0493	4	567	Omitted	YDL166C	1	594	Essential
PAS_chr2-1_0494	7	517	Ambig2	YDL165W	3	576	Essential
PAS_chr2-1_0496	33	2683	Ambig2	YBL037W	53	3078	Non-essential
PAS_chr2-1_0497	18	808	Non-essential	YBL036C	19	774	Non-essential
PAS_chr2-1_0498	10	1639	Essential	YMR013C	7	1560	Essential
PAS_chr2-1_0500	11	1921	Ambig1	YBL035C	8	2118	Essential
PAS_chr2-1_0501	49	2667	Non-essential	YBR086C	48	2841	Non-essential
PAS_chr2-1_0502	5	531	Omitted	YLR109W	5	531	Non-essential
PAS_chr2-1_0503	9	592	Non-essential	YOL114C	16	609	Non-essential
PAS_chr2-1_0504	6	750	Ambig1	YOL147C	3	711	Non-essential
PAS_chr2-1_0505	2	556	Essential	YOL146W	0	585	Essential
PAS_chr2-1_0507	43	2622	Non-essential	YDL056W	33	2502	Non-essential
PAS_chr2-1_0508	42	2347	Non-essential	YDL056W	33	2502	Non-essential
PAS_chr2-1_0509	46	1858	Non-essential	YDL057W	27	987	Non-essential
PAS_chr2-1_0510	2	543	Essential	YPL170W	24	459	Non-essential
PAS_chr2-1_0511	53	2385	Non-essential	YML076C	45	2835	Non-essential
PAS_chr2-1_0512	3	1545	Essential	YKL045W	4	1587	Essential
PAS_chr2-1_0513	21	1384	Ambig2	YOR025W	53	1344	Non-essential
PAS_chr2-1_0514	16	1536	Ambig2	YDR479C	15	1665	Non-essential
PAS_chr2-1_0515	14	955	Ambig2	YOR026W	54	1026	Non-essential
PAS_chr2-1_0516	33	2668	Ambig1	YAL053W	52	2352	Non-essential
PAS_chr2-1_0517	30	1617	Non-essential	YDR257C	10	1485	Non-essential
PAS_chr2-1_0518	19	1717	Non-essential	YOR027W	34	1770	Non-essential
PAS_chr2-1_0519	36	2190	Ambig2	YOR019W	98	2193	Non-essential
PAS_chr2-1_0520	8	1390	Ambig1	YMR014W	43	1560	Non-essential
PAS_chr2-1_0522	2	502	Ambig1	YKL056C	7	504	Non-essential
PAS_chr2-1_0523	20	1236	Non-essential	YOL125W	32	1431	Non-essential
PAS_chr2-1_0526	23	1563	Ambig2	YMR221C	16	1515	Non-essential
PAS_chr2-1_0527	26	906	Non-essential	YPL051W	17	597	Non-essential
PAS_chr2-1_0530	34	1042	Non-essential	YOR130C	9	879	Non-essential
PAS_chr2-1_0532	37	3610	Ambig1	YMR218C	8	3309	Essential
PAS_chr2-1_0533	7	798	Ambig1	YOR278W	1	828	Essential
PAS_chr2-1_0535	49	2280	Non-essential	YLL013C	94	2640	Non-essential
PAS_chr2-1_0536	12	429	Non-essential	YDL123W	12	423	Non-essential
PAS_chr2-1_0537	17	2431	Ambig1	YPR029C	43	2499	Non-essential
PAS_chr2-1_0538	14	523	Non-essential	YPR028W	18	543	Non-essential
PAS_chr2-1_0541	40	1896	Non-essential	YKL025C	91	2040	Non-essential
PAS_chr2-1_0542	20	757	Non-essential	YIR036C	31	792	Non-essential
PAS_chr2-1_0543	2	835	Essential	YKL024C	3	615	Essential
PAS_chr2-1_0545	23	1089	Non-essential	YJR019C	85	1050	Non-essential
PAS_chr2-1_0547	6	1059	Essential	YOL064C	22	1074	Non-essential
PAS_chr2-1_0548	11	1636	Ambig1	YBR200W	7	1656	Non-essential
PAS_chr2-1_0549	7	1642	Essential	YOR002W	136	1635	Non-essential
PAS_chr2-1_0550	32	2103	Ambig2	YMR305C	20	1170	Non-essential
PAS_chr2-1_0551	18	762	Non-essential	YKL207W	12	762	Non-essential
PAS_chr2-1_0552	15	879	Non-essential	YKL206C	11	804	Non-essential
PAS_chr2-1_0553	8	949	Ambig1	YJR070C	20	978	Non-essential
PAS_chr2-1_0554	1	372	Essential	YJR063W	7	378	Non-essential
PAS_chr2-1_0555	5	1681	Essential	YJR064W	3	1689	Essential
PAS_chr2-1_0556	1	1285	Essential	YJR065C	0	1350	Essential
PAS_chr2-1_0557	36	7252	Essential	YKL203C	4	7425	Essential
PAS_chr2-1_0558	4	480	Ambig1	YJR067C	0	426	Essential
PAS_chr2-1_0559	11	955	Ambig2	YOR043W	23	1461	Non-essential
PAS_chr2-1_0560	27	936	Non-essential	YCR075C	13	783	Non-essential
PAS_chr2-1_0562	89	3069	Non-essential	YBR276C	26	2424	Non-essential
PAS_chr2-1_0563	33	1341	Non-essential	YHR111W	10	1323	Non-essential
PAS_chr2-1_0564	2	702	Essential	YHR110W	15	639	Non-essential
PAS_chr2-1_0565	2	307	Ambig1	YJL062W-A	8	258	Non-essential
PAS_chr2-1_0566	32	1173	Non-essential	YJR054W	31	1494	Non-essential
PAS_chr2-1_0568	15	473	Non-essential	YGL087C	17	414	Non-essential
PAS_chr2-1_0569	5	408	Ambig1	YEL059C-A	18	225	Non-essential
PAS_chr2-1_0570	9	1737	Essential	YPR162C	2	1590	Essential
PAS_chr2-1_0571	14	529	Non-essential	YLR456W	5	615	Non-essential
PAS_chr2-1_0572	4	1281	Essential	YPR173C	2	1314	Non-essential
PAS_chr2-1_0573	18	846	Non-essential	YJR096W	26	849	Non-essential
PAS_chr2-1_0574	20	2676	Ambig1	YLR148W	4	2757	Non-essential
PAS_chr2-1_0576	21	1132	Non-essential	YMR253C	24	1245	Non-essential
PAS_chr2-1_0577	12	900	Non-essential	YLR172C	9	903	Non-essential
PAS_chr2-1_0580	19	1299	Non-essential	YLR174W	23	1239	Non-essential
PAS_chr2-1_0581	37	1860	Non-essential	YLR253W	23	1710	Non-essential
PAS_chr2-1_0582	99	4290	Non-essential	YLR256W	46	4509	Non-essential
PAS_chr2-1_0583	8	1680	Essential	YDR026C	50	1713	Non-essential
PAS_chr2-1_0584	2	535	Ambig1	YDR025W	9	471	Non-essential
PAS_chr2-1_0585	8	708	Ambig2	YDL010W	38	696	Non-essential
PAS_chr2-1_0586	65	3622	Non-essential	YLR425W	17	3924	Non-essential
PAS_chr2-1_0588	8	1828	Essential	YDR145W	5	1620	Essential
PAS_chr2-1_0589	2	528	Essential	YML055W	14	537	Non-essential
PAS_chr2-1_0590	59	1768	Non-essential	YLR427W	17	2013	Non-essential
PAS_chr2-1_0591	30	1968	Non-essential	YLR429W	26	1956	Non-essential
PAS_chr2-1_0592	30	6439	Essential	YLR430W	4	6696	Essential
PAS_chr2-1_0593	3	1083	Essential	YLR420W	8	1095	Non-essential
PAS_chr2-1_0594	23	1654	Ambig2	YKL191W	17	1605	Non-essential
PAS_chr2-1_0595	9	583	Non-essential	YKL190W	8	528	Non-essential
PAS_chr2-1_0597	1	390	Omitted	YLR421C	9	471	Non-essential
PAS_chr2-1_0599	152	5569	Non-essential	YLR422W	31	5799	Non-essential
PAS_chr2-1_0601	4	1081	Essential	YKL193C	1	1017	Essential
PAS_chr2-1_0602	20	1156	Non-essential	YMR280C	29	4302	Non-essential
PAS_chr2-1_0603	81	4031	Non-essential	YLR419W	19	4308	Non-essential
PAS_chr2-1_0604	7	2121	Essential	YLR127C	7	2562	Essential
PAS_chr2-1_0605	12	772	Non-essential	YLR128W	9	810	Non-essential
PAS_chr2-1_0606	12	2821	Essential	YLR129W	4	2832	Essential
PAS_chr2-1_0608	2	973	Essential	YGL115W	9	969	Non-essential
PAS_chr2-1_0609	47	2221	Non-essential	YGL114W	26	2178	Non-essential
PAS_chr2-1_0610	2	891	Essential	YBR231C	14	912	Non-essential
PAS_chr2-1_0611	21	1455	Non-essential	YGR197C	23	1644	Non-essential
PAS_chr2-1_0612	2	243	Omitted	YPL271W	2	189	Non-essential
PAS_chr2-1_0613	55	2278	Non-essential	YPL270W	25	2322	Non-essential
PAS_chr2-1_0615	3	985	Essential	YPL266W	1	957	Essential
PAS_chr2-1_0616	25	1914	Ambig2	YPL263C	42	1956	Non-essential
PAS_chr2-1_0617	12	3276	Essential	YKL205W	35	3303	Non-essential
PAS_chr2-1_0619	10	975	Ambig1	YJR068W	0	1062	Essential
PAS_chr2-1_0620	2	328	Omitted	YBR278W	4	606	Non-essential
PAS_chr2-1_0621	0	441	Essential	YBR282W	3	441	Non-essential
PAS_chr2-1_0624	20	1024	Non-essential	YPL088W	27	1029	Non-essential
PAS_chr2-1_0625	97	4627	Non-essential	YBL017C	117	4740	Non-essential
PAS_chr2-1_0626	5	2091	Essential	YKL104C	0	2154	Essential
PAS_chr2-1_0627	13	2725	Essential	YDR325W	2	3108	Essential
PAS_chr2-1_0628	5	1032	Essential	YLR100W	0	1044	Essential
PAS_chr2-1_0629	67	3265	Non-essential	YJR035W	56	3258	Non-essential
PAS_chr2-1_0630	11	1560	Ambig1	YER007W	111	1557	Non-essential
PAS_chr2-1_0631	8	1941	Essential	YDR129C	9	1929	Non-essential
PAS_chr2-1_0633	7	594	Essential	YGL200C	11	612	Non-essential
PAS_chr2-1_0634	2	579	Essential	YHR021C	2	249	Non-essential
PAS_chr2-1_0635	5	963	Essential	YER133W	3	939	Essential
PAS_chr2-1_0636	4	732	Essential	YKL154W	3	735	Essential
PAS_chr2-1_0637	6	1123	Essential	YGL148W	3	1131	Non-essential
PAS_chr2-1_0639	54	2836	Non-essential	YER129W	30	3429	Non-essential
PAS_chr2-1_0640	14	585	Non-essential	YCL026C-B	26	582	Non-essential
PAS_chr2-1_0641	74	2391	Non-essential	YGL180W	6	2694	Non-essential
PAS_chr2-1_0643	66	2856	Non-essential	YHR154W	37	3213	Non-essential
PAS_chr2-1_0644	5	944	Ambig1	YBL050W	0	879	Essential
PAS_chr2-1_0645	4	669	Essential	YDR437W	1	423	Essential
PAS_chr2-1_0646	25	1995	Ambig2	YML017W	62	1782	Non-essential
PAS_chr2-1_0648	3	604	Essential	YHR089C	3	618	Essential
PAS_chr2-1_0649	50	1633	Non-essential	YNL268W	12	1836	Non-essential
PAS_chr2-1_0651	71	4261	Non-essential	YBL047C	68	4146	Non-essential
PAS_chr2-1_0652	36	2656	Ambig2	YHR047C	52	2571	Non-essential
PAS_chr2-1_0653	17	1018	Ambig2	YKL011C	47	1062	Non-essential
PAS_chr2-1_0655	11	1546	Essential	YER082C	2	1665	Essential
PAS_chr2-1_0656	19	2886	Ambig1	YIL075C	13	2838	Essential
PAS_chr2-1_0657	4	1410	Essential	YER081W	23	1410	Non-essential
PAS_chr2-1_0658	2	613	Essential	YMR121C	15	615	Non-essential
PAS_chr2-1_0659	43	1728	Non-essential	YOR348C	170	1884	Non-essential
PAS_chr2-1_0660	11	1773	Ambig1	YMR120C	19	1779	Non-essential
PAS_chr2-1_0661	20	5637	Essential	YLR342W	23	5631	Non-essential
PAS_chr2-1_0662	23	2697	Essential	YMR125W	17	2586	Non-essential
PAS_chr2-1_0664	58	3220	Non-essential	YMR124W	17	2832	Non-essential
PAS_chr2-1_0666	14	2391	Ambig1	YFL009W	9	2340	Essential
PAS_chr2-1_0667	59	2037	Non-essential	YLL029W	79	2250	Non-essential
PAS_chr2-1_0668	62	2418	Non-essential	YFL004W	120	2487	Non-essential
PAS_chr2-1_0669	8	643	Ambig1	YML001W	32	627	Non-essential
PAS_chr2-1_0670	3	733	Ambig1	YKL195W	7	1212	Essential
PAS_chr2-1_0671	11	1992	Ambig1	YLR424W	2	2127	Essential
PAS_chr2-1_0672	34	1360	Non-essential	YLR423C	15	1254	Non-essential
PAS_chr2-1_0673	6	1386	Essential	YKL194C	18	1389	Non-essential
PAS_chr2-1_0674	7	1096	Ambig1	YLR418C	5	1182	Non-essential
PAS_chr2-1_0675	9	1783	Ambig1	YHR194W	11	1740	Non-essential
PAS_chr2-1_0677	43	3025	Ambig2	YJR132W	24	3147	Non-essential
PAS_chr2-1_0678	3	2244	Essential	YBL014C	17	2685	Essential
PAS_chr2-1_0679	11	2170	Ambig1	YGL026C	33	2124	Non-essential
PAS_chr2-1_0680	12	1615	Essential	YHR196W	5	1728	Essential
PAS_chr2-1_0681	12	616	Non-essential	YJR133W	10	630	Non-essential
PAS_chr2-1_0682	40	2310	Non-essential	YJR134C	27	2124	Non-essential
PAS_chr2-1_0683	3	729	Essential	YMR188C	6	714	Non-essential
PAS_chr2-1_0684	22	1171	Ambig2	YIL116W	24	1158	Non-essential
PAS_chr2-1_0686	6	678	Ambig1	YPL233W	4	651	Essential
PAS_chr2-1_0687	2	475	Essential	YPL234C	0	495	Non-essential
PAS_chr2-1_0688	1	1401	Essential	YPL235W	1	1416	Essential
PAS_chr2-1_0689	25	1018	Non-essential	YPL236C	18	1095	Non-essential
PAS_chr2-1_0691	16	402	Non-essential	YNL328C	6	441	Non-essential
PAS_chr2-1_0692	12	970	Ambig2	YPL244C	22	1020	Non-essential
PAS_chr2-1_0694	3	2202	Essential	YHR197W	7	2292	Essential
PAS_chr2-1_0695	2	685	Essential	YPR113W	3	663	Essential
PAS_chr2-1_0697	114	4488	Non-essential	YPL167C	35	4515	Non-essential
PAS_chr2-1_0698	14	934	Non-essential	YOR251C	16	915	Non-essential
PAS_chr2-1_0699	46	3243	Ambig2	YFL025C	81	3090	Non-essential
PAS_chr2-1_0700	45	2290	Non-essential	YIL140W	50	2472	Non-essential
PAS_chr2-1_0702	27	1024	Non-essential	YMR201C	19	1116	Non-essential
PAS_chr2-1_0703	19	1000	Non-essential	YGL159W	7	1113	Non-essential
PAS_chr2-1_0704	19	816	Non-essential	YOR305W	6	729	Non-essential
PAS_chr2-1_0706	35	1959	Non-essential	YJR061W	48	2808	Non-essential
PAS_chr2-1_0707	35	2184	Non-essential	YJL156C	4	2100	Essential
PAS_chr2-1_0708	1	859	Essential	YLR393W	3	840	Non-essential
PAS_chr2-1_0709	51	3702	Ambig2	YLR398C	21	3864	Non-essential
PAS_chr2-1_0710	5	2292	Essential	YLR397C	0	2343	Essential
PAS_chr2-1_0712	1	298	Essential	YLR390W	11	339	Non-essential
PAS_chr2-1_0713	30	1936	Ambig2	YDL063C	26	1863	Non-essential
PAS_chr2-1_0714	1	527	Essential	YDL064W	1	474	Essential
PAS_chr2-1_0715	16	901	Non-essential	YDL065C	20	1029	Non-essential
PAS_chr2-1_0716	1	1681	Essential	YDR232W	0	1647	Essential
PAS_chr2-1_0717	1	329	Omitted	YHR001W-A	36	234	Non-essential
PAS_chr2-1_0718	56	2290	Non-essential	YKL201C	49	3537	Non-essential
PAS_chr2-1_0719	30	1381	Non-essential	YMR034C	48	1305	Non-essential
PAS_chr2-1_0720	9	1422	Essential	YMR033W	1	1404	Essential
PAS_chr2-1_0721	2	517	Essential	YNL031C	12	411	Non-essential
PAS_chr2-1_0722	28	2484	Non-essential	YKL050C	41	2769	Non-essential
PAS_chr2-1_0723	24	1069	Non-essential	YKL062W	30	1893	Non-essential
PAS_chr2-1_0724	9	624	Ambig1	YJR112W	0	606	Essential
PAS_chr2-1_0725	8	1129	Essential	YGL111W	5	1392	Essential
PAS_chr2-1_0726	50	1947	Non-essential	YGL110C	31	1875	Non-essential
PAS_chr2-1_0727	4	1402	Essential	YBR243C	2	1347	Essential
PAS_chr2-1_0728	0	450	Essential	YGL103W	1	450	Essential
PAS_chr2-1_0730	17	1134	Ambig2	YNL001W	114	1161	Non-essential
PAS_chr2-1_0731	13	1101	Non-essential	YGL105W	6	1131	Non-essential
PAS_chr2-1_0732	30	1444	Non-essential	YBR239C	56	1590	Non-essential
PAS_chr2-1_0733	4	502	Ambig1	YGL106W	0	450	Non-essential
PAS_chr2-1_0734	21	1046	Ambig2	YBR246W	11	1164	Non-essential
PAS_chr2-1_0736	11	1042	Essential	YBL033C	4	1038	Non-essential
PAS_chr2-1_0738	32	926	Non-essential	YMR262W	10	942	Non-essential
PAS_chr2-1_0739	78	3088	Non-essential	YMR261C	15	3165	Non-essential
PAS_chr2-1_0740	11	825	Ambig1	YML112W	3	891	Non-essential
PAS_chr2-1_0741	4	451	Ambig2	YMR260C	0	462	Essential
PAS_chr2-1_0743	117	4399	Non-essential	YMR259C	33	4263	Non-essential
PAS_chr2-1_0744	204	12450	Ambig2	YKR054C	107	12279	Non-essential
PAS_chr2-1_0745	19	1755	Ambig2	YMR258C	9	1662	Non-essential
PAS_chr2-1_0746	1	189	Omitted	YMR256C	4	183	Non-essential
PAS_chr2-1_0749	25	1014	Non-essential	YIR029W	50	1032	Non-essential
PAS_chr2-1_0750	24	1044	Non-essential	YGR127W	25	939	Non-essential
PAS_chr2-1_0751	6	193	Omitted	YML081C-A	2	180	Non-essential
PAS_chr2-1_0752	43	1770	Non-essential	YJR130C	34	1920	Non-essential
PAS_chr2-1_0753	18	1603	Ambig1	YJR131W	46	1650	Non-essential
PAS_chr2-1_0754	3	474	Ambig1	YHR191C	0	402	Non-essential
PAS_chr2-1_0755	5	609	Essential	YHR193C	8	525	Non-essential
PAS_chr2-1_0756	110	4330	Non-essential	YER166W	45	4716	Non-essential
PAS_chr2-1_0757	56	3111	Non-essential	YMR280C	29	4302	Non-essential
PAS_chr2-1_0758	4	500	Essential	YBR109C	0	444	Essential
PAS_chr2-1_0759	11	1351	Ambig1	YBR110W	0	1350	Essential
PAS_chr2-1_0760	23	708	Non-essential	YBR111C	13	696	Non-essential
PAS_chr2-1_0761	4	289	Ambig1	YBR111W-A	2	291	Non-essential
PAS_chr2-1_0762	43	2424	Non-essential	YBR112C	20	2901	Non-essential
PAS_chr2-1_0763	2	885	Essential	YML110C	8	924	Non-essential
PAS_chr2-1_0765	51	2199	Non-essential	YAL053W	52	2352	Non-essential
PAS_chr2-1_0767	33	2005	Non-essential	YAL054C	103	2142	Non-essential
PAS_chr2-1_0768	100	2875	Non-essential	YOR346W	25	2958	Non-essential
PAS_chr2-1_0769	5	1518	Essential	YAL038W	2	1503	Essential
PAS_chr2-1_0770	60	1455	Non-essential	YNR012W	70	1506	Non-essential
PAS_chr2-1_0771	54	1792	Non-essential	YMR278W	5	1869	Non-essential
PAS_chr2-1_0772	11	1372	Ambig1	YML115C	15	1608	Non-essential
PAS_chr2-1_0773	44	1863	Non-essential	YLR083C	30	2004	Non-essential
PAS_chr2-1_0774	46	1824	Non-essential	YDR108W	22	2097	Non-essential
PAS_chr2-1_0775	45	1075	Non-essential	YMR041C	24	1008	Non-essential
PAS_chr2-1_0776	59	2709	Non-essential	YKR009C	169	2703	Non-essential
PAS_chr2-1_0777	39	1077	Non-essential	YDL036C	25	1389	Non-essential
PAS_chr2-1_0778	44	2704	Ambig2	YBR229C	24	2865	Non-essential
PAS_chr2-1_0779	3	640	Essential	YML024W	5	411	Non-essential
PAS_chr2-1_0780	17	1336	Ambig1	YDR448W	2	1305	Non-essential
PAS_chr2-1_0781	5	1251	Essential	YDR449C	5	1323	Essential
PAS_chr2-1_0782	25	1225	Non-essential	YDR505C	15	2526	Non-essential
PAS_chr2-1_0783	1	460	Essential	YML026C	20	441	Non-essential
PAS_chr2-1_0784	17	1230	Non-essential	YML027W	66	1158	Non-essential
PAS_chr2-1_0785	34	2104	Ambig2	YOR317W	30	2103	Non-essential
PAS_chr2-1_0786	41	1164	Non-essential	YGR110W	20	1338	Non-essential
PAS_chr2-1_0787	11	1888	Essential	YMR058W	27	1911	Non-essential
PAS_chr2-1_0788	25	1375	Ambig2	YBR288C	12	1452	Non-essential
PAS_chr2-1_0789	23	1673	Ambig2	YOR132W	18	1656	Non-essential
PAS_chr2-1_0792	26	1059	Non-essential	YDR106W	14	855	Non-essential
PAS_chr2-1_0793	44	1498	Non-essential	YDR105C	17	1422	Non-essential
PAS_chr2-1_0794	22	1015	Non-essential	YDR058C	17	981	Non-essential
PAS_chr2-1_0795	56	3411	Ambig2	YNL257C	39	3690	Non-essential
PAS_chr2-1_0796	20	1206	Ambig2	YAL042W	62	1248	Non-essential
PAS_chr2-1_0797	13	2322	Essential	YER171W	5	2337	Essential
PAS_chr2-1_0798	3	1050	Essential	YJR141W	0	1044	Essential
PAS_chr2-1_0799	96	5466	Ambig2	YJR140C	42	4947	Non-essential
PAS_chr2-1_0800	12	2937	Essential	YLR071C	11	3249	Essential
PAS_chr2-1_0801	24	1279	Non-essential	YKL116C	30	1557	Non-essential
PAS_chr2-1_0802	45	1753	Non-essential	YJR098C	36	1971	Non-essential
PAS_chr2-1_0803	17	555	Non-essential	YJR097W	8	519	Non-essential
PAS_chr2-1_0806	34	1407	Non-essential	YPL224C	29	1455	Non-essential
PAS_chr2-1_0807	113	4876	Non-essential	YMR162C	54	4971	Non-essential
PAS_chr2-1_0809	1	774	Essential	YER177W	9	804	Non-essential
PAS_chr2-1_0810	20	861	Non-essential	YOR280C	4	801	Non-essential
PAS_chr2-1_0811	23	3570	Ambig1	YDR407C	1	3870	Essential
PAS_chr2-1_0812	7	2606	Essential	YOR133W	4	2529	Non-essential
PAS_chr2-1_0813	36	2790	Ambig2	YDR270W	22	3015	Non-essential
PAS_chr2-1_0814	7	1146	Essential	YDL105W	1	1209	Essential
PAS_chr2-1_0815	19	837	Non-essential	YHR209W	13	876	Non-essential
PAS_chr2-1_0816	18	2565	Ambig1	YLR115W	2	2580	Essential
PAS_chr2-1_0817	6	967	Essential	YPL215W	10	1008	Non-essential
PAS_chr2-1_0818	8	694	Ambig1	YPL213W	10	717	Non-essential
PAS_chr2-1_0819	8	1564	Ambig1	YGL035C	51	1515	Non-essential
PAS_chr2-1_0820	17	2377	Essential	YMR066W	20	2697	Non-essential
PAS_chr2-1_0821	8	1387	Essential	YNR023W	9	1701	Non-essential
PAS_chr2-1_0823	2	442	Ambig1	YPL108W	8	507	Non-essential
PAS_chr2-1_0825	37	2376	Non-essential	YOR256C	10	2430	Essential
PAS_chr2-1_0827	17	789	Non-essential	YLR326W	14	723	Non-essential
PAS_chr2-1_0828	13	1492	Essential	YDR168W	1	1521	Essential
PAS_chr2-1_0829	33	2158	Non-essential	YDR264C	6	2295	Non-essential
PAS_chr2-1_0830	43	1774	Non-essential	YDR323C	12	1548	Non-essential
PAS_chr2-1_0831	15	1378	Ambig1	YGL190C	0	1581	Non-essential
PAS_chr2-1_0832	7	1606	Essential	YHR168W	22	1557	Non-essential
PAS_chr2-1_0833	5	409	Ambig2	YEL003W	29	336	Non-essential
PAS_chr2-1_0834	6	1110	Ambig1	YPL060W	25	1242	Non-essential
PAS_chr2-1_0835	15	861	Ambig2	YPR139C	3	903	Non-essential
PAS_chr2-1_0838	6	1554	Essential	YML114C	18	1533	Essential
PAS_chr2-1_0840	21	768	Non-essential	YIL118W	0	696	Essential
PAS_chr2-1_0845	10	2202	Essential	YMR277W	2	2199	Essential
PAS_chr2-1_0849	7	1153	Ambig1	YBR155W	0	1158	Essential
PAS_chr2-1_0850	5	842	Essential	YEL024W	17	648	Non-essential
PAS_chr2-1_0851	46	1555	Non-essential	YDR497C	7	1755	Non-essential
PAS_chr2-1_0852	2	763	Ambig1	YDL051W	30	828	Non-essential
[truncated: 2,135 more rows]
